# Supplementary material for: Integrated network pharmacology and cellular assay reveal the biological mechanisms of Limonium sinense (Girard) Kuntze against breast cancer
Source: BMC Complement Med Ther. Author manuscript; Available in PMC 2023 Nov 21. (PMC10644419; doi:10.1186/s12906-023-04233-z)
Supplement: Table S2 [file EMS189939-supplement-Table_S2.xlsx]

## Sheet: Supplementary Table2
Supplementary Table2. Potential targets of L. sinense
Compound name	Targets
Gallic acid	CA2
Gallic acid	CA7
Gallic acid	CA1
Gallic acid	CA3
Gallic acid	CA6
Gallic acid	CA12
Gallic acid	CA14
Gallic acid	CA9
Gallic acid	FUT7
Gallic acid	CA4
Gallic acid	CA5B
Gallic acid	CA5A
Gallic acid	CA13
Gallic acid	SQLE
Gallic acid	LDHA
Gallic acid	LDHB
Gallic acid	TTR
Gallic acid	IGF1R
Gallic acid	ALK
Gallic acid	SERPINE1
Gallic acid	ESR2
Gallic acid	BCL2L1
Gallic acid	GPR35
Gallic acid	COMT
Gallic acid	TPMT
Gallic acid	AKR1C3
Gallic acid	ALB
Gallic acid	TYR
Gallic acid	DAO
Gallic acid	AURKB
Gallic acid	SRC
Gallic acid	PTK2
Gallic acid	KDR
Gallic acid	MET
Gallic acid	NEK2
Gallic acid	AXL
Gallic acid	SRD5A2
Gallic acid	AKR1C2
Gallic acid	AKR1C1
Gallic acid	FYN
Gallic acid	LCK
Gallic acid	CNR2
Gallic acid	POLA1
Gallic acid	POLB
Gallic acid	ESR1
Gallic acid	ERN1
Gallic acid	PARP1
Gallic acid	MVD
Gallic acid	TUBB1
Gallic acid	FASN
Gallic acid	TYMS
Gallic acid	MCL1
Gallic acid	MAOB
Gallic acid	CDK2
Gallic acid	ELANE
Gallic acid	MAOA
Gallic acid	ADRA2A
Gallic acid	ADRA2C
Gallic acid	ADRA2B
Gallic acid	ADRB2
Gallic acid	ADRB1
Gallic acid	DRD2
Gallic acid	ADRA1A
Gallic acid	RARG
Gallic acid	RARB
Gallic acid	DYRK1A
Gallic acid	CLK1
Gallic acid	DYRK1B
Gallic acid	CRHR1
Gallic acid	DRD3
Gallic acid	PTPN1
Gallic acid	PTGS2
Gallic acid	ACHE
Gallic acid	PLA2G4B
Gallic acid	GRM2
Gallic acid	KDM4E
Gallic acid	EGFR
Gallic acid	KDM4A
Gallic acid	DPP4
Gallic acid	STS
Gallic acid	ALDH5A1
Gallic acid	ABAT
Gallic acid	CNR1
Gallic acid	KDM3A
Gallic acid	KDM6B
Gallic acid	FTO
Gallic acid	KDM4C
Gallic acid	BCL2
Gallic acid	ADRA1D
Gallic acid	OPRM1
Gallic acid	HSD17B1
Gallic acid	SLC29A1
Gallic acid	IDO1
Gallic acid	CYP19A1
Gallic acid	PTGS1
Gallic acid	RXRB
Gallic acid	RXRG
Gallic acid	RXRA
Gallic acid	FOLH1
Gallic acid	HTR3A
Ethyl gallate	SQLE
Ethyl gallate	CA2
Ethyl gallate	CA7
Ethyl gallate	CA1
Ethyl gallate	CA12
Ethyl gallate	CA14
Ethyl gallate	CA9
Ethyl gallate	FUT7
Ethyl gallate	CA13
Ethyl gallate	CA4
Ethyl gallate	SERPINE1
Ethyl gallate	CA3
Ethyl gallate	CA5A
Ethyl gallate	ESR2
Ethyl gallate	IGF1R
Ethyl gallate	ALK
Ethyl gallate	AURKB
Ethyl gallate	SRC
Ethyl gallate	PTK2
Ethyl gallate	KDR
Ethyl gallate	MET
Ethyl gallate	NEK2
Ethyl gallate	AXL
Ethyl gallate	CA6
Ethyl gallate	CA5B
Ethyl gallate	BCL2L1
Ethyl gallate	TYR
Ethyl gallate	ADAMTS5
Ethyl gallate	SNCA
Ethyl gallate	MMP9
Ethyl gallate	XDH
Ethyl gallate	CNR2
Ethyl gallate	TTR
Ethyl gallate	POLA1
Ethyl gallate	POLB
Ethyl gallate	TLR9
Ethyl gallate	MMP2
Ethyl gallate	DBF4
Ethyl gallate	CDC7
Ethyl gallate	CCNE1
Ethyl gallate	CDK2
Ethyl gallate	PTK2B
Ethyl gallate	TUBB1
Ethyl gallate	TYMP
Ethyl gallate	ERBB2
Ethyl gallate	GRIA1
Ethyl gallate	GRIA4
Ethyl gallate	GRIA3
Ethyl gallate	GRIA2
Ethyl gallate	LDHA
Ethyl gallate	LDHB
Ethyl gallate	ALPL
Ethyl gallate	CNR1
Ethyl gallate	KCNMA1
Ethyl gallate	BRAF
Ethyl gallate	COMT
Ethyl gallate	CSNK2A1
Ethyl gallate	DYRK1A
Ethyl gallate	DYRK1B
Ethyl gallate	CDK5R1
Ethyl gallate	CDK5
Ethyl gallate	CCNB3
Ethyl gallate	CDK1
Ethyl gallate	CCNB1
Ethyl gallate	CCNB2
Ethyl gallate	GSK3B
Ethyl gallate	NISCH
Ethyl gallate	MAOA
Ethyl gallate	CISD1
Ethyl gallate	CTSL
Ethyl gallate	TOP1
Ethyl gallate	IKBKB
Ethyl gallate	MIF
Ethyl gallate	CHEK1
Ethyl gallate	SLC29A1
Ethyl gallate	RPS6KA3
Ethyl gallate	MPI
Ethyl gallate	TPMT
Ethyl gallate	CYP19A1
Ethyl gallate	CXCR2
Ethyl gallate	GPR84
Ethyl gallate	NOS2
Ethyl gallate	BCL2
Ethyl gallate	UPP1
Ethyl gallate	PLAA
Ethyl gallate	MB
Ethyl gallate	SLC9A1
Ethyl gallate	ALOX15
Ethyl gallate	ESR1
Ethyl gallate	PIK3CG
Ethyl gallate	MMP1
Ethyl gallate	ADAM17
Ethyl gallate	MMP14
Ethyl gallate	CLK1
Ethyl gallate	MMP13
Ethyl gallate	VCAM1
Ethyl gallate	MMP7
Ethyl gallate	MMP12
Ethyl gallate	MMP8
Ethyl gallate	MAOB
Ethyl gallate	TYMS
Ethyl gallate	PLEC
Ethyl gallate	AHCY
Ethyl gallate	CSNK1A1
Ethyl gallate	CSNK1D
Ethyl gallate	PRKDC
Apigenin	NOX4
Apigenin	AKR1B1
Apigenin	CDK5R1
Apigenin	CDK5
Apigenin	XDH
Apigenin	MAOA
Apigenin	FLT3
Apigenin	CYP19A1
Apigenin	ESR1
Apigenin	CCNB3
Apigenin	CDK1
Apigenin	CCNB1
Apigenin	CCNB2
Apigenin	ACHE
Apigenin	ADORA1
Apigenin	PTGS2
Apigenin	ESR2
Apigenin	CDK6
Apigenin	ADORA2A
Apigenin	SYK
Apigenin	GSK3B
Apigenin	ABCC1
Apigenin	HSD17B1
Apigenin	TTR
Apigenin	CSNK2A1
Apigenin	CFTR
Apigenin	CYP1B1
Apigenin	ABCG2
Apigenin	AKR1B10
Apigenin	TNKS2
Apigenin	TNKS
Apigenin	ALOX5
Apigenin	PARP1
Apigenin	CA2
Apigenin	CA7
Apigenin	CA12
Apigenin	ABCB1
Apigenin	CA4
Apigenin	ALOX12
Apigenin	PTPRS
Apigenin	GLO1
Apigenin	APP
Apigenin	MMP9
Apigenin	MMP2
Apigenin	MMP12
Apigenin	CD38
Apigenin	TOP1
Apigenin	ARG1
Apigenin	ESRRA
Apigenin	PFKFB3
Apigenin	ALOX15
Apigenin	AMY1A
Apigenin	GRK6
Apigenin	TYR
Apigenin	HSD17B2
Apigenin	AHR
Apigenin	CA1
Apigenin	CA9
Apigenin	CBR1
Apigenin	AR
Apigenin	TERT
Apigenin	PIM1
Apigenin	EGFR
Apigenin	CDK1
Apigenin	KDM4E
Apigenin	LCK
Apigenin	AURKB
Apigenin	NAE1
Apigenin	TBXAS1
Apigenin	IGF1R
Apigenin	KDR
Apigenin	PLK1
Apigenin	MET
Apigenin	ALK
Apigenin	AXL
Apigenin	BCHE
Apigenin	ADORA3
Apigenin	CDK2
Apigenin	HTR2C
Apigenin	GPR35
Apigenin	DAPK1
Apigenin	MPG
Apigenin	SLC22A12
Apigenin	ST6GAL1
Apigenin	F2
Apigenin	PLG
Apigenin	AVPR2
Apigenin	DRD4
Apigenin	MPO
Apigenin	PIK3R1
Apigenin	PYGL
Apigenin	SRC
Apigenin	PTK2
Apigenin	MMP13
Apigenin	MMP3
Apigenin	CA3
Apigenin	CA6
Apigenin	PKN1
Apigenin	CA14
Apigenin	NEK2
Apigenin	CXCR1
Apigenin	CAMK2B
Apigenin	AKT1
Apigenin	NEK6
Naringenin	CYP19A1
Naringenin	CA7
Naringenin	ABCC1
Naringenin	HSD17B1
Naringenin	CA12
Naringenin	SHBG
Naringenin	CA4
Naringenin	CYP1B1
Naringenin	CBR1
Naringenin	ESR1
Naringenin	ESR2
Naringenin	PTGS1
Naringenin	MAOB
Naringenin	ADORA1
Naringenin	ADORA3
Naringenin	ABCG2
Naringenin	TAS2R31
Naringenin	AKR1C3
Naringenin	PLA2G1B
Naringenin	GRM5
Naringenin	CES1
Naringenin	PPARG
Naringenin	CES2
Naringenin	MMP12
Naringenin	SLC5A2
Naringenin	POLB
Naringenin	MMP13
Naringenin	PLA2G2A
Naringenin	PLA2G5
Naringenin	PLA2G10
Naringenin	BACE1
Naringenin	SERPINE1
Naringenin	KLK1
Naringenin	KLK2
Naringenin	RXRA
Naringenin	CHRNA7
Naringenin	SRC
Naringenin	CA2
Naringenin	CA1
Naringenin	CA3
Naringenin	CA6
Naringenin	CA13
Naringenin	CA5B
Naringenin	CA5A
Naringenin	KIT
Naringenin	KDR
Naringenin	FGFR1
Naringenin	MET
Naringenin	NQO2
Naringenin	HSD17B14
Naringenin	AKR1B1
Naringenin	BCHE
Naringenin	NOX4
Naringenin	CA9
Naringenin	IGF1R
Naringenin	INSR
Naringenin	CLK1
Naringenin	DYRK1B
Naringenin	CDK5R1
Naringenin	CDK5
Naringenin	ESRRA
Naringenin	ESRRB
Naringenin	HSD17B2
Naringenin	EDNRA
Naringenin	DYRK1A
Naringenin	SIRT2
Naringenin	IGFBP3
Naringenin	PTGER1
Naringenin	PTGER4
Naringenin	PTGER2
Naringenin	PTGER3
Naringenin	PIK3CB
Naringenin	CYP2C9
Naringenin	CYP3A4
Naringenin	PIK3CA
Naringenin	BCL2L1
Naringenin	F3
Naringenin	ADCY5
Naringenin	PGF
Naringenin	VEGFA
Naringenin	MMP2
Naringenin	YWHAG
Naringenin	CTSL
Naringenin	ALOX12
Naringenin	MMP3
Naringenin	APP
Naringenin	BCL2
Naringenin	VCP
Naringenin	LCK
Naringenin	SYK
Naringenin	WEE1
Naringenin	HNF4A
Naringenin	CDK4
Naringenin	CCNE1
Naringenin	CDK2
Naringenin	CCNE1
Naringenin	CDK3
Naringenin	AURKA
Naringenin	SNCA
Naringenin	ERN1
Naringenin	MAOA
Naringenin	MMP9
Naringenin	CDK1
Naringenin	CCNB1
Luteolin	NOX4
Luteolin	AKR1B1
Luteolin	CDK5R1
Luteolin	CDK5
Luteolin	XDH
Luteolin	MAOA
Luteolin	FLT3
Luteolin	CA2
Luteolin	CCNB3
Luteolin	CDK1
Luteolin	CCNB1
Luteolin	CCNB2
Luteolin	ALOX5
Luteolin	ADORA1
Luteolin	CA7
Luteolin	GLO1
Luteolin	APP
Luteolin	SYK
Luteolin	GSK3B
Luteolin	PARP1
Luteolin	TTR
Luteolin	MMP9
Luteolin	CA12
Luteolin	MMP2
Luteolin	CA4
Luteolin	MMP12
Luteolin	CD38
Luteolin	CYP1B1
Luteolin	ABCG2
Luteolin	AKR1B10
Luteolin	TNKS2
Luteolin	TNKS
Luteolin	TOP1
Luteolin	ARG1
Luteolin	PTPRS
Luteolin	ABCC1
Luteolin	HSD17B1
Luteolin	ACHE
Luteolin	CDK6
Luteolin	ABCB1
Luteolin	HSD17B2
Luteolin	ALOX15
Luteolin	ALOX12
Luteolin	ESR2
Luteolin	CYP19A1
Luteolin	ADORA2A
Luteolin	CSNK2A1
Luteolin	ESR1
Luteolin	PTGS2
Luteolin	CFTR
Luteolin	AMY1A
Luteolin	GRK6
Luteolin	CDK2
Luteolin	TERT
Luteolin	CA1
Luteolin	CA9
Luteolin	CDK1
Luteolin	TYR
Luteolin	AHR
Luteolin	ESRRA
Luteolin	GPR35
Luteolin	DAPK1
Luteolin	AVPR2
Luteolin	IGF1R
Luteolin	EGFR
Luteolin	F2
Luteolin	PIM1
Luteolin	AURKB
Luteolin	DRD4
Luteolin	MPO
Luteolin	PIK3R1
Luteolin	PYGL
Luteolin	SRC
Luteolin	PTK2
Luteolin	KDR
Luteolin	MMP13
Luteolin	MMP3
Luteolin	CA3
Luteolin	PLK1
Luteolin	CA6
Luteolin	PKN1
Luteolin	CA14
Luteolin	MET
Luteolin	NEK2
Luteolin	CXCR1
Luteolin	CAMK2B
Luteolin	ALK
Luteolin	AKT1
Luteolin	NEK6
Luteolin	PLA2G1B
Luteolin	CA5A
Luteolin	BACE1
Luteolin	AXL
Luteolin	NUAK1
Luteolin	AKR1C2
Luteolin	AKR1C1
Luteolin	AKR1C3
Luteolin	AKR1C4
Luteolin	CA13
Luteolin	AKR1A1
Luteolin	PFKFB3
Luteolin	KDM4E
Luteolin	PLG
Luteolin	AR
Kaempferol	NOX4
Kaempferol	AKR1B1
Kaempferol	XDH
Kaempferol	TYR
Kaempferol	FLT3
Kaempferol	CA2
Kaempferol	ALOX5
Kaempferol	CA7
Kaempferol	HSD17B2
Kaempferol	ABCC1
Kaempferol	HSD17B1
Kaempferol	AHR
Kaempferol	CA12
Kaempferol	ESRRA
Kaempferol	ABCB1
Kaempferol	CYP1B1
Kaempferol	ABCG2
Kaempferol	ADORA1
Kaempferol	CA4
Kaempferol	ACHE
Kaempferol	MAOA
Kaempferol	GLO1
Kaempferol	SYK
Kaempferol	GSK3B
Kaempferol	MMP9
Kaempferol	MMP2
Kaempferol	ALOX15
Kaempferol	ALOX12
Kaempferol	PTPRS
Kaempferol	ADORA2A
Kaempferol	CDK5R1
Kaempferol	CDK5
Kaempferol	CCNB3
Kaempferol	CDK1
Kaempferol	CCNB1
Kaempferol	CCNB2
Kaempferol	ARG1
Kaempferol	GPR35
Kaempferol	ESR2
Kaempferol	DAPK1
Kaempferol	MPG
Kaempferol	SLC22A12
Kaempferol	CDK6
Kaempferol	CDK2
Kaempferol	TTR
Kaempferol	AKR1B10
Kaempferol	TNKS2
Kaempferol	TNKS
Kaempferol	CYP19A1
Kaempferol	CSNK2A1
Kaempferol	EGFR
Kaempferol	AVPR2
Kaempferol	IGF1R
Kaempferol	F2
Kaempferol	PIM1
Kaempferol	AURKB
Kaempferol	DRD4
Kaempferol	MPO
Kaempferol	PIK3R1
Kaempferol	PYGL
Kaempferol	CA1
Kaempferol	SRC
Kaempferol	PTK2
Kaempferol	KDR
Kaempferol	MMP13
Kaempferol	MMP3
Kaempferol	CA3
Kaempferol	PLK1
Kaempferol	CA6
Kaempferol	CDK1
Kaempferol	PKN1
Kaempferol	CA14
Kaempferol	CA9
Kaempferol	MET
Kaempferol	NEK2
Kaempferol	CXCR1
Kaempferol	CAMK2B
Kaempferol	ALK
Kaempferol	AKT1
Kaempferol	NEK6
Kaempferol	PLA2G1B
Kaempferol	CA5A
Kaempferol	BACE1
Kaempferol	AXL
Kaempferol	NUAK1
Kaempferol	AKR1C2
Kaempferol	AKR1C1
Kaempferol	AKR1C3
Kaempferol	AKR1C4
Kaempferol	CA13
Kaempferol	AKR1A1
Kaempferol	APP
Kaempferol	PARP1
Kaempferol	MMP12
Kaempferol	CD38
Kaempferol	TOP1
Kaempferol	ESR1
Kaempferol	PTGS2
Kaempferol	CFTR
Kaempferol	PFKFB3
Kaempferol	AMY1A
Kaempferol	GRK6
Kaempferol	TERT
Kaempferol	BCHE
Eriodictyol	CA7
Eriodictyol	CA12
Eriodictyol	CA4
Eriodictyol	CYP1B1
Eriodictyol	CYP19A1
Eriodictyol	PTGS1
Eriodictyol	ABCC1
Eriodictyol	HSD17B1
Eriodictyol	SHBG
Eriodictyol	CBR1
Eriodictyol	ESR1
Eriodictyol	ESR2
Eriodictyol	TAS2R31
Eriodictyol	ADORA1
Eriodictyol	ADORA3
Eriodictyol	MAOB
Eriodictyol	ABCG2
Eriodictyol	MMP13
Eriodictyol	BACE1
Eriodictyol	AKR1C3
Eriodictyol	PLA2G1B
Eriodictyol	KLK1
Eriodictyol	KLK2
Eriodictyol	MMP12
Eriodictyol	GRM5
Eriodictyol	APP
Eriodictyol	CES1
Eriodictyol	PPARG
Eriodictyol	CES2
Eriodictyol	MAPT
Eriodictyol	CA2
Eriodictyol	CA1
Eriodictyol	SLC5A2
Eriodictyol	POLB
Eriodictyol	CDK5R1
Eriodictyol	CDK5
Eriodictyol	SRC
Eriodictyol	PLA2G2A
Eriodictyol	PLA2G5
Eriodictyol	PLA2G10
Eriodictyol	KIT
Eriodictyol	KDR
Eriodictyol	FGFR1
Eriodictyol	MET
Eriodictyol	EDNRA
Eriodictyol	MMP2
Eriodictyol	SNCA
Eriodictyol	CA9
Eriodictyol	CHRNA7
Eriodictyol	ACHE
Eriodictyol	DYRK1A
Eriodictyol	MMP9
Eriodictyol	CA6
Eriodictyol	CA5A
Eriodictyol	CA3
Eriodictyol	CA13
Eriodictyol	CA5B
Eriodictyol	ABCB1
Eriodictyol	KCNH2
Eriodictyol	ST3GAL3
Eriodictyol	FUT7
Eriodictyol	FUT4
Eriodictyol	RXRA
Eriodictyol	LCK
Eriodictyol	SYK
Eriodictyol	IGFBP3
Eriodictyol	AKR1B1
Eriodictyol	NOX4
Eriodictyol	GRM2
Eriodictyol	BCL2
Eriodictyol	FFAR1
Eriodictyol	SERPINE1
Eriodictyol	HIF1A
Eriodictyol	CTSB
Eriodictyol	NQO2
Eriodictyol	TOP1
Eriodictyol	ODC1
Eriodictyol	AKT1
Eriodictyol	HSD17B14
Eriodictyol	PLG
Eriodictyol	CLK1
Eriodictyol	DYRK1B
Eriodictyol	ATP4B
Eriodictyol	ATP4A
Eriodictyol	IGF1R
Eriodictyol	TYMP
Eriodictyol	INSR
Eriodictyol	CHEK1
Eriodictyol	TERT
Eriodictyol	PNP
Eriodictyol	STS
Eriodictyol	BCL2L1
Eriodictyol	YWHAG
Eriodictyol	SAE1
Eriodictyol	UBA2
Eriodictyol	HSD17B3
Eriodictyol	SIRT2
Eriodictyol	AURKA
Eriodictyol	MAOA
Eriodictyol	F2
Eriodictyol	PTGER4
Eriodictyol	PTGER2
Eriodictyol	PTGER3
Catechin	YWHAG
Catechin	PGD
Catechin	CA12
Catechin	CA3
Catechin	CA1
Catechin	CA2
Catechin	CA4
Catechin	CA5A
Catechin	CA5B
Catechin	CA6
Catechin	CA7
Catechin	CA9
Catechin	CBS
Catechin	CYP1B1
Catechin	QDPR
Catechin	ELAVL3
Catechin	ESR2
Catechin	ESR1
Catechin	FUT4
Catechin	FUT7
Catechin	KLK2
Catechin	PGAM1
Catechin	PGF
Catechin	ALPL
Catechin	ST3GAL3
Catechin	TAS2R31
Catechin	VEGFA
N-trans-caffeoyltyramine	MMP9
N-trans-caffeoyltyramine	MMP1
N-trans-caffeoyltyramine	MMP2
N-trans-caffeoyltyramine	EGFR
N-trans-caffeoyltyramine	NQO2
N-trans-caffeoyltyramine	CNR2
N-trans-caffeoyltyramine	INSR
N-trans-caffeoyltyramine	MTNR1A
N-trans-caffeoyltyramine	MTNR1B
N-trans-caffeoyltyramine	CLK1
N-trans-caffeoyltyramine	DYRK1B
N-trans-caffeoyltyramine	CDK1
N-trans-caffeoyltyramine	TYR
N-trans-caffeoyltyramine	ESRRA
N-trans-caffeoyltyramine	ESRRB
N-trans-caffeoyltyramine	HSD17B14
N-trans-caffeoyltyramine	MTOR
N-trans-caffeoyltyramine	CYP24A1
N-trans-caffeoyltyramine	CYP19A1
N-trans-caffeoyltyramine	DRD2
N-trans-caffeoyltyramine	BCL2L1
N-trans-caffeoyltyramine	BCL2
N-trans-caffeoyltyramine	ERN1
N-trans-caffeoyltyramine	ALOX12
N-trans-caffeoyltyramine	AR
N-trans-caffeoyltyramine	PDK1
N-trans-caffeoyltyramine	SGK1
N-trans-caffeoyltyramine	TLR9
N-trans-caffeoyltyramine	VCP
N-trans-caffeoyltyramine	DUSP3
N-trans-caffeoyltyramine	ANPEP
N-trans-caffeoyltyramine	EPHA2
N-trans-caffeoyltyramine	YES1
N-trans-caffeoyltyramine	BLK
N-trans-caffeoyltyramine	CSK
N-trans-caffeoyltyramine	EPHB2
N-trans-caffeoyltyramine	BMX
N-trans-caffeoyltyramine	LYN
N-trans-caffeoyltyramine	EPHA5
N-trans-caffeoyltyramine	EPHA4
N-trans-caffeoyltyramine	TXK
N-trans-caffeoyltyramine	FGR
N-trans-caffeoyltyramine	EPHA6
N-trans-caffeoyltyramine	PTK6
N-trans-caffeoyltyramine	EPHB3
N-trans-caffeoyltyramine	EPHA3
N-trans-caffeoyltyramine	BTK
N-trans-caffeoyltyramine	TYRO3
N-trans-caffeoyltyramine	COQ8B
N-trans-caffeoyltyramine	EPHA1
N-trans-caffeoyltyramine	CDK5R1
N-trans-caffeoyltyramine	CDK5
N-trans-caffeoyltyramine	ALOX15
N-trans-caffeoyltyramine	TNKS2
N-trans-caffeoyltyramine	TNKS
N-trans-caffeoyltyramine	CAPN1
N-trans-caffeoyltyramine	CHEK1
N-trans-caffeoyltyramine	WEE1
N-trans-caffeoyltyramine	ACHE
N-trans-caffeoyltyramine	TYMS
N-trans-caffeoyltyramine	GCGR
N-trans-caffeoyltyramine	NR3C1
N-trans-caffeoyltyramine	ROCK1
N-trans-caffeoyltyramine	PRKACA
N-trans-caffeoyltyramine	UPP1
N-trans-caffeoyltyramine	ADAM17
N-trans-caffeoyltyramine	DNM1
N-trans-caffeoyltyramine	RPS6KA3
N-trans-caffeoyltyramine	MMP13
N-trans-caffeoyltyramine	MMP8
N-trans-caffeoyltyramine	PDE4A
N-trans-caffeoyltyramine	PDE4D
N-trans-caffeoyltyramine	PDE4C
N-trans-caffeoyltyramine	BMP1
N-trans-caffeoyltyramine	ABL1
N-trans-caffeoyltyramine	EPHA8
N-trans-caffeoyltyramine	EPHA7
N-trans-caffeoyltyramine	EPHB1
N-trans-caffeoyltyramine	ROCK2
N-trans-caffeoyltyramine	TYMP
N-trans-caffeoyltyramine	RPS6KB1
N-trans-caffeoyltyramine	HDAC2
N-trans-caffeoyltyramine	HDAC8
N-trans-caffeoyltyramine	MMP7
N-trans-caffeoyltyramine	THRA
N-trans-caffeoyltyramine	THRB
N-trans-caffeoyltyramine	ELANE
N-trans-caffeoyltyramine	CYP1B1
N-trans-caffeoyltyramine	TAS2R31
N-trans-caffeoyltyramine	ADORA1
N-trans-caffeoyltyramine	ADORA3
N-trans-caffeoyltyramine	CLK3
N-trans-caffeoyltyramine	MCL1
N-trans-caffeoyltyramine	DYRK2
N-trans-caffeoyltyramine	MELK
N-trans-caffeoyltyramine	NEK1
N-trans-caffeoyltyramine	MAOB
N-trans-caffeoyltyramine	HDAC3
N-trans-caffeoyltyramine	HDAC6
N-trans-caffeoyltyramine	HDAC1
N-trans-caffeoyltyramine	CTSD
Quercetin	NOX4
Quercetin	AVPR2
Quercetin	AKR1B1
Quercetin	XDH
Quercetin	MAOA
Quercetin	IGF1R
Quercetin	FLT3
Quercetin	CYP19A1
Quercetin	EGFR
Quercetin	F2
Quercetin	CA2
Quercetin	PIM1
Quercetin	ALOX5
Quercetin	AURKB
Quercetin	DRD4
Quercetin	ADORA1
Quercetin	CA7
Quercetin	GLO1
Quercetin	MPO
Quercetin	PIK3R1
Quercetin	ADORA2A
Quercetin	DAPK1
Quercetin	PYGL
Quercetin	CA1
Quercetin	GSK3B
Quercetin	SRC
Quercetin	PTK2
Quercetin	HSD17B2
Quercetin	KDR
Quercetin	MMP13
Quercetin	MMP3
Quercetin	CA3
Quercetin	ALOX15
Quercetin	ABCC1
Quercetin	PLK1
Quercetin	CA6
Quercetin	CDK1
Quercetin	MMP9
Quercetin	CA12
Quercetin	MMP2
Quercetin	PKN1
Quercetin	CA14
Quercetin	CA9
Quercetin	CSNK2A1
Quercetin	ALOX12
Quercetin	MET
Quercetin	CA4
Quercetin	NEK2
Quercetin	CXCR1
Quercetin	CAMK2B
Quercetin	ALK
Quercetin	AKT1
Quercetin	ABCB1
Quercetin	NEK6
Quercetin	PLA2G1B
Quercetin	CA5A
Quercetin	BACE1
Quercetin	CYP1B1
Quercetin	AXL
Quercetin	ABCG2
Quercetin	NUAK1
Quercetin	AKR1C2
Quercetin	AKR1C1
Quercetin	AKR1C3
Quercetin	AKR1C4
Quercetin	CA13
Quercetin	AKR1A1
Quercetin	GPR35
Quercetin	SYK
Quercetin	MAPT
Quercetin	KDM4E
Quercetin	TOP2A
Quercetin	INSR
Quercetin	ACHE
Quercetin	MYLK
Quercetin	PIK3CG
Quercetin	APEX1
Quercetin	CDK5R1
Quercetin	CDK5
Quercetin	CCNB3
Quercetin	CDK1
Quercetin	CCNB1
Quercetin	CCNB2
Quercetin	ARG1
Quercetin	PTPRS
Quercetin	ESR2
Quercetin	MPG
Quercetin	SLC22A12
Quercetin	CDK6
Quercetin	CDK2
Quercetin	TYR
Quercetin	HSD17B1
Quercetin	AHR
Quercetin	ESRRA
Quercetin	APP
Quercetin	PARP1
Quercetin	TTR
Quercetin	MMP12
Quercetin	CD38
Quercetin	AKR1B10
Quercetin	TNKS2
Quercetin	TNKS
Quercetin	TOP1
Quercetin	TERT
Morin	GPR35
Morin	PTPRS
Morin	ESR2
Morin	DAPK1
Morin	MPG
Morin	SLC22A12
Morin	NOX4
Morin	AKR1B1
Morin	XDH
Morin	FLT3
Morin	CA2
Morin	ALOX5
Morin	CA7
Morin	HSD17B2
Morin	ABCC1
Morin	CA12
Morin	ABCB1
Morin	CYP1B1
Morin	ABCG2
Morin	ADORA1
Morin	ADORA2A
Morin	CA4
Morin	ALOX15
Morin	AVPR2
Morin	MAOA
Morin	IGF1R
Morin	CYP19A1
Morin	EGFR
Morin	F2
Morin	PIM1
Morin	AURKB
Morin	DRD4
Morin	GLO1
Morin	MPO
Morin	PIK3R1
Morin	PYGL
Morin	CA1
Morin	GSK3B
Morin	SRC
Morin	PTK2
Morin	KDR
Morin	MMP13
Morin	MMP3
Morin	CA3
Morin	PLK1
Morin	CA6
Morin	CDK1
Morin	MMP9
Morin	MMP2
Morin	PKN1
Morin	CA14
Morin	CA9
Morin	CSNK2A1
Morin	ALOX12
Morin	MET
Morin	NEK2
Morin	CXCR1
Morin	CAMK2B
Morin	ALK
Morin	AKT1
Morin	NEK6
Morin	PLA2G1B
Morin	CA5A
Morin	BACE1
Morin	AXL
Morin	NUAK1
Morin	AKR1C2
Morin	AKR1C1
Morin	AKR1C3
Morin	AKR1C4
Morin	CA13
Morin	AKR1A1
Morin	TYR
Morin	HSD17B1
Morin	AHR
Morin	ESRRA
Morin	ACHE
Morin	SYK
Morin	MAPT
Morin	KDM4E
Morin	TOP2A
Morin	INSR
Morin	MYLK
Morin	PIK3CG
Morin	APEX1
Morin	CDK5R1
Morin	CDK5
Morin	CCNB3
Morin	CDK1
Morin	CCNB1
Morin	CCNB2
Morin	ARG1
Morin	TTR
Morin	AKR1B10
Morin	TNKS2
Morin	TNKS
Morin	CDK6
Morin	CDK2
Morin	ESR1
Morin	APP
Morin	PARP1
Morin	MMP12
Morin	CD38
Morin	TOP1
Homoeriodictyol	CYP1B1
Homoeriodictyol	CA7
Homoeriodictyol	CA12
Homoeriodictyol	CA4
Homoeriodictyol	CYP19A1
Homoeriodictyol	ESR2
Homoeriodictyol	TAS2R31
Homoeriodictyol	ABCG2
Homoeriodictyol	HSD17B1
Homoeriodictyol	ESR1
Homoeriodictyol	ABCC1
Homoeriodictyol	SHBG
Homoeriodictyol	CBR1
Homoeriodictyol	ADORA1
Homoeriodictyol	ADORA3
Homoeriodictyol	MAOB
Homoeriodictyol	MMP13
Homoeriodictyol	PTGS1
Homoeriodictyol	CA3
Homoeriodictyol	CA2
Homoeriodictyol	CA1
Homoeriodictyol	CA6
Homoeriodictyol	CA5A
Homoeriodictyol	AKR1C3
Homoeriodictyol	MMP12
Homoeriodictyol	KLK1
Homoeriodictyol	KLK2
Homoeriodictyol	PLA2G1B
Homoeriodictyol	BACE1
Homoeriodictyol	SRC
Homoeriodictyol	APP
Homoeriodictyol	POLB
Homoeriodictyol	CA13
Homoeriodictyol	CA5B
Homoeriodictyol	PLA2G5
Homoeriodictyol	PLA2G10
Homoeriodictyol	CA9
Homoeriodictyol	NOX4
Homoeriodictyol	ABCB1
Homoeriodictyol	FFAR1
Homoeriodictyol	GRM2
Homoeriodictyol	FGFR1
Homoeriodictyol	MMP2
Homoeriodictyol	PLG
Homoeriodictyol	ACHE
Homoeriodictyol	CHEK1
Homoeriodictyol	MAP4K4
Homoeriodictyol	CHRNA7
Homoeriodictyol	DNMT1
Homoeriodictyol	PGD
Homoeriodictyol	ST3GAL3
Homoeriodictyol	FUT7
Homoeriodictyol	FUT4
Homoeriodictyol	STAT1
Homoeriodictyol	SQLE
Homoeriodictyol	RXRA
Homoeriodictyol	ODC1
Homoeriodictyol	EDNRA
Homoeriodictyol	CES1
Homoeriodictyol	ERN1
Homoeriodictyol	HPGDS
Homoeriodictyol	TERT
Homoeriodictyol	PNP
Homoeriodictyol	KDR
Homoeriodictyol	MMP9
Homoeriodictyol	SERPINE1
Homoeriodictyol	CES2
Homoeriodictyol	SLC5A2
Homoeriodictyol	RPS6KB1
Homoeriodictyol	AURKA
Homoeriodictyol	AKR1B1
Homoeriodictyol	GABRA1
Homoeriodictyol	GABRB2
Homoeriodictyol	GABRG2
Homoeriodictyol	PRMT1
Homoeriodictyol	DUSP3
Homoeriodictyol	DYRK1A
Homoeriodictyol	BCL2
Homoeriodictyol	HSD17B2
Homoeriodictyol	CDK2
Homoeriodictyol	CCNA1
Homoeriodictyol	CCNA2
Homoeriodictyol	SGK1
Homoeriodictyol	AKT1
Homoeriodictyol	MPL
Homoeriodictyol	IGF1R
Homoeriodictyol	INSR
Homoeriodictyol	GUSB
Homoeriodictyol	PPARG
Homoeriodictyol	GRM5
Homoeriodictyol	MMP3
Homoeriodictyol	MMP7
Homoeriodictyol	CDK1
Homoeriodictyol	CCNB1
Homoeriodictyol	CCNE1
Homoeriodictyol	CDK2
Homoeriodictyol	NTRK1
Homoeriodictyol	SAE1
Homoeriodictyol	UBA2
Homoeriodictyol	OPRK1
Homoeriodictyol	DNM1
Homoeriodictyol	ALOX15
Homoeriodictyol	CDK2
Homoeriodictyol	CDC7
Homoeriodictyol	MMP8
Homoeriodictyol	ECE1
Homoeriodictyol	PARP1
N-trans-feruloyltyramine	MMP9
N-trans-feruloyltyramine	MMP2
N-trans-feruloyltyramine	MMP1
N-trans-feruloyltyramine	EGFR
N-trans-feruloyltyramine	CNR2
N-trans-feruloyltyramine	MAOB
N-trans-feruloyltyramine	TYR
N-trans-feruloyltyramine	BRAF
N-trans-feruloyltyramine	CDK1
N-trans-feruloyltyramine	PTGS2
N-trans-feruloyltyramine	ALOX5
N-trans-feruloyltyramine	SYK
N-trans-feruloyltyramine	CHEK1
N-trans-feruloyltyramine	WEE1
N-trans-feruloyltyramine	CTSL
N-trans-feruloyltyramine	MTNR1A
N-trans-feruloyltyramine	HSP90AA1
N-trans-feruloyltyramine	BCHE
N-trans-feruloyltyramine	ACHE
N-trans-feruloyltyramine	GLI2
N-trans-feruloyltyramine	ABL1
N-trans-feruloyltyramine	CDK5R1
N-trans-feruloyltyramine	CDK5
N-trans-feruloyltyramine	ALDH2
N-trans-feruloyltyramine	MTOR
N-trans-feruloyltyramine	PDK1
N-trans-feruloyltyramine	DNM1
N-trans-feruloyltyramine	ESRRA
N-trans-feruloyltyramine	ESRRB
N-trans-feruloyltyramine	THRA
N-trans-feruloyltyramine	THRB
N-trans-feruloyltyramine	PRKCZ
N-trans-feruloyltyramine	RPS6KB1
N-trans-feruloyltyramine	CHEK2
N-trans-feruloyltyramine	BMP1
N-trans-feruloyltyramine	MMP3
N-trans-feruloyltyramine	DUSP3
N-trans-feruloyltyramine	MMP8
N-trans-feruloyltyramine	CA7
N-trans-feruloyltyramine	CA6
N-trans-feruloyltyramine	CA12
N-trans-feruloyltyramine	CA14
N-trans-feruloyltyramine	CA9
N-trans-feruloyltyramine	CA5A
N-trans-feruloyltyramine	ROCK2
N-trans-feruloyltyramine	HPGDS
N-trans-feruloyltyramine	DRD2
N-trans-feruloyltyramine	DRD3
N-trans-feruloyltyramine	HSD17B2
N-trans-feruloyltyramine	HSD17B1
N-trans-feruloyltyramine	ADORA1
N-trans-feruloyltyramine	ADORA2A
N-trans-feruloyltyramine	PDE4D
N-trans-feruloyltyramine	PDE4C
N-trans-feruloyltyramine	HDAC1
N-trans-feruloyltyramine	CDK1
N-trans-feruloyltyramine	CCNB1
N-trans-feruloyltyramine	CCNE1
N-trans-feruloyltyramine	CDK2
N-trans-feruloyltyramine	CCNE1
N-trans-feruloyltyramine	CDK3
N-trans-feruloyltyramine	ADAM17
N-trans-feruloyltyramine	GRK2
N-trans-feruloyltyramine	SLC5A1
N-trans-feruloyltyramine	MMP13
N-trans-feruloyltyramine	MMP7
N-trans-feruloyltyramine	TRPM8
N-trans-feruloyltyramine	ALK
N-trans-feruloyltyramine	INSR
N-trans-feruloyltyramine	CFD
N-trans-feruloyltyramine	TNF
N-trans-feruloyltyramine	TOP1
N-trans-feruloyltyramine	AGTR1
N-trans-feruloyltyramine	ANPEP
N-trans-feruloyltyramine	MMP14
N-trans-feruloyltyramine	PNMT
N-trans-feruloyltyramine	CDK4
N-trans-feruloyltyramine	PTPN1
N-trans-feruloyltyramine	TRAP1
N-trans-feruloyltyramine	HSP90B1
N-trans-feruloyltyramine	HTR3A
N-trans-feruloyltyramine	HSP90AB1
N-trans-feruloyltyramine	VCP
N-trans-feruloyltyramine	AVPR1A
N-trans-feruloyltyramine	NR1H4
N-trans-feruloyltyramine	ADORA3
N-trans-feruloyltyramine	ADAM10
N-trans-feruloyltyramine	TSPO
N-trans-feruloyltyramine	CA13
N-trans-feruloyltyramine	CA5B
N-trans-feruloyltyramine	TYMS
N-trans-feruloyltyramine	MIF
N-trans-feruloyltyramine	PDE7A
N-trans-feruloyltyramine	EPHA2
N-trans-feruloyltyramine	MMP16
N-trans-feruloyltyramine	AKT2
N-trans-feruloyltyramine	EPHB2
N-trans-feruloyltyramine	MAP2K1
N-trans-feruloyltyramine	EPHA5
N-trans-feruloyltyramine	EPHA4
N-trans-feruloyltyramine	EPHA8
N-trans-feruloyltyramine	MMP12
N-trans-feruloyltyramine	EPHA7
N-trans-feruloyltyramine	EPHB3
Isorhamnetin	XDH
Isorhamnetin	CA2
Isorhamnetin	CA7
Isorhamnetin	CA12
Isorhamnetin	CA4
Isorhamnetin	CYP1B1
Isorhamnetin	ABCC1
Isorhamnetin	NOX4
Isorhamnetin	AKR1B1
Isorhamnetin	ABCG2
Isorhamnetin	IGF1R
Isorhamnetin	EGFR
Isorhamnetin	ACHE
Isorhamnetin	ALOX15
Isorhamnetin	ALOX12
Isorhamnetin	AVPR2
Isorhamnetin	MAOA
Isorhamnetin	FLT3
Isorhamnetin	CYP19A1
Isorhamnetin	F2
Isorhamnetin	PIM1
Isorhamnetin	ALOX5
Isorhamnetin	AURKB
Isorhamnetin	DRD4
Isorhamnetin	ADORA1
Isorhamnetin	GLO1
Isorhamnetin	MPO
Isorhamnetin	PIK3R1
Isorhamnetin	ADORA2A
Isorhamnetin	DAPK1
Isorhamnetin	PYGL
Isorhamnetin	CA1
Isorhamnetin	GSK3B
Isorhamnetin	SRC
Isorhamnetin	PTK2
Isorhamnetin	HSD17B2
Isorhamnetin	KDR
Isorhamnetin	MMP13
Isorhamnetin	MMP3
Isorhamnetin	CA3
Isorhamnetin	PLK1
Isorhamnetin	CA6
Isorhamnetin	CDK1
Isorhamnetin	MMP9
Isorhamnetin	MMP2
Isorhamnetin	PKN1
Isorhamnetin	CA14
Isorhamnetin	CA9
Isorhamnetin	CSNK2A1
Isorhamnetin	MET
Isorhamnetin	NEK2
Isorhamnetin	CXCR1
Isorhamnetin	CAMK2B
Isorhamnetin	ALK
Isorhamnetin	AKT1
Isorhamnetin	ABCB1
Isorhamnetin	NEK6
Isorhamnetin	PLA2G1B
Isorhamnetin	CA5A
Isorhamnetin	BACE1
Isorhamnetin	AXL
Isorhamnetin	NUAK1
Isorhamnetin	AKR1C2
Isorhamnetin	AKR1C1
Isorhamnetin	AKR1C3
Isorhamnetin	AKR1C4
Isorhamnetin	CA13
Isorhamnetin	AKR1A1
Isorhamnetin	GPR35
Isorhamnetin	MAPT
Isorhamnetin	KDM4E
Isorhamnetin	TOP2A
Isorhamnetin	INSR
Isorhamnetin	MYLK
Isorhamnetin	SYK
Isorhamnetin	PIK3CG
Isorhamnetin	APEX1
Isorhamnetin	CDK5R1
Isorhamnetin	CDK5
Isorhamnetin	CCNB3
Isorhamnetin	CDK1
Isorhamnetin	CCNB1
Isorhamnetin	CCNB2
Isorhamnetin	CDK6
Isorhamnetin	CDK2
Isorhamnetin	ARG1
Isorhamnetin	APP
Isorhamnetin	MCL1
Isorhamnetin	TERT
Isorhamnetin	TYR
Isorhamnetin	HSD17B1
Isorhamnetin	AHR
Isorhamnetin	ESRRA
Isorhamnetin	PTPRS
Isorhamnetin	PLG
Isorhamnetin	ESR2
Isorhamnetin	MPG
Isorhamnetin	SLC22A12
Isorhamnetin	PARP1
Isorhamnetin	TTR
Isorhamnetin	MMP12
Isorhamnetin	CD38
Isorhamnetin	AKR1B10
Isorhamnetin	TNKS2
Isodihydrosyringetin	MMP13
Isodihydrosyringetin	MMP12
Isodihydrosyringetin	CA7
Isodihydrosyringetin	CA4
Isodihydrosyringetin	CA12
Isodihydrosyringetin	CYP1B1
Isodihydrosyringetin	CA3
Isodihydrosyringetin	CA5B
Isodihydrosyringetin	TAS2R31
Isodihydrosyringetin	CA2
Isodihydrosyringetin	CA5A
Isodihydrosyringetin	CA1
Isodihydrosyringetin	ABCB1
Isodihydrosyringetin	KIT
Isodihydrosyringetin	SRC
Isodihydrosyringetin	KDR
Isodihydrosyringetin	FGFR1
Isodihydrosyringetin	MET
Isodihydrosyringetin	ABCC1
Isodihydrosyringetin	SHBG
Isodihydrosyringetin	CBR1
Isodihydrosyringetin	KLK1
Isodihydrosyringetin	KLK2
Isodihydrosyringetin	CA6
Isodihydrosyringetin	CA13
Isodihydrosyringetin	MMP14
Isodihydrosyringetin	ADORA1
Isodihydrosyringetin	ADORA3
Isodihydrosyringetin	MAPT
Isodihydrosyringetin	KCNH2
Isodihydrosyringetin	APP
Isodihydrosyringetin	MAPK14
Isodihydrosyringetin	TERT
Isodihydrosyringetin	PGD
Isodihydrosyringetin	STAT1
Isodihydrosyringetin	SQLE
Isodihydrosyringetin	ESR1
Isodihydrosyringetin	ESR2
Isodihydrosyringetin	RXRA
Isodihydrosyringetin	CYP19A1
Isodihydrosyringetin	CA9
Isodihydrosyringetin	MMP9
Isodihydrosyringetin	ABCG2
Isodihydrosyringetin	BACE1
Isodihydrosyringetin	BCL2
Isodihydrosyringetin	DYRK1A
Isodihydrosyringetin	GABRA1
Isodihydrosyringetin	GABRB2
Isodihydrosyringetin	GABRG2
Isodihydrosyringetin	PLA2G1B
Isodihydrosyringetin	CES1
Isodihydrosyringetin	MAOB
Isodihydrosyringetin	PTGS1
Isodihydrosyringetin	MMP2
Isodihydrosyringetin	GRM5
Isodihydrosyringetin	PGF
Isodihydrosyringetin	VEGFA
Isodihydrosyringetin	AKR1C3
Isodihydrosyringetin	MMP7
Isodihydrosyringetin	MMP8
Isodihydrosyringetin	HSD17B1
Isodihydrosyringetin	POLB
Isodihydrosyringetin	PLA2G2A
Isodihydrosyringetin	PLA2G5
Isodihydrosyringetin	PLA2G10
Isodihydrosyringetin	HPRT1
Isodihydrosyringetin	MT-ND4
Isodihydrosyringetin	HIF1A
Isodihydrosyringetin	ALPL
Isodihydrosyringetin	DNMT1
Isodihydrosyringetin	ADAM10
Isodihydrosyringetin	ODC1
Isodihydrosyringetin	ST3GAL3
Isodihydrosyringetin	FUT7
Isodihydrosyringetin	FUT4
Isodihydrosyringetin	FFAR1
Isodihydrosyringetin	SERPINE1
Isodihydrosyringetin	PYGL
Isodihydrosyringetin	GRM2
Isodihydrosyringetin	EDNRA
Isodihydrosyringetin	LTB4R
Isodihydrosyringetin	PLA2G7
Isodihydrosyringetin	GRIN1
Isodihydrosyringetin	GRIN2B
Isodihydrosyringetin	GRIN2A
Isodihydrosyringetin	PIK3CB
Isodihydrosyringetin	PPARG
Isodihydrosyringetin	PPARA
Isodihydrosyringetin	MME
Isodihydrosyringetin	ECE1
Isodihydrosyringetin	STS
Isodihydrosyringetin	ACHE
Isodihydrosyringetin	CES2
Isodihydrosyringetin	CYP2C19
Isodihydrosyringetin	BMP1
Isodihydrosyringetin	SLC5A2
Isodihydrosyringetin	ADORA2A
Isodihydrosyringetin	CELA1
Isodihydrosyringetin	SIRT1
Isodihydrosyringetin	SYK
Isodihydrosyringetin	CTSB
Isodihydrosyringetin	TARS
Isodihydrosyringetin	MTAP
