# Supplementary material for: Integrated network pharmacology and cellular assay reveal the biological mechanisms of Limonium sinense (Girard) Kuntze against breast cancer
Source: BMC Complement Med Ther. Author manuscript; Available in PMC 2023 Nov 21. (PMC10644419; doi:10.1186/s12906-023-04233-z)
Supplement: Table S3 [file EMS189939-supplement-Table_S3.xlsx]

## Sheet: Supplementary Table3
Supplementary Table3. Details of the information of Compound-Target network
AverageShortestPathLength: Average length of a shortest path between n and any other node. If n is an isolated node, the value of this attribute is zero.
BetweennessCentrality: Average length of a shortest path between n and any other node. If n is an isolated node, the value of this attribute is zero.
ClosenessCentrality: The mean distance from a node to other nodes.
ClusteringCoefficient: This numerical attribute stores the clustering coefficient of n, nodes with less than 2 neighbors have a clustering coefficient of zero.
Degree: The number of links to one node.
Eccentricity: The maximum non-infinite length of a shortest path between n and another node in the network. If n is an isolated node, the value of this attribute is zero.
NeighborhoodConnectivity: The average connectivity of all neighbors of n.
NumberOfDirectedEdges: This attribute counts the number of directed edges that are connected to n.
NumberOfUndirectedEdges: This attribute counts the number of undirected edges that are connected to n.
SelfLoops: This attribute counts the number of self-loops at n.
TopologicalCoefficient: This numerical attribute stores the topological coefficient of n, nodes with less than 2 neighbors have a topological coefficient of zero.
The data list is organized here from maximal to minimal Degree
shared name	name	AverageShortestPathLength	BetweennessCentrality	ClosenessCentrality	ClusteringCoefficient	Degree	Eccentricity	NeighborhoodConnectivity	NumberOfDirectedEdges	NumberOfUndirectedEdges	SelfLoops	Stress	TopologicalCoefficient
Homoeriodictyol	Homoeriodictyol	2.44417	0.115119	0.409137	0	107	3	6.70476	0	107	0	2823426	0.407483
Ethyl gallate	Ethyl gallate	2.43921	0.181664	0.409969	0	106	3	5.86792	0	106	0	3416484	0.347709
Apigenin	Apigenin	2.45409	0.0641891	0.407482	0	104	3	8.12621	0	104	0	1998238	0.509015
Naringenin	Naringenin	2.45409	0.107553	0.407482	0	104	3	6.8932	0	104	0	2741112	0.420943
Luteolin	Luteolin	2.45409	0.0455528	0.407482	0	104	3	8.57282	0	104	0	1944336	0.540915
Kaempferol	Kaempferol	2.45409	0.0449786	0.407482	0	104	3	8.57282	0	104	0	1949602	0.540915
Quercetin	Quercetin	2.45409	0.0442466	0.407482	0	104	3	8.57282	0	104	0	1949186	0.540915
Morin	Morin	2.45409	0.0444684	0.407482	0	104	3	8.60194	0	104	0	1959870	0.542996
N-trans-feruloyltyramine	N-trans-feruloyltyramine	2.45906	0.187095	0.40666	0	104	3	4.88235	0	104	0	3124448	0.277311
Isorhamnetin	Isorhamnetin	2.45409	0.045693	0.407482	0	104	3	8.51456	0	104	0	1952340	0.536755
Eriodictyol	Eriodictyol	2.45409	0.0907004	0.407482	0	103	3	6.91262	0	103	0	2576096	0.42233
Isodihydrosyringetin	Isodihydrosyringetin	2.45409	0.13465	0.407482	0	103	3	6.1068	0	103	0	2759758	0.364771
N-trans-caffeoyltyramine	N-trans-caffeoyltyramine	2.46402	0.207431	0.405841	0	101	3	3.76238	0	101	0	2622808	0.197313
Gallic acid	Gallic acid	2.46898	0.186175	0.405025	0	100	3	5.45	0	100	0	3106232	0.317857
Catechin	Catechin	2.83127	0.0233666	0.353199	0	27	3	7.74074	0	27	0	260770	0.481481
CDK1	CDK1	2.26055	0.00968689	0.442371	0	18	4	103.182	0	18	0	298336	0.307777
CA7	CA7	2.12655	0.0137149	0.470245	0	14	4	97.6429	0	14	0	426214	0.271469
CA6	CA6	2.12655	0.0137149	0.470245	0	14	4	97.6429	0	14	0	426214	0.271469
CA12	CA12	2.12655	0.0137149	0.470245	0	14	4	97.6429	0	14	0	426214	0.271469
CA9	CA9	2.12655	0.0137149	0.470245	0	14	4	97.6429	0	14	0	426214	0.271469
CA2	CA2	2.33002	0.00867856	0.42918	0	13	4	97.3077	0	13	0	320786	0.304771
CA1	CA1	2.33002	0.00867856	0.42918	0	13	4	97.3077	0	13	0	320786	0.304771
CA3	CA3	2.33002	0.00867856	0.42918	0	13	4	97.3077	0	13	0	320786	0.304771
CA4	CA4	2.33002	0.00867856	0.42918	0	13	4	97.3077	0	13	0	320786	0.304771
CA5A	CA5A	2.15136	0.0124904	0.464821	0	13	4	97.2308	0	13	0	375960	0.273383
ESR2	ESR2	2.33002	0.00867856	0.42918	0	13	4	97.3077	0	13	0	320786	0.304771
CDK2	CDK2	2.26551	0.00786691	0.441402	0	13	4	103.091	0	13	0	270904	0.308432
CYP19A1	CYP19A1	2.10174	0.0147745	0.475797	0	13	4	103	0	13	0	427752	0.281768
MMP9	MMP9	2.14144	0.0145245	0.466976	0	13	4	103.154	0	13	0	437230	0.28857
MMP2	MMP2	2.14144	0.0145245	0.466976	0	13	4	103.154	0	13	0	437230	0.28857
MMP13	MMP13	2.14144	0.0145245	0.466976	0	13	4	103.154	0	13	0	437230	0.28857
CA13	CA13	2.17618	0.0106753	0.459521	0	12	4	103.083	0	12	0	355302	0.293343
SRC	SRC	2.35484	0.00727618	0.424658	0	12	4	103.167	0	12	0	300780	0.327457
KDR	KDR	2.35484	0.00727618	0.424658	0	12	4	103.167	0	12	0	300780	0.327457
ACHE	ACHE	2.15633	0.0139694	0.463751	0	12	4	102.667	0	12	0	381860	0.288826
HSD17B1	HSD17B1	2.29529	0.00884228	0.435676	0	12	4	102.833	0	12	0	322184	0.3143
MMP12	MMP12	2.31017	0.00808862	0.432868	0	12	4	103.333	0	12	0	316528	0.318795
ADORA1	ADORA1	2.31017	0.0110608	0.432868	0	12	4	102.917	0	12	0	351268	0.317497
CYP1B1	CYP1B1	2.42432	0.00988192	0.412487	0	12	4	96.6667	0	12	0	280468	0.321029
IGF1R	IGF1R	2.44417	0.00538335	0.409137	0	11	4	103.182	0	11	0	235402	0.346379
MET	MET	2.42432	0.00592295	0.412487	0	11	4	103	0	11	0	244934	0.341137
ESR1	ESR1	2.33995	0.00732935	0.427359	0	11	4	96.2727	0	11	0	241936	0.301496
CDK5R1	CDK5R1	2.30025	0.00937909	0.434736	0	11	4	103	0	11	0	294234	0.314815
CDK5	CDK5	2.30025	0.00937909	0.434736	0	11	4	103	0	11	0	294234	0.314815
AKR1C3	AKR1C3	2.54342	0.00421224	0.393171	0	10	4	102.9	0	10	0	194612	0.369203
TYR	TYR	2.37965	0.00977004	0.420229	0	10	4	102.7	0	10	0	247000	0.329126
MAOA	MAOA	2.54839	0.0041025	0.392405	0	10	4	103	0	10	0	181452	0.370909
CCNB1	CCNB1	2.42928	0.00494947	0.411645	0	10	4	103.4	0	10	0	199474	0.342475
SYK	SYK	2.54839	0.00440659	0.392405	0	10	4	102.9	0	10	0	191446	0.370545
ABCC1	ABCC1	2.7469	0.00242237	0.364047	0	10	4	103.2	0	10	0	155568	0.434894
ABCG2	ABCG2	2.7469	0.00242237	0.364047	0	10	4	103.2	0	10	0	155568	0.434894
APP	APP	2.7469	0.00242237	0.364047	0	10	4	103.2	0	10	0	155568	0.434894
CA14	CA14	2.56328	0.00481617	0.390126	0	9	4	102.889	0	9	0	155986	0.373219
ALK	ALK	2.56328	0.00481617	0.390126	0	9	4	102.889	0	9	0	155986	0.373219
EGFR	EGFR	2.52357	0.007213	0.396264	0	9	4	102.333	0	9	0	184884	0.360617
ALOX15	ALOX15	2.49876	0.00541068	0.400199	0	9	4	103.333	0	9	0	167780	0.357809
NOX4	NOX4	2.84615	0.00145988	0.351351	0	9	4	103.222	0	9	0	106790	0.473251
AKR1B1	AKR1B1	2.84615	0.00145988	0.351351	0	9	4	103.222	0	9	0	106790	0.473251
ABCB1	ABCB1	2.81638	0.00178908	0.355066	0	9	4	103.222	0	9	0	116844	0.46046
ESRRA	ESRRA	2.56824	0.00526496	0.389372	0	9	4	102.667	0	9	0	171574	0.373775
HSD17B2	HSD17B2	2.62283	0.00303333	0.381268	0	9	4	103.111	0	9	0	138574	0.39123
MMP3	MMP3	2.62283	0.00303333	0.381268	0	9	4	103.111	0	9	0	138574	0.39123
PLA2G1B	PLA2G1B	2.77171	0.00195849	0.360788	0	9	4	103.222	0	9	0	129780	0.44252
BACE1	BACE1	2.77171	0.00195849	0.360788	0	9	4	103.222	0	9	0	129780	0.44252
CA5B	CA5B	2.34491	0.00815301	0.426455	0	8	4	93.625	0	8	0	139010	0.291274
TTR	TTR	2.82134	0.00211927	0.354442	0	8	4	103	0	8	0	87326	0.459459
AURKB	AURKB	2.82134	0.00211927	0.354442	0	8	4	103	0	8	0	87326	0.459459
PTK2	PTK2	2.82134	0.00211927	0.354442	0	8	4	103	0	8	0	87326	0.459459
NEK2	NEK2	2.82134	0.00211927	0.354442	0	8	4	103	0	8	0	87326	0.459459
AXL	AXL	2.82134	0.00211927	0.354442	0	8	4	103	0	8	0	87326	0.459459
PARP1	PARP1	2.79653	0.0018582	0.357587	0	8	4	102.875	0	8	0	86368	0.448789
MAOB	MAOB	2.19107	0.0123268	0.456399	0	8	4	102.875	0	8	0	195912	0.291905
TOP1	TOP1	2.54342	0.00324984	0.393171	0	8	4	103.25	0	8	0	126634	0.367806
ADORA2A	ADORA2A	2.70223	0.0026568	0.370064	0	8	4	102.875	0	8	0	104614	0.414126
ALOX12	ALOX12	2.72208	0.00329682	0.367366	0	8	4	102.75	0	8	0	108240	0.420455
TERT	TERT	2.82134	0.00153762	0.354442	0	8	4	103.25	0	8	0	98138	0.460586
AKT1	AKT1	2.93052	0.000929	0.341236	0	8	4	103.25	0	8	0	70920	0.51125
INSR	INSR	2.44913	0.00576789	0.408308	0	8	4	102.875	0	8	0	171464	0.343013
GPR35	GPR35	3.03474	0.000995	0.329518	0	7	4	102.571	0	7	0	43342	0.564286
BCL2	BCL2	2.31017	0.00869828	0.432868	0	7	4	103	0	7	0	138932	0.312883
XDH	XDH	3.02481	0.000799	0.330599	0	7	4	103.429	0	7	0	40630	0.562794
CSNK2A1	CSNK2A1	3.02481	0.000799	0.330599	0	7	4	103.429	0	7	0	40630	0.562794
CCNB3	CCNB3	3.02481	0.000799	0.330599	0	7	4	103.429	0	7	0	40630	0.562794
CCNB2	CCNB2	3.02481	0.000799	0.330599	0	7	4	103.429	0	7	0	40630	0.562794
GSK3B	GSK3B	3.02481	0.000799	0.330599	0	7	4	103.429	0	7	0	40630	0.562794
TNKS2	TNKS2	2.94045	0.00231488	0.340084	0	7	4	102.714	0	7	0	66464	0.511127
ALOX5	ALOX5	2.99504	0.00128048	0.333886	0	7	4	102.857	0	7	0	52862	0.541793
ADORA3	ADORA3	2.37965	0.00664396	0.420229	0	7	4	102.857	0	7	0	135290	0.326465
F2	F2	3.06452	0.000403	0.326316	0	7	4	103	0	7	0	34238	0.586207
PYGL	PYGL	3.01489	0.000755	0.331687	0	7	4	103	0	7	0	44116	0.554348
FUT7	FUT7	2.63275	0.00345334	0.37983	0	6	4	90.6667	0	6	0	63210	0.342239
SERPINE1	SERPINE1	2.57816	0.00348775	0.387873	0	6	4	103.333	0	6	0	76454	0.374847
AKR1C2	AKR1C2	3.06948	0.00076	0.325788	0	6	4	102.5	0	6	0	34828	0.583333
AKR1C1	AKR1C1	3.06948	0.00076	0.325788	0	6	4	102.5	0	6	0	34828	0.583333
POLB	POLB	2.57816	0.00348775	0.387873	0	6	4	103.333	0	6	0	76454	0.374847
DYRK1A	DYRK1A	2.57816	0.00348775	0.387873	0	6	4	103.333	0	6	0	76454	0.374847
KDM4E	KDM4E	3.0397	0.000837	0.32898	0	6	4	102.5	0	6	0	36004	0.563889
CCNE1	CCNE1	2.68734	0.00197937	0.372114	0	6	4	104	0	6	0	40042	0.407115
FLT3	FLT3	3.34243	2.71e-05	0.299183	0	6	4	103	0	6	0	1970	0.857143
CDK6	CDK6	3.34243	2.71e-05	0.299183	0	6	4	103	0	6	0	1970	0.857143
AKR1B10	AKR1B10	3.34243	2.71e-05	0.299183	0	6	4	103	0	6	0	1970	0.857143
TNKS	TNKS	2.94541	0.00193925	0.339511	0	6	4	102.667	0	6	0	55028	0.510888
PTPRS	PTPRS	3.34243	2.71e-05	0.299183	0	6	4	103	0	6	0	1970	0.857143
GLO1	GLO1	3.34243	2.71e-05	0.299183	0	6	4	103	0	6	0	1970	0.857143
CD38	CD38	3.34243	2.71e-05	0.299183	0	6	4	103	0	6	0	1970	0.857143
ARG1	ARG1	3.34243	2.71e-05	0.299183	0	6	4	103	0	6	0	1970	0.857143
AHR	AHR	3.34243	2.71e-05	0.299183	0	6	4	103	0	6	0	1970	0.857143
PIM1	PIM1	3.34243	2.71e-05	0.299183	0	6	4	103	0	6	0	1970	0.857143
PLK1	PLK1	3.34243	2.71e-05	0.299183	0	6	4	103	0	6	0	1970	0.857143
DAPK1	DAPK1	3.34243	2.71e-05	0.299183	0	6	4	103	0	6	0	1970	0.857143
AVPR2	AVPR2	3.34243	2.71e-05	0.299183	0	6	4	103	0	6	0	1970	0.857143
DRD4	DRD4	3.34243	2.71e-05	0.299183	0	6	4	103	0	6	0	1970	0.857143
MPO	MPO	3.34243	2.71e-05	0.299183	0	6	4	103	0	6	0	1970	0.857143
PIK3R1	PIK3R1	3.34243	2.71e-05	0.299183	0	6	4	103	0	6	0	1970	0.857143
PKN1	PKN1	3.34243	2.71e-05	0.299183	0	6	4	103	0	6	0	1970	0.857143
CXCR1	CXCR1	3.34243	2.71e-05	0.299183	0	6	4	103	0	6	0	1970	0.857143
CAMK2B	CAMK2B	3.34243	2.71e-05	0.299183	0	6	4	103	0	6	0	1970	0.857143
NEK6	NEK6	3.34243	2.71e-05	0.299183	0	6	4	103	0	6	0	1970	0.857143
TAS2R31	TAS2R31	2.72208	0.00502513	0.367366	0	6	4	90.3333	0	6	0	59694	0.36612
BCL2L1	BCL2L1	2.48883	0.00495827	0.401795	0	5	4	102.6	0	5	0	75098	0.347945
CLK1	CLK1	2.48883	0.00495827	0.401795	0	5	4	102.6	0	5	0	75098	0.347945
DYRK1B	DYRK1B	2.48883	0.00495827	0.401795	0	5	4	102.6	0	5	0	75098	0.347945
PTGS2	PTGS2	2.76675	0.00205564	0.361435	0	5	4	102.2	0	5	0	55966	0.428814
PTGS1	PTGS1	2.77171	0.00187573	0.360788	0	5	4	102.8	0	5	0	41960	0.433191
RXRA	RXRA	2.77171	0.00187573	0.360788	0	5	4	102.8	0	5	0	41960	0.433191
CHEK1	CHEK1	2.50372	0.00446008	0.399405	0	5	4	103.4	0	5	0	76304	0.354325
MMP7	MMP7	2.46402	0.00545839	0.405841	0	5	4	103.4	0	5	0	80524	0.344781
MMP8	MMP8	2.46402	0.00545839	0.405841	0	5	4	103.4	0	5	0	80524	0.344781
CBR1	CBR1	2.82134	0.000819	0.354442	0	5	4	103.4	0	5	0	35774	0.455111
MPG	MPG	3.34739	2.07e-05	0.29874	0	5	4	103	0	5	0	1488	0.857143
SLC22A12	SLC22A12	3.34739	2.07e-05	0.29874	0	5	4	103	0	5	0	1488	0.857143
PLG	PLG	2.94541	0.00051	0.339511	0	5	4	103.4	0	5	0	35898	0.512
KLK2	KLK2	3.04963	0.000762	0.327909	0	5	4	88.2	0	5	0	15304	0.487151
NUAK1	NUAK1	3.38213	8.6e-06	0.295671	0	5	4	103	0	5	0	682	0.910714
AKR1C4	AKR1C4	3.38213	8.6e-06	0.295671	0	5	4	103	0	5	0	682	0.910714
AKR1A1	AKR1A1	3.38213	8.6e-06	0.295671	0	5	4	103	0	5	0	682	0.910714
MAPT	MAPT	2.97022	0.000572	0.336675	0	5	4	103	0	5	0	38802	0.523077
SQLE	SQLE	2.72208	0.00203906	0.367366	0	4	4	103.5	0	4	0	38904	0.416667
LCK	LCK	2.79653	0.00104956	0.357587	0	4	4	102.25	0	4	0	33900	0.438312
CNR2	CNR2	2.65757	0.0044622	0.376284	0	4	4	102.25	0	4	0	49612	0.390927
ERN1	ERN1	2.63275	0.00343267	0.37983	0	4	4	102.25	0	4	0	47996	0.383523
TYMS	TYMS	2.65757	0.0044622	0.376284	0	4	4	102.25	0	4	0	49612	0.390927
GRM2	GRM2	2.85608	0.00133406	0.35013	0	4	4	102.75	0	4	0	28556	0.464612
PIK3CG	PIK3CG	3.10918	0.000356	0.321628	0	4	4	103.75	0	4	0	19194	0.611607
BCHE	BCHE	2.81141	0.000967	0.355693	0	4	4	102.75	0	4	0	35270	0.446272
SHBG	SHBG	3.07444	0.000373	0.325262	0	4	4	103.5	0	4	0	11274	0.585714
GRM5	GRM5	3.07444	0.000373	0.325262	0	4	4	103.5	0	4	0	11274	0.585714
CES1	CES1	3.07444	0.000373	0.325262	0	4	4	103.5	0	4	0	11274	0.585714
PPARG	PPARG	3.07444	0.000373	0.325262	0	4	4	103.5	0	4	0	11274	0.585714
CES2	CES2	3.07444	0.000373	0.325262	0	4	4	103.5	0	4	0	11274	0.585714
SLC5A2	SLC5A2	3.07444	0.000373	0.325262	0	4	4	103.5	0	4	0	11274	0.585714
PLA2G5	PLA2G5	3.07444	0.000373	0.325262	0	4	4	103.5	0	4	0	11274	0.585714
PLA2G10	PLA2G10	3.07444	0.000373	0.325262	0	4	4	103.5	0	4	0	11274	0.585714
KLK1	KLK1	3.07444	0.000373	0.325262	0	4	4	103.5	0	4	0	11274	0.585714
FGFR1	FGFR1	3.07444	0.000373	0.325262	0	4	4	103.5	0	4	0	11274	0.585714
EDNRA	EDNRA	3.07444	0.000373	0.325262	0	4	4	103.5	0	4	0	11274	0.585714
ST3GAL3	ST3GAL3	3.134	0.00046	0.319082	0	4	4	84.5	0	4	0	8162	0.51227
FUT4	FUT4	3.134	0.00046	0.319082	0	4	4	84.5	0	4	0	8162	0.51227
MCL1	MCL1	2.76179	0.00194663	0.362084	0	3	4	101.333	0	3	0	29072	0.419805
DRD2	DRD2	2.83127	0.00267688	0.353199	0	3	4	101	0	3	0	26156	0.444444
STS	STS	2.9603	0.000844	0.337804	0	3	4	102	0	3	0	17432	0.507538
SNCA	SNCA	3	0.000547	0.333333	0	3	4	104	0	3	0	14652	0.539267
TYMP	TYMP	2.76675	0.00169567	0.361435	0	3	4	103.333	0	3	0	26930	0.429972
ALPL	ALPL	3.04963	0.000767	0.327909	0	3	4	78.6667	0	3	0	11070	0.429098
CTSL	CTSL	2.83623	0.00118529	0.352581	0	3	4	103.667	0	3	0	22240	0.458333
MMP1	MMP1	2.866	0.0018003	0.348918	0	3	4	103	0	3	0	23276	0.46789
ADAM17	ADAM17	2.866	0.0018003	0.348918	0	3	4	103	0	3	0	23276	0.46789
MMP14	MMP14	2.77171	0.00164682	0.360788	0	3	4	103.667	0	3	0	26012	0.433193
CFTR	CFTR	3.39206	4.71e-06	0.294806	0	3	4	103	0	3	0	310	0.910714
PFKFB3	PFKFB3	3.39206	4.71e-06	0.294806	0	3	4	103	0	3	0	310	0.910714
AMY1A	AMY1A	3.39206	4.71e-06	0.294806	0	3	4	103	0	3	0	310	0.910714
GRK6	GRK6	3.39206	4.71e-06	0.294806	0	3	4	103	0	3	0	310	0.910714
AR	AR	2.98511	0.000829	0.334996	0	3	4	102.333	0	3	0	21506	0.522337
PLA2G2A	PLA2G2A	3.15881	0.00019	0.316575	0	3	4	103	0	3	0	5752	0.641509
CHRNA7	CHRNA7	3.18362	0.000139	0.314108	0	3	4	103.667	0	3	0	4642	0.666667
KIT	KIT	3.15881	0.00019	0.316575	0	3	4	103	0	3	0	5752	0.641509
NQO2	NQO2	2.95037	0.00115961	0.33894	0	3	4	102.333	0	3	0	20226	0.504146
HSD17B14	HSD17B14	2.95037	0.00115961	0.33894	0	3	4	102.333	0	3	0	20226	0.504146
ESRRB	ESRRB	2.88586	0.00126461	0.346518	0	3	4	102	0	3	0	21548	0.471963
PGF	PGF	3.19851	0.000305	0.312645	0	3	4	77.6667	0	3	0	4822	0.507726
VEGFA	VEGFA	3.19851	0.000305	0.312645	0	3	4	77.6667	0	3	0	4822	0.507726
YWHAG	YWHAG	3.28288	0.000212	0.304611	0	3	4	77.6667	0	3	0	3096	0.572139
VCP	VCP	2.88586	0.00126461	0.346518	0	3	4	102	0	3	0	21548	0.471963
WEE1	WEE1	2.88586	0.00126461	0.346518	0	3	4	102	0	3	0	21548	0.471963
AURKA	AURKA	3.18362	0.000139	0.314108	0	3	4	103.667	0	3	0	4642	0.666667
FFAR1	FFAR1	3.15881	0.000172	0.316575	0	3	4	103.667	0	3	0	5220	0.645702
ODC1	ODC1	3.15881	0.000172	0.316575	0	3	4	103.667	0	3	0	5220	0.645702
PGD	PGD	3.24318	0.000277	0.30834	0	3	4	78.3333	0	3	0	3846	0.544601
DUSP3	DUSP3	2.84119	0.00144846	0.351965	0	3	4	102.667	0	3	0	23620	0.455904
DNM1	DNM1	2.84119	0.00144846	0.351965	0	3	4	102.667	0	3	0	23620	0.455904
BMP1	BMP1	2.80149	0.00213235	0.356953	0	3	4	102	0	3	0	26486	0.437229
RPS6KB1	RPS6KB1	2.84119	0.00144846	0.351965	0	3	4	102.667	0	3	0	23620	0.455904
TOP2A	TOP2A	3.4268	7.9e-07	0.291818	0	3	4	103	0	3	0	34	0.971429
MYLK	MYLK	3.4268	7.9e-07	0.291818	0	3	4	103	0	3	0	34	0.971429
APEX1	APEX1	3.4268	7.9e-07	0.291818	0	3	4	103	0	3	0	34	0.971429
LDHA	LDHA	3.1737	0.000353	0.31509	0	2	4	103	0	2	0	5324	0.649682
LDHB	LDHB	3.1737	0.000353	0.31509	0	2	4	103	0	2	0	5324	0.649682
COMT	COMT	3.1737	0.000353	0.31509	0	2	4	103	0	2	0	5324	0.649682
TPMT	TPMT	3.1737	0.000353	0.31509	0	2	4	103	0	2	0	5324	0.649682
POLA1	POLA1	3.1737	0.000353	0.31509	0	2	4	103	0	2	0	5324	0.649682
TUBB1	TUBB1	3.1737	0.000353	0.31509	0	2	4	103	0	2	0	5324	0.649682
ELANE	ELANE	3.03474	0.00143016	0.329518	0	2	4	100.5	0	2	0	11414	0.537838
DRD3	DRD3	3.06452	0.000879	0.326316	0	2	4	101	0	2	0	9598	0.558659
PTPN1	PTPN1	3.06452	0.000879	0.326316	0	2	4	101	0	2	0	9598	0.558659
CNR1	CNR1	3.1737	0.000353	0.31509	0	2	4	103	0	2	0	5324	0.649682
SLC29A1	SLC29A1	3.1737	0.000353	0.31509	0	2	4	103	0	2	0	5324	0.649682
HTR3A	HTR3A	3.06452	0.000879	0.326316	0	2	4	101	0	2	0	9598	0.558659
TLR9	TLR9	3.05459	0.000868	0.327376	0	2	4	103.5	0	2	0	9962	0.566298
CDC7	CDC7	3.09429	0.000306	0.323176	0	2	4	105.5	0	2	0	7298	0.604046
BRAF	BRAF	3.08933	0.000564	0.323695	0	2	4	104	0	2	0	8170	0.591954
MIF	MIF	3.08933	0.000564	0.323695	0	2	4	104	0	2	0	8170	0.591954
RPS6KA3	RPS6KA3	3.05459	0.000868	0.327376	0	2	4	103.5	0	2	0	9962	0.566298
UPP1	UPP1	3.05459	0.000868	0.327376	0	2	4	103.5	0	2	0	9962	0.566298
SIRT2	SIRT2	3.31762	2.76e-05	0.301421	0	2	4	103	0	2	0	1016	0.796875
IGFBP3	IGFBP3	3.31762	2.76e-05	0.301421	0	2	4	103	0	2	0	1016	0.796875
PTGER4	PTGER4	3.31762	2.76e-05	0.301421	0	2	4	103	0	2	0	1016	0.796875
PTGER2	PTGER2	3.31762	2.76e-05	0.301421	0	2	4	103	0	2	0	1016	0.796875
PTGER3	PTGER3	3.31762	2.76e-05	0.301421	0	2	4	103	0	2	0	1016	0.796875
PIK3CB	PIK3CB	3.22333	0.000103	0.310239	0	2	4	103	0	2	0	2854	0.693878
CDK4	CDK4	3.10422	0.000347	0.322142	0	2	4	102.5	0	2	0	7298	0.593567
CDK3	CDK3	3.10422	0.000347	0.322142	0	2	4	102.5	0	2	0	7298	0.593567
KCNH2	KCNH2	3.27792	5.94e-05	0.305072	0	2	4	103	0	2	0	1882	0.75
HIF1A	HIF1A	3.27792	5.94e-05	0.305072	0	2	4	103	0	2	0	1882	0.75
CTSB	CTSB	3.27792	5.94e-05	0.305072	0	2	4	103	0	2	0	1882	0.75
PNP	PNP	3.28288	4.04e-05	0.304611	0	2	4	104	0	2	0	1442	0.762963
SAE1	SAE1	3.28288	4.04e-05	0.304611	0	2	4	104	0	2	0	1442	0.762963
UBA2	UBA2	3.28288	4.04e-05	0.304611	0	2	4	104	0	2	0	1442	0.762963
MTNR1A	MTNR1A	3.18362	0.000368	0.314108	0	2	4	101.5	0	2	0	5144	0.648387
MTOR	MTOR	3.18362	0.000368	0.314108	0	2	4	101.5	0	2	0	5144	0.648387
PDK1	PDK1	3.18362	0.000368	0.314108	0	2	4	101.5	0	2	0	5144	0.648387
SGK1	SGK1	3.04467	0.000664	0.328443	0	2	4	103	0	2	0	10156	0.557377
ANPEP	ANPEP	3.18362	0.000368	0.314108	0	2	4	101.5	0	2	0	5144	0.648387
EPHA2	EPHA2	3.18362	0.000368	0.314108	0	2	4	101.5	0	2	0	5144	0.648387
EPHB2	EPHB2	3.18362	0.000368	0.314108	0	2	4	101.5	0	2	0	5144	0.648387
EPHA5	EPHA5	3.18362	0.000368	0.314108	0	2	4	101.5	0	2	0	5144	0.648387
EPHA4	EPHA4	3.18362	0.000368	0.314108	0	2	4	101.5	0	2	0	5144	0.648387
EPHB3	EPHB3	3.18362	0.000368	0.314108	0	2	4	101.5	0	2	0	5144	0.648387
PDE4D	PDE4D	3.18362	0.000368	0.314108	0	2	4	101.5	0	2	0	5144	0.648387
PDE4C	PDE4C	3.18362	0.000368	0.314108	0	2	4	101.5	0	2	0	5144	0.648387
ABL1	ABL1	3.18362	0.000368	0.314108	0	2	4	101.5	0	2	0	5144	0.648387
EPHA8	EPHA8	3.18362	0.000368	0.314108	0	2	4	101.5	0	2	0	5144	0.648387
EPHA7	EPHA7	3.18362	0.000368	0.314108	0	2	4	101.5	0	2	0	5144	0.648387
ROCK2	ROCK2	3.18362	0.000368	0.314108	0	2	4	101.5	0	2	0	5144	0.648387
THRA	THRA	3.18362	0.000368	0.314108	0	2	4	101.5	0	2	0	5144	0.648387
THRB	THRB	3.18362	0.000368	0.314108	0	2	4	101.5	0	2	0	5144	0.648387
HDAC1	HDAC1	3.18362	0.000368	0.314108	0	2	4	101.5	0	2	0	5144	0.648387
DNMT1	DNMT1	3.27295	7.24e-05	0.305534	0	2	4	104	0	2	0	1896	0.751825
STAT1	STAT1	3.27295	7.24e-05	0.305534	0	2	4	104	0	2	0	1896	0.751825
HPGDS	HPGDS	3.0794	0.000417	0.324738	0	2	4	103.5	0	2	0	8320	0.582386
GABRA1	GABRA1	3.27295	7.24e-05	0.305534	0	2	4	104	0	2	0	1896	0.751825
GABRB2	GABRB2	3.27295	7.24e-05	0.305534	0	2	4	104	0	2	0	1896	0.751825
GABRG2	GABRG2	3.27295	7.24e-05	0.305534	0	2	4	104	0	2	0	1896	0.751825
ECE1	ECE1	3.27295	7.24e-05	0.305534	0	2	4	104	0	2	0	1896	0.751825
ADAM10	ADAM10	3.05459	0.000648	0.327376	0	2	4	102.5	0	2	0	9606	0.560773
ALB	ALB	3.4665	0	0.288475	0	1	4	100	0	1	0	0	0
DAO	DAO	3.4665	0	0.288475	0	1	4	100	0	1	0	0	0
SRD5A2	SRD5A2	3.4665	0	0.288475	0	1	4	100	0	1	0	0	0
FYN	FYN	3.4665	0	0.288475	0	1	4	100	0	1	0	0	0
MVD	MVD	3.4665	0	0.288475	0	1	4	100	0	1	0	0	0
FASN	FASN	3.4665	0	0.288475	0	1	4	100	0	1	0	0	0
ADRA2A	ADRA2A	3.4665	0	0.288475	0	1	4	100	0	1	0	0	0
ADRA2C	ADRA2C	3.4665	0	0.288475	0	1	4	100	0	1	0	0	0
ADRA2B	ADRA2B	3.4665	0	0.288475	0	1	4	100	0	1	0	0	0
ADRB2	ADRB2	3.4665	0	0.288475	0	1	4	100	0	1	0	0	0
ADRB1	ADRB1	3.4665	0	0.288475	0	1	4	100	0	1	0	0	0
ADRA1A	ADRA1A	3.4665	0	0.288475	0	1	4	100	0	1	0	0	0
RARG	RARG	3.4665	0	0.288475	0	1	4	100	0	1	0	0	0
RARB	RARB	3.4665	0	0.288475	0	1	4	100	0	1	0	0	0
CRHR1	CRHR1	3.4665	0	0.288475	0	1	4	100	0	1	0	0	0
PLA2G4B	PLA2G4B	3.4665	0	0.288475	0	1	4	100	0	1	0	0	0
KDM4A	KDM4A	3.4665	0	0.288475	0	1	4	100	0	1	0	0	0
DPP4	DPP4	3.4665	0	0.288475	0	1	4	100	0	1	0	0	0
ALDH5A1	ALDH5A1	3.4665	0	0.288475	0	1	4	100	0	1	0	0	0
ABAT	ABAT	3.4665	0	0.288475	0	1	4	100	0	1	0	0	0
KDM3A	KDM3A	3.4665	0	0.288475	0	1	4	100	0	1	0	0	0
KDM6B	KDM6B	3.4665	0	0.288475	0	1	4	100	0	1	0	0	0
FTO	FTO	3.4665	0	0.288475	0	1	4	100	0	1	0	0	0
KDM4C	KDM4C	3.4665	0	0.288475	0	1	4	100	0	1	0	0	0
ADRA1D	ADRA1D	3.4665	0	0.288475	0	1	4	100	0	1	0	0	0
OPRM1	OPRM1	3.4665	0	0.288475	0	1	4	100	0	1	0	0	0
IDO1	IDO1	3.4665	0	0.288475	0	1	4	100	0	1	0	0	0
RXRB	RXRB	3.4665	0	0.288475	0	1	4	100	0	1	0	0	0
RXRG	RXRG	3.4665	0	0.288475	0	1	4	100	0	1	0	0	0
FOLH1	FOLH1	3.4665	0	0.288475	0	1	4	100	0	1	0	0	0
ADAMTS5	ADAMTS5	3.43672	0	0.290975	0	1	4	106	0	1	0	0	0
DBF4	DBF4	3.43672	0	0.290975	0	1	4	106	0	1	0	0	0
PTK2B	PTK2B	3.43672	0	0.290975	0	1	4	106	0	1	0	0	0
ERBB2	ERBB2	3.43672	0	0.290975	0	1	4	106	0	1	0	0	0
GRIA1	GRIA1	3.43672	0	0.290975	0	1	4	106	0	1	0	0	0
GRIA4	GRIA4	3.43672	0	0.290975	0	1	4	106	0	1	0	0	0
GRIA3	GRIA3	3.43672	0	0.290975	0	1	4	106	0	1	0	0	0
GRIA2	GRIA2	3.43672	0	0.290975	0	1	4	106	0	1	0	0	0
KCNMA1	KCNMA1	3.43672	0	0.290975	0	1	4	106	0	1	0	0	0
NISCH	NISCH	3.43672	0	0.290975	0	1	4	106	0	1	0	0	0
CISD1	CISD1	3.43672	0	0.290975	0	1	4	106	0	1	0	0	0
IKBKB	IKBKB	3.43672	0	0.290975	0	1	4	106	0	1	0	0	0
MPI	MPI	3.43672	0	0.290975	0	1	4	106	0	1	0	0	0
CXCR2	CXCR2	3.43672	0	0.290975	0	1	4	106	0	1	0	0	0
GPR84	GPR84	3.43672	0	0.290975	0	1	4	106	0	1	0	0	0
NOS2	NOS2	3.43672	0	0.290975	0	1	4	106	0	1	0	0	0
PLAA	PLAA	3.43672	0	0.290975	0	1	4	106	0	1	0	0	0
MB	MB	3.43672	0	0.290975	0	1	4	106	0	1	0	0	0
SLC9A1	SLC9A1	3.43672	0	0.290975	0	1	4	106	0	1	0	0	0
VCAM1	VCAM1	3.43672	0	0.290975	0	1	4	106	0	1	0	0	0
PLEC	PLEC	3.43672	0	0.290975	0	1	4	106	0	1	0	0	0
AHCY	AHCY	3.43672	0	0.290975	0	1	4	106	0	1	0	0	0
CSNK1A1	CSNK1A1	3.43672	0	0.290975	0	1	4	106	0	1	0	0	0
CSNK1D	CSNK1D	3.43672	0	0.290975	0	1	4	106	0	1	0	0	0
PRKDC	PRKDC	3.43672	0	0.290975	0	1	4	106	0	1	0	0	0
NAE1	NAE1	3.45161	0	0.28972	0	1	4	103	0	1	0	0	0
TBXAS1	TBXAS1	3.45161	0	0.28972	0	1	4	103	0	1	0	0	0
HTR2C	HTR2C	3.45161	0	0.28972	0	1	4	103	0	1	0	0	0
ST6GAL1	ST6GAL1	3.45161	0	0.28972	0	1	4	103	0	1	0	0	0
PTGER1	PTGER1	3.45161	0	0.28972	0	1	4	103	0	1	0	0	0
CYP2C9	CYP2C9	3.45161	0	0.28972	0	1	4	103	0	1	0	0	0
CYP3A4	CYP3A4	3.45161	0	0.28972	0	1	4	103	0	1	0	0	0
PIK3CA	PIK3CA	3.45161	0	0.28972	0	1	4	103	0	1	0	0	0
F3	F3	3.45161	0	0.28972	0	1	4	103	0	1	0	0	0
ADCY5	ADCY5	3.45161	0	0.28972	0	1	4	103	0	1	0	0	0
HNF4A	HNF4A	3.45161	0	0.28972	0	1	4	103	0	1	0	0	0
ATP4B	ATP4B	3.45161	0	0.28972	0	1	4	103	0	1	0	0	0
ATP4A	ATP4A	3.45161	0	0.28972	0	1	4	103	0	1	0	0	0
HSD17B3	HSD17B3	3.45161	0	0.28972	0	1	4	103	0	1	0	0	0
CBS	CBS	3.82878	0	0.26118	0	1	4	27	0	1	0	0	0
QDPR	QDPR	3.82878	0	0.26118	0	1	4	27	0	1	0	0	0
ELAVL3	ELAVL3	3.82878	0	0.26118	0	1	4	27	0	1	0	0	0
PGAM1	PGAM1	3.82878	0	0.26118	0	1	4	27	0	1	0	0	0
MTNR1B	MTNR1B	3.46154	0	0.288889	0	1	4	101	0	1	0	0	0
CYP24A1	CYP24A1	3.46154	0	0.288889	0	1	4	101	0	1	0	0	0
YES1	YES1	3.46154	0	0.288889	0	1	4	101	0	1	0	0	0
BLK	BLK	3.46154	0	0.288889	0	1	4	101	0	1	0	0	0
CSK	CSK	3.46154	0	0.288889	0	1	4	101	0	1	0	0	0
BMX	BMX	3.46154	0	0.288889	0	1	4	101	0	1	0	0	0
LYN	LYN	3.46154	0	0.288889	0	1	4	101	0	1	0	0	0
TXK	TXK	3.46154	0	0.288889	0	1	4	101	0	1	0	0	0
FGR	FGR	3.46154	0	0.288889	0	1	4	101	0	1	0	0	0
EPHA6	EPHA6	3.46154	0	0.288889	0	1	4	101	0	1	0	0	0
PTK6	PTK6	3.46154	0	0.288889	0	1	4	101	0	1	0	0	0
EPHA3	EPHA3	3.46154	0	0.288889	0	1	4	101	0	1	0	0	0
BTK	BTK	3.46154	0	0.288889	0	1	4	101	0	1	0	0	0
TYRO3	TYRO3	3.46154	0	0.288889	0	1	4	101	0	1	0	0	0
COQ8B	COQ8B	3.46154	0	0.288889	0	1	4	101	0	1	0	0	0
EPHA1	EPHA1	3.46154	0	0.288889	0	1	4	101	0	1	0	0	0
CAPN1	CAPN1	3.46154	0	0.288889	0	1	4	101	0	1	0	0	0
GCGR	GCGR	3.46154	0	0.288889	0	1	4	101	0	1	0	0	0
NR3C1	NR3C1	3.46154	0	0.288889	0	1	4	101	0	1	0	0	0
ROCK1	ROCK1	3.46154	0	0.288889	0	1	4	101	0	1	0	0	0
PRKACA	PRKACA	3.46154	0	0.288889	0	1	4	101	0	1	0	0	0
PDE4A	PDE4A	3.46154	0	0.288889	0	1	4	101	0	1	0	0	0
EPHB1	EPHB1	3.46154	0	0.288889	0	1	4	101	0	1	0	0	0
HDAC2	HDAC2	3.46154	0	0.288889	0	1	4	101	0	1	0	0	0
HDAC8	HDAC8	3.46154	0	0.288889	0	1	4	101	0	1	0	0	0
CLK3	CLK3	3.46154	0	0.288889	0	1	4	101	0	1	0	0	0
DYRK2	DYRK2	3.46154	0	0.288889	0	1	4	101	0	1	0	0	0
MELK	MELK	3.46154	0	0.288889	0	1	4	101	0	1	0	0	0
NEK1	NEK1	3.46154	0	0.288889	0	1	4	101	0	1	0	0	0
HDAC3	HDAC3	3.46154	0	0.288889	0	1	4	101	0	1	0	0	0
HDAC6	HDAC6	3.46154	0	0.288889	0	1	4	101	0	1	0	0	0
CTSD	CTSD	3.46154	0	0.288889	0	1	4	101	0	1	0	0	0
MAP4K4	MAP4K4	3.44169	0	0.290555	0	1	4	105	0	1	0	0	0
PRMT1	PRMT1	3.44169	0	0.290555	0	1	4	105	0	1	0	0	0
CCNA1	CCNA1	3.44169	0	0.290555	0	1	4	105	0	1	0	0	0
CCNA2	CCNA2	3.44169	0	0.290555	0	1	4	105	0	1	0	0	0
MPL	MPL	3.44169	0	0.290555	0	1	4	105	0	1	0	0	0
GUSB	GUSB	3.44169	0	0.290555	0	1	4	105	0	1	0	0	0
NTRK1	NTRK1	3.44169	0	0.290555	0	1	4	105	0	1	0	0	0
OPRK1	OPRK1	3.44169	0	0.290555	0	1	4	105	0	1	0	0	0
HSP90AA1	HSP90AA1	3.45658	0	0.289304	0	1	4	102	0	1	0	0	0
GLI2	GLI2	3.45658	0	0.289304	0	1	4	102	0	1	0	0	0
ALDH2	ALDH2	3.45658	0	0.289304	0	1	4	102	0	1	0	0	0
PRKCZ	PRKCZ	3.45658	0	0.289304	0	1	4	102	0	1	0	0	0
CHEK2	CHEK2	3.45658	0	0.289304	0	1	4	102	0	1	0	0	0
GRK2	GRK2	3.45658	0	0.289304	0	1	4	102	0	1	0	0	0
SLC5A1	SLC5A1	3.45658	0	0.289304	0	1	4	102	0	1	0	0	0
TRPM8	TRPM8	3.45658	0	0.289304	0	1	4	102	0	1	0	0	0
CFD	CFD	3.45658	0	0.289304	0	1	4	102	0	1	0	0	0
TNF	TNF	3.45658	0	0.289304	0	1	4	102	0	1	0	0	0
AGTR1	AGTR1	3.45658	0	0.289304	0	1	4	102	0	1	0	0	0
PNMT	PNMT	3.45658	0	0.289304	0	1	4	102	0	1	0	0	0
TRAP1	TRAP1	3.45658	0	0.289304	0	1	4	102	0	1	0	0	0
HSP90B1	HSP90B1	3.45658	0	0.289304	0	1	4	102	0	1	0	0	0
HSP90AB1	HSP90AB1	3.45658	0	0.289304	0	1	4	102	0	1	0	0	0
AVPR1A	AVPR1A	3.45658	0	0.289304	0	1	4	102	0	1	0	0	0
NR1H4	NR1H4	3.45658	0	0.289304	0	1	4	102	0	1	0	0	0
TSPO	TSPO	3.45658	0	0.289304	0	1	4	102	0	1	0	0	0
PDE7A	PDE7A	3.45658	0	0.289304	0	1	4	102	0	1	0	0	0
MMP16	MMP16	3.45658	0	0.289304	0	1	4	102	0	1	0	0	0
AKT2	AKT2	3.45658	0	0.289304	0	1	4	102	0	1	0	0	0
MAP2K1	MAP2K1	3.45658	0	0.289304	0	1	4	102	0	1	0	0	0
MAPK14	MAPK14	3.45161	0	0.28972	0	1	4	103	0	1	0	0	0
HPRT1	HPRT1	3.45161	0	0.28972	0	1	4	103	0	1	0	0	0
MT-ND4	MT-ND4	3.45161	0	0.28972	0	1	4	103	0	1	0	0	0
LTB4R	LTB4R	3.45161	0	0.28972	0	1	4	103	0	1	0	0	0
PLA2G7	PLA2G7	3.45161	0	0.28972	0	1	4	103	0	1	0	0	0
GRIN1	GRIN1	3.45161	0	0.28972	0	1	4	103	0	1	0	0	0
GRIN2B	GRIN2B	3.45161	0	0.28972	0	1	4	103	0	1	0	0	0
GRIN2A	GRIN2A	3.45161	0	0.28972	0	1	4	103	0	1	0	0	0
PPARA	PPARA	3.45161	0	0.28972	0	1	4	103	0	1	0	0	0
MME	MME	3.45161	0	0.28972	0	1	4	103	0	1	0	0	0
CYP2C19	CYP2C19	3.45161	0	0.28972	0	1	4	103	0	1	0	0	0
CELA1	CELA1	3.45161	0	0.28972	0	1	4	103	0	1	0	0	0
SIRT1	SIRT1	3.45161	0	0.28972	0	1	4	103	0	1	0	0	0
TARS	TARS	3.45161	0	0.28972	0	1	4	103	0	1	0	0	0
MTAP	MTAP	3.45161	0	0.28972	0	1	4	103	0	1	0	0	0
