# Supplementary material for: Integrated network pharmacology and cellular assay reveal the biological mechanisms of Limonium sinense (Girard) Kuntze against breast cancer
Source: BMC Complement Med Ther. Author manuscript; Available in PMC 2023 Nov 21. (PMC10644419; doi:10.1186/s12906-023-04233-z)
Supplement: Table S4 [file EMS189939-supplement-Table_S4.xlsx]

## Sheet: Supplementary Table4
Supplementary Table4. Details of the core targets identified from PPI network
AverageShortestPathLength: Average length of a shortest path between n and any other node. If n is an isolated node, the value of this attribute is zero.
BetweennessCentrality: Average length of a shortest path between n and any other node. If n is an isolated node, the value of this attribute is zero.
ClosenessCentrality: The mean distance from a node to other nodes.
ClusteringCoefficient: This numerical attribute stores the clustering coefficient of n, nodes with less than 2 neighbors have a clustering coefficient of zero.
Degree: The number of links to one node.
Eccentricity: The maximum non-infinite length of a shortest path between n and another node in the network. If n is an isolated node, the value of this attribute is zero.
NeighborhoodConnectivity: The average connectivity of all neighbors of n.
NumberOfDirectedEdges: This attribute counts the number of directed edges that are connected to n.
NumberOfUndirectedEdges: This attribute counts the number of undirected edges that are connected to n.
SelfLoops: This attribute counts the number of self-loops at n.
TopologicalCoefficient: This numerical attribute stores the topological coefficient of n, nodes with less than 2 neighbors have a topological coefficient of zero.
The data list is organized here from maximal to minimal Degree
shared name	display name	AverageShortestPathLength	BetweennessCentrality	ClosenessCentrality	ClusteringCoefficient	Degree	Eccentricity	NeighborhoodConnectivity	NumberOfDirectedEdges	NumberOfUndirectedEdges	PartnerOfMultiEdgedNodePairs	SelfLoops	TopologicalCoefficient
9606.ENSP00000478570	VEGFA	1	0.00452684	1	0.929825	19	1	17.7368	0	19	0	0	0.933518
9606.ENSP00000302564	BCL2L1	1	0.00452684	1	0.929825	19	1	17.7368	0	19	0	0
9606.ENSP00000362680	SRC	1	0.00452684	1	0.929825	19	1	17.7368	0	19	0	0
9606.ENSP00000437955	HIF1A	1	0.00452684	1	0.929825	19	1	17.7368	0	19	0	0	0.933518
9606.ENSP00000356438	PTGS2	1	0.00452684	1	0.929825	19	1	17.7368	0	19	0	0
9606.ENSP00000335153	HSP90AA1	1	0.00452684	1	0.929825	19	1	17.7368	0	19	0	0
9606.ENSP00000451828	AKT1	1	0.00452684	1	0.929825	19	1	17.7368	0	19	0	0
9606.ENSP00000269571	ERBB2	1.05263	0.00376513	0.95	0.934641	18	2	17.8333	0	18	0	0
9606.ENSP00000295897	ALB	1.05263	0.00337813	0.95	0.941176	18	2	17.8889	0	18	0	0
9606.ENSP00000363822	AR	1.05263	0.00337813	0.95	0.941176	18	2	17.8889	0	18	0	0	0.94152
9606.ENSP00000275493	EGFR	1.05263	0.00376513	0.95	0.934641	18	2	17.8333	0	18	0	0
9606.ENSP00000405330	ESR1	1.05263	0.00337813	0.95	0.941176	18	2	17.8889	0	18	0	0
9606.ENSP00000398698	TNF	1.05263	0.00337813	0.95	0.941176	18	2	17.8889	0	18	0	0
9606.ENSP00000231509	NR3C1	1.10526	0.00256769	0.904762	0.948529	17	2	18.0588	0	17	0	0
9606.ENSP00000212015	SIRT1	1.10526	0.00256769	0.904762	0.948529	17	2	18	0	17	0	0
9606.ENSP00000354558	MTOR	1.10526	0.00256769	0.904762	0.948529	17	2	18.0588	0	17	0	0
9606.ENSP00000324806	GSK3B	1.10526	0.00256769	0.904762	0.948529	17	2	18	0	17	0	0
9606.ENSP00000287820	PPARG	1.15789	0.00264714	0.863636	0.941667	16	2	18	0	16	0	0
9606.ENSP00000263967	PIK3CA	1.15789	0.00264714	0.863636	0.941667	16	2	18	0	16	0	0
9606.ENSP00000295256	HPGDS	1.21053	0.0018797	0.826087	0.952381	15	2	18.2	0	15	0	0
