# Supplementary material for: Integrated network pharmacology and cellular assay reveal the biological mechanisms of Limonium sinense (Girard) Kuntze against breast cancer
Source: BMC Complement Med Ther. Author manuscript; Available in PMC 2023 Nov 21. (PMC10644419; doi:10.1186/s12906-023-04233-z)
Supplement: Table S5 [file EMS189939-supplement-Table_S5.xlsx]

## Sheet: Supplementary Table5
Supplementary Table5. Details of the KEGG pathways enriched from L. sinense targets
P-value is the modified Fisher Exact P-value, referring to one-tail Fisher Exact probability value used for gene-enrichment analysis. The smaller, the more enriched.
Adjusted P-value is the adjusted P-value by the Benjamini-Hochberg method.
Odds Ratio is a measure of association between an exposure and an outcome.
Combined Score is the significance of gene set/functional enrichment findings from Enrichr.
Genes are the official gene symbol of the involved genes.
The data list is organized here from minimal to maximal Adjusted P-value.
Gene_set	Term	P-value	Adjusted P-value	Odds Ratio	Combined Score	Genes
KEGG_2021_Human	Pathways in cancer	5.04e-36	1.41e-33	8.76085	712.037	ALK;GSK3B;HSP90AB1;FLT3;PIK3CB;GLI2;IGF1R;IKBKB;EDNRA;AKT2;PIM1;AKT1;PRKACA;MAP2K1;HSP90AA1;MMP1;DAPK1;MMP2;F2;MMP9;PGF;CCNA2;AR;CCNA1;PIK3CA;CCNE1;KIT;AGTR1;RARB;PPARG;MET;PTGER4;CAMK2B;HDAC2;ROCK1;ROCK2;HDAC1;PTGER1;PTGER2;PTGER3;PIK3R1;PTGS2;HIF1A;EGFR;ADCY5;HSP90B1;RXRB;RXRA;TERT;ERBB2;ABL1;RXRG;NTRK1;NOS2;STAT1;BRAF;ESR1;MTOR;PTK2;ESR2;VEGFA;CDK6;RPS6KB1;CDK4;CDK2;BCL2;BCL2L1;FGFR1
KEGG_2021_Human	Neuroactive ligand-receptor interaction	2.62e-30	3.66e-28	10.0528	684.746	GABRB2;THRB;THRA;HTR2C;ADRA1D;NR3C1;ADRA1A;LTB4R;GRM2;EDNRA;GRM5;ADORA3;ADORA1;TSPO;GPR35;AVPR2;AVPR1A;OPRM1;F2;ADRA2C;ADRA2B;GABRG2;ADRA2A;MTNR1A;ADORA2A;MTNR1B;AGTR1;PTGER4;GRIA1;GRIA2;PTGER1;PTGER2;CHRNA7;PTGER3;ADRB1;PLG;ADRB2;CRHR1;GRIN2A;CNR2;CNR1;DRD2;DRD3;DRD4;GRIA3;GRIA4;GABRA1;GCGR;OPRK1;GRIN2B;GRIN1
KEGG_2021_Human	Chemical carcinogenesis	9.91e-23	9.25e-21	10.0998	511.71	HSP90AB1;SRC;CHRNA7;ADRB1;PIK3R1;AHR;ADRB2;PIK3CB;PTGS2;CYP2C19;CYP3A4;EGFR;ADCY5;HSP90B1;RXRB;RPS6KA3;HPGDS;RXRA;AKT2;AKT1;CYP1B1;PRKACA;RXRG;CBR1;MAP2K1;HSP90AA1;AKR1C2;ESR1;ESR2;MTOR;VEGFA;AR;CYP2C9;PIK3CA;RPS6KB1;BCL2;PPARA
KEGG_2021_Human	cAMP signaling pathway	3.36e-20	2.25e-18	9.84104	441.271	GRIA1;CAMK2B;GRIA2;ROCK1;ROCK2;PTGER2;PTGER3;ADRB1;PIK3R1;ADRB2;PIK3CB;ADCY5;SLC9A1;EDNRA;GRIN2A;AKT2;ADORA1;AKT1;PDE4A;PRKACA;DRD2;GRIA3;GRIA4;MAP2K1;PDE4D;PDE4C;BRAF;GRIN2B;GRIN1;ADORA2A;PIK3CA;PPARA;CFTR
KEGG_2021_Human	Prostate cancer	4.02e-20	2.25e-18	17.5985	785.973	GSK3B;MAP2K1;HSP90AA1;HSP90AB1;SRD5A2;MMP3;BRAF;PIK3R1;PIK3CB;MMP9;EGFR;MTOR;IGF1R;HSP90B1;IKBKB;AR;PIK3CA;CCNE1;AKT2;CDK2;ERBB2;BCL2;AKT1;FGFR1
KEGG_2021_Human	PI3K-Akt signaling pathway	2.32e-19	1.08e-17	7.0436	302.232	GSK3B;HSP90AB1;FLT3;PIK3R1;PIK3CB;EGFR;PIK3CG;IGF1R;HSP90B1;IKBKB;RXRA;AKT2;ERBB2;KDR;AKT1;YWHAG;MCL1;NTRK1;MAP2K1;HSP90AA1;SYK;INSR;PTK2;PGF;MTOR;VEGFA;CDK6;PIK3CA;RPS6KB1;CCNE1;CDK4;KIT;CDK2;BCL2;PKN1;SGK1;MET;EPHA2;BCL2L1;FGFR1
KEGG_2021_Human	Progesterone-mediated oocyte maturation	1.46e-18	5.85e-17	15.9422	654.687	MAP2K1;HSP90AA1;HSP90AB1;PLK1;BRAF;PIK3R1;PIK3CB;MAPK14;IGF1R;ADCY5;AURKA;CCNB3;CCNA2;RPS6KA3;CCNB2;CCNA1;CCNB1;PIK3CA;AKT2;CDK2;CDK1;AKT1;PRKACA
KEGG_2021_Human	Proteoglycans in cancer	6.32e-18	2.21e-16	9.28102	367.553	CAMK2B;ROCK1;ROCK2;SRC;PIK3R1;PIK3CB;HIF1A;TNF;EGFR;IGF1R;SLC9A1;CTSL;AKT2;ERBB2;KDR;AKT1;PRKACA;MAP2K1;MMP2;BRAF;MAPK14;ESR1;MMP9;PTK2;MTOR;VEGFA;PIK3CA;RPS6KB1;MET;FGFR1
KEGG_2021_Human	Nitrogen metabolism	1.4e-17	4.37e-16	124.813	4843.37	CA12;CA1;CA3;CA5B;CA2;CA5A;CA4;CA7;CA6;CA9;CA14;CA13
KEGG_2021_Human	Central carbon metabolism in cancer	5.11e-17	1.43e-15	19.6948	738.804	NTRK1;MAP2K1;FLT3;PGAM1;PIK3CB;PIK3R1;HIF1A;EGFR;MTOR;LDHB;LDHA;PIK3CA;AKT2;KIT;ERBB2;AKT1;MET;PDK1;FGFR1
KEGG_2021_Human	Phospholipase D signaling pathway	1.19e-16	3.02e-15	10.8818	399.044	PIK3R1;PIK3CB;PIK3CG;EGFR;ADCY5;GRM2;GRM5;CXCR1;AKT2;CXCR2;AKT1;PTK2B;FYN;MAP2K1;SYK;INSR;PLA2G4B;AVPR2;AVPR1A;F2;DNM1;MTOR;PIK3CA;KIT;AGTR1
KEGG_2021_Human	HIF-1 signaling pathway	1.63e-16	3.81e-15	13.4526	489.016	CAMK2B;MAP2K1;PFKFB3;NOS2;INSR;SERPINE1;PIK3R1;PIK3CB;HIF1A;EGFR;MTOR;IGF1R;VEGFA;LDHB;LDHA;PIK3CA;RPS6KB1;AKT2;ERBB2;BCL2;AKT1;PDK1
KEGG_2021_Human	Ras signaling pathway	2.11e-16	4.32e-15	8.02932	289.82	FLT3;PLA2G1B;PIK3R1;PLA2G5;PIK3CB;EGFR;IGF1R;IKBKB;GRIN2A;AKT2;KDR;ABL1;AKT1;PRKACA;NTRK1;MAP2K1;INSR;PLA2G4B;PLA2G2A;GRIN2B;PGF;GRIN1;VEGFA;PIK3CA;KIT;PLA2G10;MET;EPHA2;BCL2L1;FGFR1
KEGG_2021_Human	Lipid and atherosclerosis	2.16e-16	4.32e-15	8.41286	303.47	CAMK2B;GSK3B;HSP90AB1;ROCK2;SRC;PIK3R1;PIK3CB;TNF;HSP90B1;IKBKB;RXRB;RXRA;AKT2;AKT1;RXRG;LYN;HSP90AA1;VCAM1;MMP1;MMP3;MAPK14;MMP9;PTK2;ERN1;CYP2C9;PIK3CA;BCL2;PPARG;BCL2L1
KEGG_2021_Human	Human cytomegalovirus infection	7.41e-16	1.38e-14	7.97952	277.994	PTGER4;GSK3B;ROCK1;PTGER1;ROCK2;SRC;PTGER2;PTGER3;PIK3R1;PIK3CB;PTGS2;TNF;EGFR;ADCY5;IKBKB;AKT2;CXCR2;AKT1;PTK2B;PRKACA;MAP2K1;MAPK14;PTK2;MTOR;VEGFA;CDK6;PIK3CA;RPS6KB1;CDK4
KEGG_2021_Human	Thyroid hormone signaling pathway	1.67e-15	2.92e-14	11.8147	402	GSK3B;MAP2K1;HDAC2;THRB;HDAC3;THRA;HDAC1;SRC;STAT1;PIK3R1;PIK3CB;HIF1A;ESR1;MTOR;SLC9A1;RXRB;RXRA;PIK3CA;AKT2;AKT1;PRKACA;RXRG
KEGG_2021_Human	Cell cycle	2.86e-15	4.45e-14	11.4655	383.948	GSK3B;HDAC2;PRKDC;HDAC1;PLK1;CDC7;CCNB3;CCNA2;CCNB2;CCNA1;CCNB1;WEE1;CDK6;DBF4;CCNE1;CDK4;CHEK2;CHEK1;CDK2;ABL1;CDK1;YWHAG
KEGG_2021_Human	Platelet activation	2.86e-15	4.45e-14	11.4655	383.948	LYN;SYK;ROCK1;ROCK2;SRC;PLA2G4B;PIK3R1;PIK3CB;F2;MAPK14;PRKCZ;PIK3CG;MYLK;ADCY5;PTGS1;PIK3CA;AKT2;TBXAS1;BTK;AKT1;FYN;PRKACA
KEGG_2021_Human	Cellular senescence	4.38e-15	6.46e-14	9.70311	320.795	MAP2K1;IGFBP3;SERPINE1;PIK3R1;PIK3CB;MAPK14;SIRT1;MTOR;CCNB3;CCNA2;CCNB2;CCNA1;CCNB1;CDK6;PIK3CA;CCNE1;CDK4;AKT2;CHEK2;CHEK1;CDK2;CDK1;AKT1;CAPN1
KEGG_2021_Human	Rap1 signaling pathway	8.08e-15	1.13e-13	7.9183	256.948	SRC;PIK3R1;PIK3CB;PRKCZ;EGFR;ADCY5;IGF1R;GRIN2A;CNR1;AKT2;KDR;AKT1;DRD2;MAP2K1;INSR;BRAF;MAPK14;GRIN2B;PGF;GRIN1;VEGFA;ADORA2A;PIK3CA;KIT;MET;EPHA2;FGFR1
KEGG_2021_Human	Alzheimer disease	1.03e-14	1.37e-13	5.70634	183.794	APP;GSK3B;CHRNA7;PIK3R1;PIK3CB;PTGS2;TNF;IKBKB;GRIN2A;GRM5;AKT2;TUBB1;AKT1;CAPN1;NAE1;SNCA;MAP2K1;CSNK2A1;MME;NOS2;CSNK1A1;INSR;ADAM10;BRAF;GRIN2B;MTOR;GRIN1;BACE1;ERN1;ADAM17;CDK5;PIK3CA;NOX4;MAPT;CDK5R1
KEGG_2021_Human	Small cell lung cancer	1.25e-14	1.59e-13	13.7439	440.024	NOS2;PIK3CB;PIK3R1;PTGS2;PTK2;IKBKB;RXRB;RXRA;CDK6;PIK3CA;CCNE1;CDK4;AKT2;CDK2;BCL2;AKT1;RARB;RXRG;BCL2L1
KEGG_2021_Human	Gastric cancer	1.53e-14	1.87e-13	9.71799	309.125	GSK3B;MAP2K1;ABCB1;CSNK1A1;BRAF;PIK3R1;PIK3CB;EGFR;MTOR;RXRB;RXRA;TERT;PIK3CA;RPS6KB1;CCNE1;AKT2;CDK2;ERBB2;BCL2;AKT1;RARB;MET;RXRG
KEGG_2021_Human	Axon guidance	1.74e-14	2.03e-13	8.51036	269.625	CAMK2B;GSK3B;ROCK1;ROCK2;SRC;PIK3R1;PIK3CB;PRKCZ;ABL1;FYN;EPHB2;EPHB1;EPHB3;EPHA5;EPHA4;EPHA7;EPHA6;EPHA8;PTK2;CDK5;PIK3CA;EPHA1;MET;EPHA3;EPHA2
KEGG_2021_Human	Arachidonic acid metabolism	2.82e-14	3.16e-13	18.6509	581.903	CBR1;PLA2G1B;PLA2G4B;ALOX15;PLA2G2A;AKR1C3;ALOX12;PLA2G5;CYP2C19;PTGS2;PTGS1;CYP2C9;HPGDS;ALOX5;PLA2G10;TBXAS1
KEGG_2021_Human	Non-small cell lung cancer	2.94e-14	3.17e-13	16.2489	506.254	ALK;MAP2K1;BRAF;PIK3CB;PIK3R1;EGFR;RXRB;RXRA;CDK6;PIK3CA;CDK4;AKT2;ERBB2;AKT1;RARB;MET;RXRG
KEGG_2021_Human	Calcium signaling pathway	3.09e-14	3.21e-13	7.09732	220.781	CAMK2B;PTGER1;CHRNA7;PTGER3;HTR2C;ADRB1;ADRA1D;ADRB2;ADRA1A;EGFR;MYLK;EDNRA;GRIN2A;GRM5;ERBB2;KDR;CD38;PTK2B;PRKACA;NTRK1;NOS2;AVPR1A;GRIN1;VEGFA;ADORA2A;AGTR1;MET;FGFR1
KEGG_2021_Human	Chemokine signaling pathway	6.1e-14	6.04e-13	7.99664	243.32	GSK3B;ROCK1;ROCK2;SRC;PIK3R1;PIK3CB;PRKCZ;PIK3CG;ADCY5;IKBKB;GRK2;CXCR1;AKT2;GRK6;CXCR2;AKT1;PTK2B;PRKACA;LYN;MAP2K1;STAT1;BRAF;PTK2;FGR;PIK3CA
KEGG_2021_Human	AGE-RAGE signaling pathway in diabetic complications	6.26e-14	6.04e-13	12.3814	376.426	VCAM1;STAT1;MMP2;SERPINE1;PIK3R1;PIK3CB;MAPK14;TNF;PRKCZ;F3;VEGFA;PIK3CA;CDK4;AKT2;PIM1;AGTR1;BCL2;AKT1;NOX4
KEGG_2021_Human	Pancreatic cancer	7.73e-14	7.22e-13	15.1442	457.213	MAP2K1;STAT1;BRAF;PIK3CB;PIK3R1;EGFR;MTOR;VEGFA;IKBKB;CDK6;PIK3CA;RPS6KB1;CDK4;AKT2;ERBB2;AKT1;BCL2L1
KEGG_2021_Human	Acute myeloid leukemia	1.4e-13	1.27e-12	16.4517	486.864	MAP2K1;FLT3;BRAF;PIK3CB;PIK3R1;MPO;MTOR;IKBKB;CCNA2;CCNA1;PIK3CA;RPS6KB1;AKT2;KIT;PIM1;AKT1
KEGG_2021_Human	Fluid shear stress and atherosclerosis	3.37e-13	2.95e-12	9.42688	270.731	HSP90AA1;VCAM1;HSP90AB1;SRC;MMP2;PIK3R1;PIK3CB;MAPK14;TNF;PRKCZ;MMP9;PTK2;HSP90B1;VEGFA;IKBKB;PIK3CA;CTSL;AKT2;KDR;BCL2;AKT1
KEGG_2021_Human	FoxO signaling pathway	1.02e-12	8.61e-12	9.52172	262.952	MAP2K1;PRMT1;INSR;PLK1;BRAF;PIK3R1;PIK3CB;MAPK14;SIRT1;EGFR;IGF1R;CCNB3;IKBKB;CCNB2;CCNB1;PIK3CA;AKT2;CDK2;AKT1;SGK1
KEGG_2021_Human	PD-L1 expression and PD-1 checkpoint pathway in cancer	1.22e-12	1e-11	12.4015	340.223	ALK;MAP2K1;CSNK2A1;STAT1;PIK3CB;PIK3R1;MAPK14;HIF1A;EGFR;MTOR;IKBKB;PIK3CA;RPS6KB1;LCK;AKT2;TLR9;AKT1
KEGG_2021_Human	Regulation of lipolysis in adipocytes	1.86e-12	1.48e-11	17.8198	481.368	INSR;PTGER3;ADRB1;PIK3CB;ADRB2;PIK3R1;PTGS2;ADCY5;PTGS1;PIK3CA;AKT2;ADORA1;AKT1;PRKACA
KEGG_2021_Human	Estrogen signaling pathway	2.4e-12	1.87e-11	9.03064	241.627	MAP2K1;HSP90AA1;HSP90AB1;SRC;MMP2;PIK3R1;PIK3CB;OPRM1;ESR1;MMP9;ESR2;EGFR;HSP90B1;ADCY5;PIK3CA;AKT2;BCL2;AKT1;PRKACA;CTSD
KEGG_2021_Human	Amphetamine addiction	3.6e-12	2.72e-11	14.5254	382.759	CAMK2B;GRIA1;GRIA2;HDAC2;MAOB;HDAC1;MAOA;SIRT1;GRIN2B;ADCY5;GRIN1;GRIN2A;PRKACA;GRIA3;GRIA4
KEGG_2021_Human	Serotonergic synapse	6.71e-12	4.94e-11	9.96703	256.433	APP;GABRB2;MAP2K1;MAOB;MAOA;PLA2G4B;ALOX15;HTR2C;ALOX12;BRAF;HTR3A;CYP2C19;PTGS2;ADCY5;PTGS1;CYP2C9;ALOX5;PRKACA
KEGG_2021_Human	ErbB signaling pathway	7.15e-12	5.14e-11	12.1487	311.779	CAMK2B;GSK3B;MAP2K1;SRC;BRAF;PIK3CB;PIK3R1;EGFR;MTOR;PTK2;PIK3CA;RPS6KB1;AKT2;ERBB2;ABL1;AKT1
KEGG_2021_Human	Human T-cell leukemia virus 1 infection	8.59e-12	6.02e-11	6.54702	166.818	MAP2K1;MMP7;PIK3R1;PIK3CB;TNF;ADCY5;IKBKB;POLB;CCNA2;CCNB2;CCNA1;TERT;PIK3CA;CCNE1;CDK4;LCK;AKT2;CHEK2;CHEK1;CDK2;AKT1;TSPO;PRKACA;BCL2L1
KEGG_2021_Human	Breast cancer	9.12e-12	6.23e-11	8.3153	211.382	GSK3B;MAP2K1;CSNK1A1;BRAF;PIK3R1;PIK3CB;ESR1;ESR2;EGFR;MTOR;IGF1R;CDK6;PIK3CA;RPS6KB1;CDK4;AKT2;KIT;ERBB2;AKT1;FGFR1
KEGG_2021_Human	Dopaminergic synapse	1.1e-11	7.36e-11	8.86061	223.549	GRIA1;CAMK2B;GRIA2;GSK3B;MAOB;MAOA;COMT;MAPK14;GRIN2B;ADCY5;GRIN2A;AKT2;AKT1;PRKACA;DRD2;DRD3;DRD4;GRIA3;GRIA4
KEGG_2021_Human	Bladder cancer	1.18e-11	7.66e-11	21.4931	540.9	MAP2K1;SRC;DAPK1;MMP1;CDK4;MMP2;ERBB2;BRAF;MMP9;EGFR;TYMP;VEGFA
KEGG_2021_Human	Vascular smooth muscle contraction	1.27e-11	7.95e-11	8.78243	220.379	MAP2K1;ROCK1;PLA2G1B;ROCK2;PLA2G4B;PLA2G2A;BRAF;ADRA1D;PLA2G5;AVPR1A;ADRA1A;MYLK;ADCY5;EDNRA;ADORA2A;PLA2G10;KCNMA1;AGTR1;PRKACA
KEGG_2021_Human	cGMP-PKG signaling pathway	1.28e-11	7.95e-11	7.60804	190.835	MAP2K1;ROCK1;ROCK2;INSR;ADRB1;ADRA1D;ADRB2;ADRA2C;ADRA1A;ADRA2B;PIK3CG;ADRA2A;MYLK;ADCY5;EDNRA;ADORA3;AKT2;KCNMA1;ADORA1;AGTR1;AKT1
KEGG_2021_Human	Human papillomavirus infection	1.54e-11	9.38e-11	5.15049	128.228	PTGER4;GSK3B;HDAC2;HDAC1;PIK3R1;PIK3CB;PTGS2;PRKCZ;TNF;EGFR;IKBKB;TERT;AKT2;AKT1;PRKACA;MAP2K1;CSNK1A1;STAT1;PTK2;MTOR;VEGFA;CCNA2;CCNA1;CDK6;PIK3CA;RPS6KB1;CCNE1;CDK4;CDK2
KEGG_2021_Human	MicroRNAs in cancer	1.7e-11	1.01e-10	5.31632	131.841	DNMT1;HDAC2;ABCB1;ROCK1;HDAC1;PIK3R1;PIK3CB;PTGS2;EGFR;IKBKB;ERBB2;PIM1;ABL1;CYP1B1;MCL1;MAP2K1;ABCC1;SIRT1;MMP9;MTOR;VEGFA;CDK6;CYP24A1;MMP16;PIK3CA;CCNE1;BCL2;MET
KEGG_2021_Human	AMPK signaling pathway	1.91e-11	1.11e-10	9.27969	229.046	PFKFB3;INSR;PIK3R1;PIK3CB;ADRA1A;SIRT1;MTOR;IGF1R;CCNA2;CCNA1;PIK3CA;RPS6KB1;AKT2;FASN;HNF4A;AKT1;PPARG;CFTR
KEGG_2021_Human	Parathyroid hormone synthesis, secretion and action	2.32e-11	1.33e-10	10.024	245.451	MAP2K1;PDE4D;PDE4C;BRAF;EGFR;ADCY5;RXRB;MMP14;MMP13;RXRA;CYP24A1;MMP16;BCL2;PDE4A;PRKACA;RXRG;FGFR1
KEGG_2021_Human	Fc epsilon RI signaling pathway	4.18e-11	2.34e-10	13.5209	323.138	LYN;MAP2K1;SYK;PLA2G4B;PIK3CB;PIK3R1;MAPK14;TNF;PIK3CA;AKT2;ALOX5;BTK;AKT1;FYN
KEGG_2021_Human	Relaxin signaling pathway	6.6e-11	3.56e-10	8.52335	199.804	MAP2K1;NOS2;MMP1;SRC;MMP2;PIK3R1;PIK3CB;MAPK14;PRKCZ;MMP9;EGFR;ADCY5;VEGFA;MMP13;PIK3CA;AKT2;AKT1;PRKACA
KEGG_2021_Human	Focal adhesion	6.61e-11	3.56e-10	6.5076	152.533	GSK3B;MAP2K1;ROCK1;ROCK2;SRC;BRAF;PIK3R1;PIK3CB;PTK2;EGFR;PGF;MYLK;VEGFA;IGF1R;PIK3CA;AKT2;ERBB2;KDR;BCL2;AKT1;FYN;MET
KEGG_2021_Human	Viral carcinogenesis	8.03e-11	4.24e-10	6.43503	149.58	LYN;HDAC2;HDAC3;SYK;HDAC1;SRC;PIK3R1;PIK3CB;HDAC8;HDAC6;POLB;CCNA2;CCNA1;CDK6;PIK3CA;CCNE1;CDK4;CHEK1;CDK2;CDK1;PRKACA;YWHAG
KEGG_2021_Human	VEGF signaling pathway	8.41e-11	4.36e-10	14.7054	341.145	MAP2K1;SRC;PLA2G4B;PIK3CB;PIK3R1;PTGS2;MAPK14;PTK2;VEGFA;PIK3CA;AKT2;KDR;AKT1
KEGG_2021_Human	Cocaine addiction	1.19e-10	6.08e-10	16.8391	384.746	GRM2;GRIA2;GRIN2A;MAOB;CDK5;MAOA;PRKACA;DRD2;GRIN2B;ADCY5;GRIN1;CDK5R1
KEGG_2021_Human	Steroid hormone biosynthesis	1.32e-10	6.59e-10	14.0913	320.574	SRD5A2;AKR1C1;HSD17B3;AKR1C3;AKR1C2;AKR1C4;COMT;CYP3A4;CYP19A1;STS;HSD17B1;HSD17B2;CYP1B1
KEGG_2021_Human	MAPK signaling pathway	1.46e-10	7.17e-10	5.16959	117.082	FLT3;TNF;EGFR;IGF1R;IKBKB;RPS6KA3;AKT2;ERBB2;KDR;AKT1;PRKACA;MAP4K4;NTRK1;MAP2K1;DUSP3;INSR;PLA2G4B;BRAF;MAPK14;PGF;VEGFA;KIT;MAPT;MET;EPHA2;FGFR1
KEGG_2021_Human	Sphingolipid signaling pathway	1.54e-10	7.43e-10	8.74059	197.488	MAP2K1;ABCC1;ROCK1;ROCK2;PIK3R1;PIK3CB;MAPK14;TNF;PRKCZ;PIK3CA;ADORA3;AKT2;ADORA1;BCL2;AKT1;FYN;CTSD
KEGG_2021_Human	Autophagy	1.82e-10	8.38e-10	7.94709	178.211	MAP2K1;DAPK1;PIK3R1;PIK3CB;HIF1A;MTOR;IGF1R;ERN1;PIK3CA;RPS6KB1;CTSL;AKT2;BCL2;AKT1;PRKACA;CTSD;BCL2L1;CTSB
KEGG_2021_Human	Yersinia infection	1.82e-10	8.38e-10	7.94709	178.211	GSK3B;MAP2K1;ROCK1;ROCK2;SRC;PIK3R1;PIK3CB;MAPK14;TNF;PTK2;IKBKB;RPS6KA3;PIK3CA;LCK;AKT2;AKT1;PTK2B;PKN1
KEGG_2021_Human	Nicotine addiction	1.82e-10	8.38e-10	19.6499	440.637	GRIA1;GABRB2;GRIA2;GABRA1;GRIN2A;CHRNA7;GRIN2B;GRIA3;GABRG2;GRIA4;GRIN1
KEGG_2021_Human	Ovarian steroidogenesis	1.98e-10	8.96e-10	15.9739	356.869	PLA2G4B;ALOX5;HSD17B1;INSR;HSD17B2;AKR1C3;CYP1B1;PRKACA;PTGS2;CYP19A1;IGF1R;ADCY5
KEGG_2021_Human	Chronic myeloid leukemia	2.02e-10	8.99e-10	11.7714	262.756	MAP2K1;HDAC2;HDAC1;BRAF;PIK3CB;PIK3R1;IKBKB;CDK6;PIK3CA;CDK4;AKT2;ABL1;AKT1;BCL2L1
KEGG_2021_Human	Pathways of neurodegeneration	2.91e-10	1.27e-09	4.02014	88.2786	GRIA1;CAMK2B;GRIA2;APP;GSK3B;VCP;CHRNA7;PTGS2;TNF;GRIN2A;GRM5;TUBB1;CAPN1;GRIA3;SNCA;GRIA4;TRAP1;MAP2K1;CSNK2A1;NOS2;CSNK1A1;BRAF;MAPK14;GRIN2B;MTOR;GRIN1;ERN1;CDK5;BCL2;NOX4;MAPT;BCL2L1;CDK5R1
KEGG_2021_Human	Insulin resistance	3.08e-10	1.33e-09	9.10083	199.315	GSK3B;PTPN1;INSR;PIK3R1;PIK3CB;PYGL;TNF;PRKCZ;MTOR;IKBKB;RPS6KA3;PIK3CA;RPS6KB1;AKT2;AKT1;PPARA
KEGG_2021_Human	Apoptosis	3.32e-10	1.41e-09	7.62468	166.41	NTRK1;MAP2K1;PARP1;PIK3R1;PIK3CB;TNF;ERN1;IKBKB;PIK3CA;CTSL;AKT2;BCL2;AKT1;CAPN1;CTSD;MCL1;BCL2L1;CTSB
KEGG_2021_Human	Hepatitis B	4.13e-10	1.72e-09	6.99097	151.062	MAP2K1;SRC;STAT1;BRAF;PIK3R1;PIK3CB;MAPK14;TNF;MMP9;IKBKB;CCNA2;CCNA1;PIK3CA;CCNE1;AKT2;CDK2;BCL2;AKT1;PTK2B
KEGG_2021_Human	Epstein-Barr virus infection	4.72e-10	1.95e-09	6.12584	131.542	LYN;HDAC2;SYK;STAT1;HDAC1;PIK3R1;PIK3CB;MAPK14;TNF;IKBKB;CCNA2;CCNA1;CDK6;PIK3CA;CCNE1;CDK4;AKT2;CDK2;BTK;BCL2;AKT1
KEGG_2021_Human	Inflammatory mediator regulation of TRP channels	6.95e-10	2.82e-09	9.43625	198.989	CAMK2B;PTGER4;NTRK1;SRC;PLA2G4B;PTGER2;HTR2C;ALOX12;PIK3R1;PIK3CB;MAPK14;ADCY5;PIK3CA;TRPM8;PRKACA
KEGG_2021_Human	Human immunodeficiency virus 1 infection	1.15e-09	4.6e-09	5.80213	119.428	MAP2K1;PIK3R1;PIK3CB;MAPK14;TNF;PTK2;MTOR;IKBKB;CCNB3;CCNB2;CCNB1;WEE1;PIK3CA;RPS6KB1;AKT2;CHEK1;BCL2;CDK1;AKT1;PTK2B;BCL2L1
KEGG_2021_Human	Melanoma	1.17e-09	4.63e-09	11.4576	235.611	MAP2K1;BRAF;PIK3CB;PIK3R1;EGFR;IGF1R;CDK6;PIK3CA;CDK4;AKT2;AKT1;MET;FGFR1
KEGG_2021_Human	Transcriptional misregulation in cancer	1.19e-09	4.63e-09	6.12561	125.877	NTRK1;HDAC2;FLT3;HDAC1;IGFBP3;MMP3;MPO;MMP9;PTK2;IGF1R;CCNA2;RXRB;CCNA1;RXRA;PPARG;MET;RXRG;ELANE;GRIA3;BCL2L1
KEGG_2021_Human	Longevity regulating pathway	1.24e-09	4.74e-09	9.00055	184.616	HDAC2;HDAC1;INSR;PIK3R1;PIK3CB;SIRT1;MTOR;IGF1R;ADCY5;PIK3CA;RPS6KB1;AKT2;AKT1;PPARG;PRKACA
KEGG_2021_Human	Kaposi sarcoma-associated herpesvirus infection	1.3e-09	4.94e-09	6.08989	124.585	LYN;GSK3B;MAP2K1;SYK;STAT1;SRC;PIK3R1;PIK3CB;PTGS2;MAPK14;HIF1A;PIK3CG;MTOR;VEGFA;IKBKB;CDK6;PIK3CA;CDK4;AKT2;AKT1
KEGG_2021_Human	p53 signaling pathway	1.4e-09	5.24e-09	11.2661	229.661	IGFBP3;SERPINE1;CCNB2;CCNB1;CDK6;CCNE1;CDK4;CHEK2;CHEK1;CDK2;BCL2;CDK1;BCL2L1
KEGG_2021_Human	Insulin signaling pathway	1.45e-09	5.33e-09	7.42265	151.081	GSK3B;PTPN1;MAP2K1;INSR;BRAF;PIK3R1;PIK3CB;PYGL;PRKCZ;MTOR;IKBKB;PIK3CA;RPS6KB1;AKT2;FASN;AKT1;PRKACA
KEGG_2021_Human	Hepatitis C	1.74e-09	6.31e-09	6.79664	137.1	GSK3B;MAP2K1;STAT1;BRAF;PIK3R1;PIK3CB;TNF;EGFR;IKBKB;CDK6;RXRA;PIK3CA;CDK4;AKT2;CDK2;AKT1;PPARA;YWHAG
KEGG_2021_Human	Glioma	1.99e-09	7.13e-09	10.9016	218.431	CAMK2B;MAP2K1;BRAF;PIK3CB;PIK3R1;EGFR;MTOR;IGF1R;CDK6;PIK3CA;CDK4;AKT2;AKT1
KEGG_2021_Human	Linoleic acid metabolism	2.58e-09	9.14e-09	23.1999	458.798	CYP2C9;PLA2G1B;PLA2G4B;ALOX15;PLA2G2A;PLA2G10;PLA2G5;CYP2C19;CYP3A4
KEGG_2021_Human	Drug metabolism	2.79e-09	9.77e-09	8.41728	165.796	TPMT;MAOB;MAOA;CYP2C19;CYP3A4;MPO;TYMP;CYP2C9;HPGDS;HPRT1;UPP1;GUSB;XDH;CES2;CES1
KEGG_2021_Human	Oocyte meiosis	4.45e-09	1.54e-08	7.40155	142.336	CAMK2B;MAP2K1;PLK1;MAPK14;IGF1R;ADCY5;AURKA;RPS6KA3;AR;CCNB2;CCNB1;CCNE1;CDK2;CDK1;PRKACA;YWHAG
KEGG_2021_Human	Hepatocellular carcinoma	5.18e-09	1.77e-08	6.29466	120.095	GSK3B;MAP2K1;CSNK1A1;BRAF;PIK3R1;PIK3CB;EGFR;MTOR;IGF1R;CDK6;TERT;PIK3CA;RPS6KB1;CDK4;AKT2;AKT1;MET;BCL2L1
KEGG_2021_Human	Prolactin signaling pathway	9.53e-09	3.22e-08	10.7306	198.178	GSK3B;MAP2K1;PIK3CA;SRC;STAT1;AKT2;AKT1;PIK3CB;PIK3R1;MAPK14;ESR1;ESR2
KEGG_2021_Human	Neurotrophin signaling pathway	1.09e-08	3.62e-08	7.52275	137.952	CAMK2B;NTRK1;GSK3B;MAP2K1;BRAF;PIK3R1;PIK3CB;MAPK14;IKBKB;RPS6KA3;PIK3CA;AKT2;ABL1;BCL2;AKT1
KEGG_2021_Human	Measles	1.32e-08	4.36e-08	6.79631	123.286	GSK3B;CSNK2A1;STAT1;PIK3R1;PIK3CB;IKBKB;CDK6;PIK3CA;CCNE1;CDK4;AKT2;CDK2;BCL2;TLR9;AKT1;BCL2L1
KEGG_2021_Human	Morphine addiction	2.27e-08	7.4e-08	8.65824	152.385	GABRB2;GABRA1;PDE4D;PDE4C;OPRM1;GABRG2;ADCY5;GRK2;GRK6;ADORA1;PDE4A;PRKACA;PDE7A
KEGG_2021_Human	Osteoclast differentiation	2.66e-08	8.56e-08	6.98255	121.795	MAP2K1;SYK;STAT1;PIK3R1;PIK3CB;MAPK14;TNF;IKBKB;PIK3CA;LCK;AKT2;BTK;AKT1;PPARG;FYN
KEGG_2021_Human	TNF signaling pathway	3.75e-08	1.19e-07	7.43352	127.103	MAP2K1;VCAM1;MMP3;PIK3R1;PIK3CB;PTGS2;MAPK14;TNF;MMP9;IKBKB;MMP14;PIK3CA;AKT2;AKT1
KEGG_2021_Human	Cholinergic synapse	4.21e-08	1.32e-07	7.35806	124.969	CAMK2B;ACHE;MAP2K1;CHRNA7;PIK3R1;PIK3CB;PIK3CG;ADCY5;PIK3CA;AKT2;BCL2;AKT1;FYN;PRKACA
KEGG_2021_Human	mTOR signaling pathway	5.73e-08	1.78e-07	6.05292	100.932	GSK3B;MAP2K1;INSR;BRAF;PIK3R1;PIK3CB;TNF;MTOR;IGF1R;IKBKB;RPS6KA3;PIK3CA;RPS6KB1;AKT2;AKT1;SGK1
KEGG_2021_Human	Long-term potentiation	6.34e-08	1.95e-07	10.1618	168.424	CAMK2B;GRIA1;RPS6KA3;GRIA2;GRM5;MAP2K1;GRIN2A;BRAF;PRKACA;GRIN2B;GRIN1
KEGG_2021_Human	Growth hormone synthesis, secretion and action	8.16e-08	2.48e-07	6.93547	113.195	GSK3B;MAP2K1;STAT1;IGFBP3;PIK3R1;PIK3CB;MAPK14;PTK2;MTOR;ADCY5;PIK3CA;AKT2;AKT1;PRKACA
KEGG_2021_Human	Renin secretion	8.69e-08	2.62e-07	9.81039	159.506	PTGER4;EDNRA;PTGER2;KCNMA1;ADORA1;AGTR1;ADRB1;ADRB2;PRKACA;CTSB;ADCY5
KEGG_2021_Human	Epithelial cell signaling in Helicobacter pylori infection	1.01e-07	3.02e-07	9.64362	155.314	IKBKB;LYN;ADAM17;CXCR1;SRC;CXCR2;ADAM10;CSK;MAPK14;MET;EGFR
KEGG_2021_Human	Colorectal cancer	1.04e-07	3.05e-07	8.40361	135.154	GSK3B;MAP2K1;PIK3CA;RPS6KB1;AKT2;BCL2;AKT1;BRAF;PIK3CB;PIK3R1;EGFR;MTOR
KEGG_2021_Human	T cell receptor signaling pathway	1.15e-07	3.37e-07	7.41641	118.475	GSK3B;MAP2K1;PIK3R1;PIK3CB;MAPK14;TNF;IKBKB;PIK3CA;CDK4;LCK;AKT2;AKT1;FYN
KEGG_2021_Human	Adherens junction	1.18e-07	3.4e-07	9.48241	151.286	PTPN1;YES1;CSNK2A1;SRC;INSR;ERBB2;FYN;MET;EGFR;IGF1R;FGFR1
KEGG_2021_Human	Gap junction	1.34e-07	3.84e-07	8.18163	129.456	GRM5;MAP2K1;SRC;TUBB1;CDK1;HTR2C;CSNK1D;ADRB1;PRKACA;DRD2;EGFR;ADCY5
KEGG_2021_Human	Alcoholism	1.46e-07	4.12e-07	5.25727	82.7582	MAP2K1;HDAC2;HDAC3;MAOB;MAOA;HDAC1;BRAF;HDAC8;GRIN2B;HDAC6;ADCY5;GRIN1;GRIN2A;ADORA2A;PRKACA;DRD2;SLC29A1
KEGG_2021_Human	Endometrial cancer	1.57e-07	4.39e-07	10.7536	168.489	GSK3B;MAP2K1;PIK3CA;AKT2;ERBB2;AKT1;BRAF;PIK3CB;PIK3R1;EGFR
KEGG_2021_Human	Neutrophil extracellular trap formation	1.84e-07	5.09e-07	5.16478	80.1076	MAP2K1;HDAC2;HDAC3;SYK;HDAC1;SRC;PIK3R1;PIK3CB;HDAC8;MAPK14;MPO;HDAC6;MTOR;PIK3CA;AKT2;AKT1;ELANE
KEGG_2021_Human	IL-17 signaling pathway	2.81e-07	7.72e-07	7.58064	114.344	IKBKB;GSK3B;HSP90AA1;HSP90AB1;MMP13;MMP1;MMP3;PTGS2;MAPK14;TNF;MMP9;HSP90B1
KEGG_2021_Human	Glutamatergic synapse	3.43e-07	9.33e-07	6.67869	99.4139	GRIA1;GRIA2;PLA2G4B;GRIN2B;ADCY5;GRIN1;GRM2;GRIN2A;GRM5;GRK2;PRKACA;GRIA3;GRIA4
KEGG_2021_Human	Shigellosis	3.83e-07	1.03e-06	4.385	64.7902	GSK3B;ROCK1;ROCK2;SRC;PIK3R1;PIK3CB;MAPK14;TNF;PTK2;EGFR;MTOR;IKBKB;PIK3CA;RPS6KB1;AKT2;BCL2;AKT1;CAPN1;BCL2L1
KEGG_2021_Human	Circadian entrainment	3.99e-07	1.06e-06	7.31197	107.745	GRIA1;CAMK2B;GRIA2;MTNR1A;GRIN2A;MTNR1B;PRKACA;GRIN2B;GRIA3;GRIA4;ADCY5;GRIN1
KEGG_2021_Human	B cell receptor signaling pathway	4.69e-07	1.24e-06	8.12362	118.388	IKBKB;LYN;GSK3B;MAP2K1;SYK;PIK3CA;AKT2;BTK;AKT1;PIK3CB;PIK3R1
KEGG_2021_Human	Diabetic cardiomyopathy	5.09e-07	1.33e-06	4.77259	69.1569	CAMK2B;GSK3B;PARP1;INSR;MMP2;PIK3R1;PIK3CB;MAPK14;PRKCZ;MMP9;MTOR;PIK3CA;AKT2;AGTR1;AKT1;PPARA;CTSD
KEGG_2021_Human	Renal cell carcinoma	8.45e-07	2.18e-06	8.7438	122.271	MAP2K1;PIK3CA;AKT2;AKT1;BRAF;PIK3CB;PIK3R1;MET;HIF1A;VEGFA
KEGG_2021_Human	C-type lectin receptor signaling pathway	8.55e-07	2.18e-06	6.7532	94.3548	IKBKB;SYK;PIK3CA;SRC;STAT1;AKT2;AKT1;PIK3R1;PIK3CB;PTGS2;MAPK14;TNF
KEGG_2021_Human	NF-kappa B signaling pathway	8.55e-07	2.18e-06	6.7532	94.3548	LYN;IKBKB;VCAM1;CSNK2A1;PARP1;SYK;LCK;BTK;BCL2;PTGS2;TNF;BCL2L1
KEGG_2021_Human	Glucagon signaling pathway	1.16e-06	2.91e-06	6.53894	89.3463	CAMK2B;LDHB;LDHA;PRMT1;AKT2;PGAM1;GCGR;AKT1;PYGL;PRKACA;PPARA;SIRT1
KEGG_2021_Human	Th17 cell differentiation	1.16e-06	2.91e-06	6.53894	89.3463	IKBKB;RXRB;HSP90AA1;HSP90AB1;RXRA;LCK;STAT1;AHR;MAPK14;HIF1A;RXRG;MTOR
KEGG_2021_Human	Bile secretion	1.38e-06	3.41e-06	7.19483	97.1054	ABCB1;RXRA;CA2;NR1H4;SLC5A1;PRKACA;CYP3A4;CFTR;ABCG2;ADCY5;SLC9A1
KEGG_2021_Human	Adrenergic signaling in cardiomyocytes	1.43e-06	3.52e-06	5.34608	71.9317	CAMK2B;ADRB1;ADRA1D;ADRB2;MAPK14;ADRA1A;PIK3CG;SLC9A1;ADCY5;AKT2;AGTR1;BCL2;AKT1;PRKACA
KEGG_2021_Human	GnRH signaling pathway	1.91e-06	4.66e-06	6.93054	91.2515	CAMK2B;MAP2K1;MMP14;SRC;MMP2;PLA2G4B;PTK2B;PRKACA;MAPK14;EGFR;ADCY5
KEGG_2021_Human	Cushing syndrome	2.12e-06	5.08e-06	5.15518	67.3418	CAMK2B;GSK3B;MAP2K1;BRAF;AHR;CRHR1;EGFR;ADCY5;CDK6;CCNE1;CDK4;CDK2;AGTR1;PRKACA
KEGG_2021_Human	Non-alcoholic fatty liver disease	2.12e-06	5.08e-06	5.15518	67.3418	GSK3B;INSR;PIK3R1;PIK3CB;MAPK14;TNF;ERN1;IKBKB;RXRA;PIK3CA;AKT2;AKT1;PPARG;PPARA
KEGG_2021_Human	Long-term depression	2.24e-06	5.31e-06	9.08359	118.186	GRIA1;LYN;GRIA2;MAP2K1;PLA2G4B;BRAF;CRHR1;GRIA3;IGF1R
KEGG_2021_Human	Leukocyte transendothelial migration	2.3e-06	5.4e-06	6.088	79.0504	VCAM1;PIK3CA;ROCK1;ROCK2;TXK;MMP2;PTK2B;PIK3R1;PIK3CB;MAPK14;MMP9;PTK2
KEGG_2021_Human	Type II diabetes mellitus	2.61e-06	6.08e-06	10.8153	139.06	IKBKB;PIK3CA;INSR;PIK3CB;PIK3R1;PRKCZ;TNF;MTOR
KEGG_2021_Human	Apelin signaling pathway	2.83e-06	6.55e-06	5.43349	69.4158	MAP2K1;NOS2;SERPINE1;PIK3CG;MTOR;MYLK;SLC9A1;ADCY5;RPS6KB1;AKT2;AGTR1;AKT1;PRKACA
KEGG_2021_Human	Choline metabolism in cancer	3.22e-06	7.4e-06	6.53056	82.5769	MAP2K1;PIK3CA;RPS6KB1;AKT2;PLA2G4B;AKT1;PIK3R1;PIK3CB;HIF1A;EGFR;MTOR
KEGG_2021_Human	Spinocerebellar ataxia	4.56e-06	1.04e-05	5.18112	63.7165	GRIA1;GRIA2;PIK3R1;PIK3CB;GRIN2B;MTOR;GRIN1;ERN1;GRIN2A;PIK3CA;AKT2;AKT1;GRIA3
KEGG_2021_Human	Chagas disease	4.78e-06	1.07e-05	6.24222	76.4692	IKBKB;PIK3CA;NOS2;AKT2;SERPINE1;TLR9;AKT1;PIK3R1;PIK3CB;MAPK14;TNF
KEGG_2021_Human	Pancreatic secretion	4.78e-06	1.07e-05	6.24222	76.4692	AMY1A;CA2;PLA2G1B;PLA2G10;KCNMA1;PLA2G2A;CD38;PLA2G5;CFTR;SLC9A1;ADCY5
KEGG_2021_Human	Toll-like receptor signaling pathway	5.78e-06	1.29e-05	6.10736	73.6563	IKBKB;MAP2K1;PIK3CA;STAT1;AKT2;TLR9;AKT1;PIK3R1;PIK3CB;MAPK14;TNF
KEGG_2021_Human	Thyroid cancer	6.21e-06	1.37e-05	11.9605	143.4	RXRB;NTRK1;MAP2K1;RXRA;BRAF;PPARG;RXRG
KEGG_2021_Human	Retrograde endocannabinoid signaling	6.66e-06	1.46e-05	4.98794	59.4508	GRIA1;GRIA2;GABRB2;GABRA1;PTGS2;MAPK14;GABRG2;ADCY5;GRM5;CNR1;PRKACA;GRIA3;GRIA4
KEGG_2021_Human	Adipocytokine signaling pathway	7.35e-06	1.59e-05	7.7175	91.2297	IKBKB;RXRB;RXRA;AKT2;AKT1;PPARA;TNF;RXRG;MTOR
KEGG_2021_Human	Salmonella infection	8.29e-06	1.79e-05	3.81724	44.663	MAP2K1;HSP90AA1;HSP90AB1;ROCK2;PIK3CB;MAPK14;TNF;PIK3CG;HSP90B1;IKBKB;PIK3CA;AKT2;TUBB1;TLR9;BCL2;AKT1;PKN1
KEGG_2021_Human	Folate biosynthesis	8.63e-06	1.84e-05	15.3454	178.94	QDPR;CBR1;AKR1B10;AKR1C3;AKR1B1;ALPL
KEGG_2021_Human	Oxytocin signaling pathway	1.03e-05	2.18e-05	4.77422	54.8337	CAMK2B;MAP2K1;ROCK1;ROCK2;SRC;PLA2G4B;PTGS2;PIK3CG;EGFR;MYLK;ADCY5;CD38;PRKACA
KEGG_2021_Human	Toxoplasmosis	1.18e-05	2.49e-05	5.6213	63.7639	IKBKB;NOS2;STAT1;AKT2;ALOX5;BCL2;AKT1;MAPK14;TNF;PIK3CG;BCL2L1
KEGG_2021_Human	Salivary secretion	1.33e-05	2.77e-05	6.20784	69.7115	AMY1A;KCNMA1;CD38;ADRA1D;ADRB1;ADRB2;PRKACA;ADRA1A;ADCY5;SLC9A1
KEGG_2021_Human	Gastric acid secretion	1.64e-05	3.4e-05	6.90872	76.127	CAMK2B;ATP4B;ATP4A;CA2;PRKACA;CFTR;MYLK;ADCY5;SLC9A1
KEGG_2021_Human	JAK-STAT signaling pathway	1.77e-05	3.65e-05	4.51603	49.4068	STAT1;MPL;PIK3R1;PIK3CB;EGFR;MTOR;PIK3CA;AKT2;PIM1;BCL2;AKT1;MCL1;BCL2L1
KEGG_2021_Human	Fc gamma R-mediated phagocytosis	1.93e-05	3.94e-05	5.92121	64.2802	LYN;MAP2K1;SYK;PIK3CA;RPS6KB1;AKT2;PLA2G4B;AKT1;PIK3R1;PIK3CB
KEGG_2021_Human	Carbohydrate digestion and absorption	3.21e-05	6.51e-05	8.96577	92.7687	PIK3CA;AMY1A;AKT2;AKT1;PIK3CB;PIK3R1;SLC5A1
KEGG_2021_Human	Arginine and proline metabolism	4.85e-05	9.76e-05	8.33897	82.8431	DAO;ALDH2;MAOB;NOS2;ARG1;MAOA;ODC1
KEGG_2021_Human	Coronavirus disease	5.26e-05	0.000105116	3.58449	35.3201	CFD;SYK;STAT1;MMP1;MMP3;PIK3R1;PIK3CB;F2;MAPK14;TNF;EGFR;IKBKB;ADAM17;PIK3CA;AGTR1
KEGG_2021_Human	Tyrosine metabolism	6.19e-05	0.000122963	10.2251	99.0774	PNMT;MAOB;MAOA;MIF;COMT;TYR
KEGG_2021_Human	Renin-angiotensin system	6.84e-05	0.000134826	14.1732	135.928	KLK1;MME;ANPEP;AGTR1;KLK2
KEGG_2021_Human	Regulation of actin cytoskeleton	9.98e-05	0.000195351	3.55161	32.7198	MAP2K1;ROCK1;ROCK2;SRC;BRAF;PIK3R1;PIK3CB;F2;PTK2;EGFR;MYLK;SLC9A1;PIK3CA;FGFR1
KEGG_2021_Human	Hedgehog signaling pathway	0.000101842	0.000198026	7.31563	67.2459	GSK3B;GRK2;CSNK1A1;BCL2;CSNK1D;PRKACA;GLI2
KEGG_2021_Human	alpha-Linolenic acid metabolism	0.000104562	0.000201913	12.7546	116.905	PLA2G1B;PLA2G4B;PLA2G2A;PLA2G10;PLA2G5
KEGG_2021_Human	Signaling pathways regulating pluripotency of stem cells	0.000114087	0.000218797	4.29431	38.9861	GSK3B;MAP2K1;PIK3CA;AKT2;ESRRB;AKT1;PIK3R1;PIK3CB;MAPK14;IGF1R;FGFR1
KEGG_2021_Human	Influenza A	0.000143327	0.000273003	3.86956	34.2471	IKBKB;MAP2K1;CDK6;PIK3CA;CDK4;STAT1;AKT2;AKT1;PLG;PIK3R1;PIK3CB;TNF
KEGG_2021_Human	Tuberculosis	0.000219188	0.00041468	3.68378	31.038	CAMK2B;SYK;NOS2;SRC;STAT1;AKT2;BCL2;TLR9;AKT1;MAPK14;TNF;CTSD
KEGG_2021_Human	GnRH secretion	0.0002388	0.000448751	6.2863	52.4271	MAP2K1;PIK3CA;AKT2;AKT1;PIK3CB;PIK3R1;ESR2
KEGG_2021_Human	Natural killer cell mediated cytotoxicity	0.000246816	0.000460722	4.24998	35.3041	MAP2K1;SYK;PIK3CA;LCK;PTK2B;BRAF;FYN;PIK3R1;PIK3CB;TNF
KEGG_2021_Human	Necroptosis	0.000289589	0.000536986	3.82692	31.1781	CAMK2B;HSP90AA1;HSP90AB1;PARP1;STAT1;PLA2G4B;ALOX15;BCL2;CAPN1;PYGL;TNF
KEGG_2021_Human	Ether lipid metabolism	0.000359383	0.000662021	7.12903	56.5412	PLA2G1B;PLA2G4B;PLA2G10;PLA2G2A;PLA2G5;PLA2G7
KEGG_2021_Human	Cysteine and methionine metabolism	0.000401779	0.000735282	6.96665	54.4765	LDHB;MTAP;DNMT1;LDHA;AHCY;CBS
KEGG_2021_Human	Aldosterone-regulated sodium reabsorption	0.000708438	0.00128807	7.96672	57.7782	PIK3CA;INSR;PIK3CB;PIK3R1;SGK1
KEGG_2021_Human	Bacterial invasion of epithelial cells	0.000745113	0.00134601	5.11545	36.8413	PIK3CA;SRC;PIK3CB;PIK3R1;MET;DNM1;PTK2
KEGG_2021_Human	Amoebiasis	0.00085173	0.00152875	4.35964	30.815	PIK3CA;NOS2;ARG1;PIK3R1;PIK3CB;PRKACA;TNF;PTK2
KEGG_2021_Human	Glycine, serine and threonine metabolism	0.00101963	0.00181845	7.28274	50.1658	DAO;MAOB;MAOA;CBS;PGAM1
KEGG_2021_Human	Parkinson disease	0.00124438	0.00220523	2.83848	18.9869	CAMK2B;TRAP1;MAOB;MAOA;ADCY5;ERN1;ADORA2A;TUBB1;MAPT;PRKACA;DRD2;BCL2L1;SNCA
KEGG_2021_Human	Tryptophan metabolism	0.00127699	0.00224878	6.88837	45.899	MAOB;ALDH2;MAOA;CYP1B1;IDO1
KEGG_2021_Human	GABAergic synapse	0.00175087	0.00306401	4.36416	27.7021	GABRB2;GABRA1;SRC;ABAT;PRKACA;GABRG2;ADCY5
KEGG_2021_Human	Pyruvate metabolism	0.00212729	0.00369963	6.06678	37.3283	LDHB;LDHA;ALDH2;GLO1;AKR1A1
KEGG_2021_Human	Prion disease	0.00279698	0.00483428	2.57327	15.1288	GSK3B;CSNK2A1;PIK3R1;PIK3CB;MAPK14;GRIN2B;TNF;GRIN1;GRIN2A;PIK3CA;TUBB1;FYN;PRKACA
KEGG_2021_Human	NOD-like receptor signaling pathway	0.00294662	0.00506167	2.99958	17.4789	IKBKB;HSP90AA1;HSP90AB1;STAT1;BCL2;PKN1;MAPK14;TNF;BCL2L1;CTSB
KEGG_2021_Human	PPAR signaling pathway	0.00317185	0.00541536	4.5023	25.9037	RXRB;RXRA;MMP1;PPARG;PPARA;RXRG
KEGG_2021_Human	Melanogenesis	0.00358701	0.0060764	3.8047	21.4221	CAMK2B;GSK3B;MAP2K1;KIT;PRKACA;TYR;ADCY5
KEGG_2021_Human	Endocrine and other factor-regulated calcium reabsorption	0.00361975	0.0060764	5.3068	29.8314	KLK1;KLK2;PRKACA;ESR1;DNM1
KEGG_2021_Human	Metabolism of xenobiotics by cytochrome P450	0.00362414	0.0060764	4.37322	24.5781	CBR1;CYP2C9;HPGDS;AKR1C1;CYP1B1;CYP3A4
KEGG_2021_Human	Base excision repair	0.00369194	0.00611683	7.01549	39.298	POLB;PARP1;MPG;APEX1
KEGG_2021_Human	Fructose and mannose metabolism	0.00369194	0.00611683	7.01549	39.298	PFKFB3;AKR1B10;MPI;AKR1B1
KEGG_2021_Human	Purine metabolism	0.00377136	0.00621164	3.38214	18.8734	PNP;PDE4D;PDE4C;PDE4A;HPRT1;PDE7A;XDH;ADCY5
KEGG_2021_Human	Phenylalanine metabolism	0.00405374	0.00663771	10.8792	59.9237	MAOB;MAOA;MIF
KEGG_2021_Human	Pentose and glucuronate interconversions	0.00412096	0.00670854	6.7813	37.2407	AKR1B10;AKR1A1;AKR1B1;GUSB
KEGG_2021_Human	Nicotinate and nicotinamide metabolism	0.00458242	0.00741663	6.56221	35.341	PNP;CD38;SIRT1;SIRT2
KEGG_2021_Human	Amyotrophic lateral sclerosis	0.00535197	0.00856393	2.21358	11.5777	GRIA1;GRIA2;VCP;NOS2;MAPK14;GRIN2B;TNF;HDAC6;MTOR;GRIN1;ERN1;GRIN2A;TUBB1;BCL2;BCL2L1
KEGG_2021_Human	Pathogenic Escherichia coli infection	0.00535246	0.00856393	2.74068	14.3343	IKBKB;ROCK1;ROCK2;SRC;TUBB1;ABL1;FYN;F2;MAPK14;TNF
KEGG_2021_Human	African trypanosomiasis	0.00560698	0.00892019	6.16387	31.9519	VCAM1;TLR9;TNF;IDO1
KEGG_2021_Human	Huntington disease	0.00721015	0.0114059	2.27955	11.2434	GRIA1;GRIA2;HDAC2;HDAC1;GRIN2B;MTOR;GRIN1;ERN1;GRM5;TUBB1;PPARG;GRIA3;GRIA4
KEGG_2021_Human	Histidine metabolism	0.00854467	0.0134411	8.01418	38.1671	MAOB;ALDH2;MAOA
KEGG_2021_Human	Fat digestion and absorption	0.00956607	0.0149637	5.21399	24.2426	PLA2G1B;PLA2G2A;PLA2G10;PLA2G5
KEGG_2021_Human	Glycolysis / Gluconeogenesis	0.00977558	0.0152065	4.10555	19	LDHB;LDHA;ALDH2;PGAM1;AKR1A1
KEGG_2021_Human	ABC transporters	0.0112053	0.0173342	4.95914	22.2733	ABCC1;ABCB1;CFTR;ABCG2
KEGG_2021_Human	Glycerophospholipid metabolism	0.0122506	0.018847	3.3237	14.6316	ACHE;PLA2G1B;PLA2G4B;PLA2G10;PLA2G2A;PLA2G5
KEGG_2021_Human	Hematopoietic cell lineage	0.0128339	0.0196366	3.2878	14.3205	MME;FLT3;ANPEP;KIT;CD38;TNF
KEGG_2021_Human	Collecting duct acid secretion	0.0151108	0.0229947	6.34294	26.5918	ATP4B;ATP4A;CA2
KEGG_2021_Human	Thyroid hormone synthesis	0.0154173	0.0233343	3.63486	15.1656	TTR;ALB;PRKACA;ADCY5;HSP90B1
KEGG_2021_Human	Thermogenesis	0.0157779	0.0237517	2.30443	9.56141	RPS6KA3;KDM3A;RPS6KB1;CNR1;PPARG;PRKACA;MAPK14;MTOR;ADCY5;FGFR1
KEGG_2021_Human	Malaria	0.0160621	0.0240503	4.41897	18.2561	VCAM1;TLR9;TNF;MET
KEGG_2021_Human	Leishmaniasis	0.0171076	0.0254794	3.53353	14.3752	NOS2;STAT1;PTGS2;MAPK14;TNF
KEGG_2021_Human	Tight junction	0.0178051	0.026378	2.53664	10.2183	ROCK1;CDK4;ROCK2;SRC;ERBB2;PRKACA;PRKCZ;CFTR
KEGG_2021_Human	Antigen processing and presentation	0.017997	0.0265218	3.48495	14.001	HSP90AA1;HSP90AB1;CTSL;TNF;CTSB
KEGG_2021_Human	Protein processing in endoplasmic reticulum	0.0189674	0.0278056	2.50526	9.93343	ERN1;VCP;HSP90AA1;HSP90AB1;BCL2;PLAA;CAPN1;HSP90B1
KEGG_2021_Human	Ascorbate and aldarate metabolism	0.0200982	0.0293098	5.63731	22.0257	ALDH2;AKR1A1;GUSB
KEGG_2021_Human	Pyrimidine metabolism	0.0234093	0.0339617	3.90789	14.6727	PNP;UPP1;TYMS;TYMP
KEGG_2021_Human	Glutathione metabolism	0.0248018	0.0357964	3.83396	14.1735	HPGDS;ANPEP;ODC1;PGD
KEGG_2021_Human	Complement and coagulation cascades	0.0250821	0.0360153	3.17887	11.7161	CFD;SERPINE1;PLG;F2;F3
KEGG_2021_Human	Insulin secretion	0.0262209	0.0374584	3.13947	11.4314	CAMK2B;KCNMA1;FFAR1;PRKACA;ADCY5
KEGG_2021_Human	Propanoate metabolism	0.0279902	0.039783	4.90891	17.5538	LDHB;LDHA;ABAT
KEGG_2021_Human	Glycerolipid metabolism	0.0308644	0.0436466	3.56418	12.3968	AKR1B10;ALDH2;AKR1A1;AKR1B1
KEGG_2021_Human	Alanine, aspartate and glutamate metabolism	0.0348372	0.0490172	4.47508	15.0232	ALDH5A1;FOLH1;ABAT
KEGG_2021_Human	Rheumatoid arthritis	0.0351162	0.0491627	2.8887	9.67453	CTSL;MMP1;MMP3;TNF;VEGFA
KEGG_2021_Human	Mitophagy	0.0434001	0.0604578	3.17321	9.95531	CSNK2A1;SRC;HIF1A;BCL2L1
KEGG_2021_Human	Wnt signaling pathway	0.0439872	0.0609724	2.24183	7.00314	CAMK2B;GSK3B;MMP7;CSNK2A1;ROCK2;CSNK1A1;PRKACA
