# Supplementary material for: Integrated network pharmacology and cellular assay reveal the biological mechanisms of Limonium sinense (Girard) Kuntze against breast cancer
Source: BMC Complement Med Ther. Author manuscript; Available in PMC 2023 Nov 21. (PMC10644419; doi:10.1186/s12906-023-04233-z)
Supplement: Table S6 [file EMS189939-supplement-Table_S6.xlsx]

## Sheet: Sheet1
Supplementary Table 6. Biological Process terms enriched by the L. sinense potential targets
ID	Term	Ontology Source	Term PValue	Term PValue Corrected with Bonferroni step down	Group PValue	Group PValue Corrected with Bonferroni step down	GOLevels	GOGroups	% Associated Genes	Nr. Genes	Associated Genes Found
GO:0008285	negative regulation of cell population proliferation	GO_BiologicalProcess-EBI-UniProt-GOA-ACAP-ARAP_25.05.2022_00h00	2.34118e-08	2.96628e-05	2.34118e-08	4.44825e-07	[3, 4, 5]	Group000	5.48303	42	[ADORA1, ADORA2A, ADORA3, ADRA1A, ADRA1D, AKR1B1, ALOX5, APP, AR, ARG1, AVPR2, BCHE, BCL2, BLK, BTK, CDK6, CSK, CYP1B1, DRD2, EPHB1, ERBB2, HNF4A, HPGDS, IDO1, IGFBP3, LYN, MAP2K1, NOX4, NTRK1, OPRM1, PKN1, PLG, PPARG, PTGS2, PTK2B, RARB, RARG, SIRT2, STAT1, TNF, TSPO, XDH]
GO:0009612	response to mechanical stimulus	GO_BiologicalProcess-EBI-UniProt-GOA-ACAP-ARAP_25.05.2022_00h00	2.11972e-11	3.18594e-08	2.11972e-11	8.05494e-10	[3]	Group001	11.0132	25	[BACE1, CHEK1, DRD2, FASN, FYN, IGF1R, KIT, MAPK14, MMP14, MMP2, MPO, NTRK1, PIK3CA, PLEC, PPARG, PTGER4, PTGS2, PTK2, PTK2B, RPS6KB1, SLC9A1, SRC, STAT1, TNF, TTR]
GO:1901796	regulation of signal transduction by p53 class mediator	GO_BiologicalProcess-EBI-UniProt-GOA-ACAP-ARAP_25.05.2022_00h00	1.78673e-06	0.00183676	1.78673e-06	1.78673e-05	[5, 6, 7]	Group002	10.8333	13	[AKT1, AURKA, AURKB, BCL2, CHEK1, CHEK2, DYRK1A, DYRK2, MIF, MTOR, NUAK1, SGK1, SIRT1]
GO:0031214	biomineral tissue development	GO_BiologicalProcess-EBI-UniProt-GOA-ACAP-ARAP_25.05.2022_00h00	2.442e-06	0.00243223	2.442e-06	1.7094e-05	[2, 4]	Group003	8.64865	16	[ADRB2, ALOX15, ALOX5, ALPL, CCNA2, CFTR, FGR, HIF1A, MMP13, PPARA, PTGS2, PTK2B, ROCK1, ROCK2, RXRA, RXRB]
GO:0032922	circadian regulation of gene expression	GO_BiologicalProcess-EBI-UniProt-GOA-ACAP-ARAP_25.05.2022_00h00	3.35433e-06	0.00328054	3.35433e-06	1.67717e-05	[2, 3, 5, 6]	Group004	13.6986	10	[AHR, CSNK1D, DRD2, DRD3, HDAC1, HDAC2, HDAC3, PPARA, SIRT1, TOP1]
GO:0033628	regulation of cell adhesion mediated by integrin	GO_BiologicalProcess-EBI-UniProt-GOA-ACAP-ARAP_25.05.2022_00h00	1.17876e-06	0.00124124	1.17876e-06	1.29664e-05	[4, 5]	Group005	17.6471	9	[CYP1B1, DPP4, EPHA2, EPHA8, LYN, PIK3CG, PTK2, SERPINE1, SYK]
GO:0035094	response to nicotine	GO_BiologicalProcess-EBI-UniProt-GOA-ACAP-ARAP_25.05.2022_00h00	1.6865e-10	2.42518e-07	1.6865e-10	5.39679e-09	[3]	Group006	22.807	13	[ABAT, BCL2, CHRNA7, CNR1, DRD2, GRM2, HDAC2, IGF1R, MMP2, NTRK1, PPARA, TNF, VCAM1]
GO:0044282	small molecule catabolic process	GO_BiologicalProcess-EBI-UniProt-GOA-ACAP-ARAP_25.05.2022_00h00	5.23001e-07	0.000578962	5.23001e-07	6.79902e-06	[3]	Group007	6.35294	27	[ABAT, AHCY, AKR1A1, AKR1B10, AKR1C3, AKT1, AKT2, ALDH2, ALDH5A1, ARG1, CBS, CNR1, CYP24A1, CYP3A4, DAO, FUT4, FUT7, IDO1, MTAP, NOS2, NQO2, PGD, PNP, PPARA, QDPR, UPP1, XDH]
GO:0046058	cAMP metabolic process	GO_BiologicalProcess-EBI-UniProt-GOA-ACAP-ARAP_25.05.2022_00h00	8.96919e-06	0.00808124	8.96919e-06	1.79384e-05	[7, 8, 9, 10]	Group008	25	6	[ADCY5, EPHA2, PDE4A, PDE4C, PDE4D, PDE7A]
GO:0048146	positive regulation of fibroblast proliferation	GO_BiologicalProcess-EBI-UniProt-GOA-ACAP-ARAP_25.05.2022_00h00	4.18671e-06	0.00401924	4.18671e-06	1.67469e-05	[4, 5, 6]	Group009	15.2542	9	[ABL1, CCNA2, CCNB1, CDK4, CDK6, EGFR, ESR1, MIF, PLA2G1B]
GO:0050805	negative regulation of synaptic transmission	GO_BiologicalProcess-EBI-UniProt-GOA-ACAP-ARAP_25.05.2022_00h00	1.67238e-07	0.000197006	1.67238e-07	2.50857e-06	[3, 4, 5, 6, 7, 8, 9]	Group010	14.6341	12	[ACHE, ADORA1, BCHE, BRAF, CD38, CNR2, DRD2, DRD3, GRIA1, MAPT, PTGS2, PTK2B]
GO:0051090	regulation of DNA-binding transcription factor activity	GO_BiologicalProcess-EBI-UniProt-GOA-ACAP-ARAP_25.05.2022_00h00	1.94127e-06	0.00198009	1.94127e-06	1.74714e-05	[3, 6, 7, 8, 9, 10, 11, 12, 13]	Group011	5.93407	27	[ADORA3, AKR1B1, AKT1, ALK, APP, AR, BTK, CYP1B1, EPHA5, ESR1, ESR2, HDAC2, IKBKB, KIT, NR1H4, NTRK1, PIM1, PLA2G10, PLA2G1B, PPARG, PRKCZ, SGK1, SIRT1, SYK, TLR9, TNF, VEGFA]
GO:0090399	replicative senescence	GO_BiologicalProcess-EBI-UniProt-GOA-ACAP-ARAP_25.05.2022_00h00	2.77715e-06	0.00274383	2.77715e-06	1.66629e-05	[3]	Group013	30	6	[CHEK1, CHEK2, MME, MMP12, SERPINE1, TERT]
GO:0006730	one-carbon metabolic process	GO_BiologicalProcess-EBI-UniProt-GOA-ACAP-ARAP_25.05.2022_00h00	6.97267e-14	1.11563e-10	6.97267e-14	3.97442e-12	[3]	Group014	34.1463	14	[AHCY, CA1, CA12, CA13, CA14, CA2, CA3, CA4, CA5A, CA5B, CA6, CA7, CA9, TYMS]
GO:0019098	reproductive behavior	GO_BiologicalProcess-EBI-UniProt-GOA-ACAP-ARAP_25.05.2022_00h00	1.5399e-07	0.000182016	1.5399e-07	2.46384e-06	[3, 4]	Group015	18.8679	10	[ABAT, APP, AVPR1A, CNR1, HDAC2, MTNR1A, NR3C1, OPRK1, THRA, THRB]
GO:0007617	mating behavior	GO_BiologicalProcess-EBI-UniProt-GOA-ACAP-ARAP_25.05.2022_00h00	3.69514e-06	0.0035732	1.5399e-07	2.46384e-06	[4, 5]	Group015	18.1818	8	[ABAT, APP, AVPR1A, CNR1, HDAC2, MTNR1A, THRA, THRB]
GO:0019932	second-messenger-mediated signaling	GO_BiologicalProcess-EBI-UniProt-GOA-ACAP-ARAP_25.05.2022_00h00	5.56787e-12	8.491e-09	5.56787e-12	2.44986e-10	[4, 5, 6]	Group016	8.84719	33	[AGTR1, AHR, APEX1, AVPR1A, BTK, CBS, CXCR1, CXCR2, DYRK2, EGFR, EPHA5, GRIN1, GRIN2A, GRIN2B, GRM5, GSK3B, HTR2C, KDR, MAPT, MTNR1B, MTOR, NOS2, PDE4D, PDE7A, PLA2G4B, PRKACA, PTK2B, SLC9A1, SYK, TNF, TRPM8, VCAM1, VEGFA]
GO:0019722	calcium-mediated signaling	GO_BiologicalProcess-EBI-UniProt-GOA-ACAP-ARAP_25.05.2022_00h00	1.08771e-09	1.48689e-06	5.56787e-12	2.44986e-10	[5, 6, 7]	Group016	9.52381	24	[AGTR1, APEX1, AVPR1A, BTK, CXCR1, CXCR2, DYRK2, GRIN1, GRIN2A, GRIN2B, GRM5, GSK3B, KDR, MAPT, MTOR, PDE4D, PLA2G4B, PRKACA, PTK2B, SLC9A1, SYK, TNF, TRPM8, VCAM1]
GO:0044703	multi-organism reproductive process	GO_BiologicalProcess-EBI-UniProt-GOA-ACAP-ARAP_25.05.2022_00h00	6.08574e-10	8.48353e-07	6.08574e-10	1.70401e-08	[2, 3]	Group017	10.2222	23	[ADRA2A, ADRA2B, AKR1B1, AKT1, AR, ARG1, AVPR1A, BCL2, CBS, CD38, CNR1, CRHR1, CTSB, ESR1, FUT7, IDO1, MMP2, MMP9, PGF, PLA2G4B, PTGS2, STS, VEGFA]
GO:0007565	female pregnancy	GO_BiologicalProcess-EBI-UniProt-GOA-ACAP-ARAP_25.05.2022_00h00	3.02837e-09	4.03379e-06	6.08574e-10	1.70401e-08	[3, 4]	Group017	10.2941	21	[ADRA2A, ADRA2B, AKR1B1, AKT1, AR, ARG1, BCL2, CBS, CD38, CNR1, CRHR1, CTSB, ESR1, FUT7, IDO1, MMP2, MMP9, PGF, PTGS2, STS, VEGFA]
GO:0014074	response to purine-containing compound	GO_BiologicalProcess-EBI-UniProt-GOA-ACAP-ARAP_25.05.2022_00h00	1.72057e-07	0.000202339	8.34744e-09	1.66949e-07	[5]	Group018	10.5263	16	[ADORA1, ADORA2A, AHR, APEX1, APP, CFTR, CHEK1, CYP1B1, HDAC2, HSP90B1, PIK3CG, PPARG, PTGS2, PTK2B, STAT1, TYR]
GO:0046683	response to organophosphorus	GO_BiologicalProcess-EBI-UniProt-GOA-ACAP-ARAP_25.05.2022_00h00	6.68604e-06	0.00618459	8.34744e-09	1.66949e-07	[4]	Group018	9.62963	13	[AHR, AKR1C1, APEX1, APP, CFTR, CYP1B1, HSP90B1, PIK3CG, PTGS2, PTK2B, STAT1, TYMS, TYR]
GO:0048678	response to axon injury	GO_BiologicalProcess-EBI-UniProt-GOA-ACAP-ARAP_25.05.2022_00h00	1.15305e-07	0.00013779	3.48225e-09	7.66095e-08	[4]	Group019	13.6842	13	[ARG1, BCL2, BRAF, CDK1, DRD2, EPHA4, IGF1R, LYN, MAP2K1, MMP2, NTRK1, PTPRS, TSPO]
GO:0031099	regeneration	GO_BiologicalProcess-EBI-UniProt-GOA-ACAP-ARAP_25.05.2022_00h00	1.27645e-07	0.000152153	3.48225e-09	7.66095e-08	[3]	Group019	9.09091	19	[AURKA, AXL, BCL2, BRAF, CCNA2, CDK1, EPHA4, FLT3, IGF1R, MAP2K1, MMP2, PGF, PLG, PPARG, PTPRS, TNF, TSPO, TXK, TYMS]
GO:1904019	epithelial cell apoptotic process	GO_BiologicalProcess-EBI-UniProt-GOA-ACAP-ARAP_25.05.2022_00h00	1.86476e-07	0.000218177	1.86476e-07	2.61067e-06	[5]	Group020	11.194	15	[ABL1, AKR1C3, BCL2, BCL2L1, BRAF, EDNRA, ESR1, IGF1R, KDR, PIK3CG, PLA2G1B, PPARA, SERPINE1, TERT, TNF]
GO:1904035	regulation of epithelial cell apoptotic process	GO_BiologicalProcess-EBI-UniProt-GOA-ACAP-ARAP_25.05.2022_00h00	2.8013e-06	0.00276488	1.86476e-07	2.61067e-06	[6, 7]	Group020	11.3208	12	[ABL1, AKR1C3, BCL2, BRAF, ESR1, IGF1R, KDR, PLA2G1B, PPARA, SERPINE1, TERT, TNF]
GO:0051098	regulation of binding	GO_BiologicalProcess-EBI-UniProt-GOA-ACAP-ARAP_25.05.2022_00h00	1.28423e-07	0.000152951	1.28423e-07	2.18318e-06	[3]	Group021	6.81818	27	[ABL1, ADRB2, AKT1, APP, AURKA, AURKB, BLK, CDK5, CSNK1A1, EPHA4, GSK3B, HDAC2, HSP90AB1, MET, MMP8, MMP9, NEK2, PARP1, PLK1, PPARA, PPARG, PRKACA, ROCK1, SIRT2, SRC, TERT, TNKS]
GO:0043393	regulation of protein binding	GO_BiologicalProcess-EBI-UniProt-GOA-ACAP-ARAP_25.05.2022_00h00	3.13857e-06	0.00307894	1.28423e-07	2.18318e-06	[4]	Group021	8.05687	17	[ABL1, ADRB2, AKT1, APP, AURKA, AURKB, BLK, CDK5, GSK3B, HSP90AB1, MMP9, PLK1, PPARA, PRKACA, ROCK1, SRC, TERT]
GO:0051881	regulation of mitochondrial membrane potential	GO_BiologicalProcess-EBI-UniProt-GOA-ACAP-ARAP_25.05.2022_00h00	3.19367e-08	4.01125e-05	3.19367e-08	5.7486e-07	[4]	Group022	16.9014	12	[ABL1, ADORA2A, AKT1, AKT2, BCL2, BCL2L1, KDR, MAPT, PARP1, SRC, TSPO, VCP]
GO:0051882	mitochondrial depolarization	GO_BiologicalProcess-EBI-UniProt-GOA-ACAP-ARAP_25.05.2022_00h00	2.77715e-06	0.00274383	3.19367e-08	5.7486e-07	[5]	Group022	30	6	[ABL1, BCL2, KDR, PARP1, SRC, TSPO]
GO:0034097	response to cytokine	GO_BiologicalProcess-EBI-UniProt-GOA-ACAP-ARAP_25.05.2022_00h00	1.31352e-10	1.90723e-07	1.31352e-10	4.33461e-09	[4]	Group023	5.59662	53	[ADAM10, ADAM17, AKT1, ALOX15, APP, ARG1, AVPR2, AXL, BCL2, BCL2L1, BTK, CD38, CDK4, CXCR1, CXCR2, CYP1B1, DAPK1, F3, FASN, FLT3, GPR35, GSK3B, HIF1A, HSP90AB1, IKBKB, KDM3A, KIT, LYN, MAPK14, MCL1, MME, MMP12, MMP2, MPL, NOS2, NR1H4, PLA2G10, PPARG, PRKACA, PTGS2, PTK2B, PTPN1, RARG, RPS6KB1, SIRT1, SNCA, SRC, STAT1, SYK, TNF, TXK, TYMS, VCAM1]
GO:0071345	cellular response to cytokine stimulus	GO_BiologicalProcess-EBI-UniProt-GOA-ACAP-ARAP_25.05.2022_00h00	1.86265e-07	0.000218116	1.31352e-10	4.33461e-09	[5]	Group023	5.02924	43	[ADAM17, AKT1, ALOX15, ARG1, AXL, BTK, CDK4, CXCR1, CXCR2, CYP1B1, DAPK1, F3, FASN, FLT3, GPR35, GSK3B, HIF1A, HSP90AB1, IKBKB, KDM3A, KIT, LYN, MAPK14, MME, MMP12, MMP2, MPL, NOS2, NR1H4, PLA2G10, PPARG, PRKACA, PTK2B, PTPN1, RARG, RPS6KB1, SIRT1, SRC, STAT1, SYK, TNF, TXK, VCAM1]
GO:0071498	cellular response to fluid shear stress	GO_BiologicalProcess-EBI-UniProt-GOA-ACAP-ARAP_25.05.2022_00h00	2.77715e-06	0.00274383	7.80307e-06	2.34092e-05	[4]	Group024	30	6	[HDAC3, MMP2, PLEC, PTGS2, PTK2B, SRC]
GO:0034405	response to fluid shear stress	GO_BiologicalProcess-EBI-UniProt-GOA-ACAP-ARAP_25.05.2022_00h00	7.80307e-06	0.0071242	7.80307e-06	2.34092e-05	[3]	Group024	20	7	[AKT1, HDAC3, MMP2, PLEC, PTGS2, PTK2B, SRC]
GO:0048469	cell maturation	GO_BiologicalProcess-EBI-UniProt-GOA-ACAP-ARAP_25.05.2022_00h00	5.69731e-07	0.000627273	2.11337e-06	1.6907e-05	[3, 4, 5]	Group025	8.65385	18	[AKR1B1, APP, AURKA, AXL, BCL2, BTK, CFTR, EDNRA, EPHA8, HIF1A, KDR, PLA2G10, PPARG, PRKACA, PTK2B, SIRT2, TYMS, VEGFA]
GO:0071695	anatomical structure maturation	GO_BiologicalProcess-EBI-UniProt-GOA-ACAP-ARAP_25.05.2022_00h00	2.11337e-06	0.00213028	2.11337e-06	1.6907e-05	[3]	Group025	7.27273	20	[AKR1B1, APP, AURKA, AXL, BCL2, BTK, CDK5R1, CFTR, EDNRA, EPHA8, HIF1A, KDR, MMP2, PLA2G10, PPARG, PRKACA, PTK2B, SIRT2, TYMS, VEGFA]
GO:0007204	positive regulation of cytosolic calcium ion concentration	GO_BiologicalProcess-EBI-UniProt-GOA-ACAP-ARAP_25.05.2022_00h00	2.40227e-13	3.81001e-10	2.16604e-16	1.64619e-14	[3]	Group026	12.2727	27	[ABL1, ADCY5, ADRA1A, ADRA1D, AGTR1, AVPR1A, BCL2, CD38, CDK5, CNR1, CXCR1, CXCR2, DRD2, DRD3, EDNRA, ESR1, FFAR1, GPR35, GRIN1, HTR2C, PIK3CG, PLA2G1B, PTGER1, PTGER2, PTGER3, PTGER4, PTK2B]
GO:0007200	phospholipase C-activating G protein-coupled receptor signaling pathway	GO_BiologicalProcess-EBI-UniProt-GOA-ACAP-ARAP_25.05.2022_00h00	3.99467e-09	5.28096e-06	2.16604e-16	1.64619e-14	[4, 5, 6]	Group026	13.6752	16	[ADRA1A, ADRA1D, ADRA2A, AGTR1, CXCR2, DRD2, DRD3, ESR1, F2, GPR35, GRM5, HTR2C, LTB4R, OPRK1, OPRM1, PTGER3]
GO:0007193	adenylate cyclase-inhibiting G protein-coupled receptor signaling pathway	GO_BiologicalProcess-EBI-UniProt-GOA-ACAP-ARAP_25.05.2022_00h00	2.1948e-07	0.000255255	2.16604e-16	1.64619e-14	[5, 6, 7]	Group026	14.2857	12	[ADCY5, ADORA1, ADRA2A, DRD2, DRD3, DRD4, EDNRA, GRM2, GRM5, MTNR1A, OPRK1, OPRM1]
GO:0006629	lipid metabolic process	GO_BiologicalProcess-EBI-UniProt-GOA-ACAP-ARAP_25.05.2022_00h00	1.70454e-18	2.8892e-15	1.70454e-18	1.56818e-16	[3]	Group027	5.82781	88	[ADORA1, ADRA2A, AKR1A1, AKR1B1, AKR1B10, AKR1C1, AKR1C2, AKR1C3, AKR1C4, AKT1, AKT2, ALK, ALOX12, ALOX15, ALOX5, APP, AVPR1A, BMX, CBR1, CCNA2, CDK4, CES1, CES2, CFTR, CHEK2, CNR1, COMT, CYP19A1, CYP1B1, CYP24A1, CYP2C19, CYP2C9, CYP3A4, EPHA8, ESR1, F2, FASN, FGR, FLT3, FUT7, HNF4A, HPGDS, HSD17B1, HSD17B14, HSD17B2, HSD17B3, HTR2C, IGF1R, KIT, LYN, MAPK14, MIF, MTOR, MVD, NR1H4, NR3C1, PDK1, P…
GO:0016042	lipid catabolic process	GO_BiologicalProcess-EBI-UniProt-GOA-ACAP-ARAP_25.05.2022_00h00	4.13141e-09	5.45346e-06	1.70454e-18	1.56818e-16	[4]	Group027	7.79944	28	[ADORA1, ADRA2A, AKR1B10, AKR1C3, AKT1, AKT2, ALK, CDK4, CES1, CNR1, CYP19A1, CYP1B1, CYP24A1, CYP3A4, HSD17B14, PIK3CG, PLA2G10, PLA2G1B, PLA2G2A, PLA2G4B, PLA2G5, PLA2G7, PPARA, SIRT2, SRD5A2, STS, THRA, TNF]
GO:0050994	regulation of lipid catabolic process	GO_BiologicalProcess-EBI-UniProt-GOA-ACAP-ARAP_25.05.2022_00h00	1.64137e-07	0.000193682	1.70454e-18	1.56818e-16	[4, 5, 6]	Group027	16.4179	11	[ADORA1, ADRA2A, AKT1, AKT2, ALK, CDK4, CNR1, PIK3CG, PPARA, THRA, TNF]
GO:0009266	response to temperature stimulus	GO_BiologicalProcess-EBI-UniProt-GOA-ACAP-ARAP_25.05.2022_00h00	5.209e-10	7.28218e-07	5.209e-10	1.51061e-08	[3]	Group028	10.7843	22	[ADORA1, ADRB1, ADRB2, AKT1, EPHB1, GSK3B, HDAC2, HSP90AA1, HSP90AB1, LYN, MAPT, MTOR, NTRK1, PPARG, PRKACA, PTGS2, RPS6KB1, SIRT1, SLC9A1, THRA, TRPM8, VCP]
GO:0034605	cellular response to heat	GO_BiologicalProcess-EBI-UniProt-GOA-ACAP-ARAP_25.05.2022_00h00	4.05195e-07	0.000454629	5.209e-10	1.51061e-08	[4, 5]	Group028	15.0685	11	[GSK3B, HDAC2, HSP90AA1, HSP90AB1, LYN, MAPT, MTOR, PRKACA, PTGS2, SIRT1, VCP]
GO:0009408	response to heat	GO_BiologicalProcess-EBI-UniProt-GOA-ACAP-ARAP_25.05.2022_00h00	3.10274e-06	0.00304689	5.209e-10	1.51061e-08	[3, 4]	Group028	10.3175	13	[AKT1, GSK3B, HDAC2, HSP90AA1, HSP90AB1, LYN, MAPT, MTOR, PRKACA, PTGS2, RPS6KB1, SIRT1, VCP]
GO:0001101	response to acid chemical	GO_BiologicalProcess-EBI-UniProt-GOA-ACAP-ARAP_25.05.2022_00h00	1.17444e-09	1.60311e-06	1.17444e-09	3.05353e-08	[3]	Group029	12.8571	18	[ARG1, AVPR1A, BCL2, BCL2L1, DNMT1, EGFR, FYN, GRIN1, IGF1R, LYN, MMP2, MTOR, NTRK1, PIK3CA, PLEC, RPS6KB1, TNF, VEGFA]
GO:0043200	response to amino acid	GO_BiologicalProcess-EBI-UniProt-GOA-ACAP-ARAP_25.05.2022_00h00	3.89236e-07	0.000437891	1.17444e-09	3.05353e-08	[4, 5]	Group029	11.3821	14	[ARG1, BCL2, BCL2L1, DNMT1, EGFR, FYN, GRIN1, IGF1R, LYN, MMP2, MTOR, PIK3CA, RPS6KB1, TNF]
GO:0071229	cellular response to acid chemical	GO_BiologicalProcess-EBI-UniProt-GOA-ACAP-ARAP_25.05.2022_00h00	1.71371e-06	0.00177198	1.17444e-09	3.05353e-08	[4]	Group029	13.0952	11	[AVPR1A, BCL2L1, DNMT1, EGFR, FYN, MMP2, MTOR, PIK3CA, PLEC, TNF, VEGFA]
GO:0009410	response to xenobiotic stimulus	GO_BiologicalProcess-EBI-UniProt-GOA-ACAP-ARAP_25.05.2022_00h00	1.18133e-29	2.10513e-26	1.18133e-29	1.67749e-27	[3]	Group030	12.848	60	[ABAT, ABCB1, ABCC1, ABL1, ADAM17, ADORA2A, ADRA1A, ADRA1D, AHR, AKR1C1, APEX1, ARG1, BCHE, BCL2, BRAF, CA9, CBR1, CD38, CDK1, CDK4, CES1, CES2, CHEK2, CYP1B1, CYP2C19, CYP2C9, CYP3A4, DRD2, DRD3, GRIN1, GRIN2A, GRM2, HDAC2, HNF4A, HSP90AA1, HSP90AB1, KCNH2, LCK, LYN, MAOB, MMP2, NOS2, NTRK1, PDE4A, PGF, PNP, PPARG, PTGS2, PTK2B, RPS6KB1, SLC22A12, SNCA, SRC, SRD5A2, STAT1, TNF, TOP1, TPMT, TSPO,…
GO:0071466	cellular response to xenobiotic stimulus	GO_BiologicalProcess-EBI-UniProt-GOA-ACAP-ARAP_25.05.2022_00h00	5.39596e-08	6.63164e-05	1.18133e-29	1.67749e-27	[4]	Group030	9.59596	19	[ABCC1, AHR, AKR1C1, BCHE, BRAF, CBR1, CES1, CES2, CHEK2, CYP1B1, CYP2C19, CYP2C9, CYP3A4, GRIN1, HNF4A, KCNH2, NOS2, PDE4A, TPMT]
GO:0006805	xenobiotic metabolic process	GO_BiologicalProcess-EBI-UniProt-GOA-ACAP-ARAP_25.05.2022_00h00	7.00637e-07	0.000760892	1.18133e-29	1.67749e-27	[3, 5]	Group030	10.8527	14	[ABCC1, AHR, AKR1C1, BCHE, CBR1, CES1, CES2, CYP1B1, CYP2C19, CYP2C9, CYP3A4, GRIN1, HNF4A, TPMT]
GO:0042445	hormone metabolic process	GO_BiologicalProcess-EBI-UniProt-GOA-ACAP-ARAP_25.05.2022_00h00	7.13882e-13	1.11794e-09	1.53015e-14	1.0099e-12	[2, 4]	Group031	10.8614	29	[ADAM10, AKR1B1, AKR1B10, AKR1C1, AKR1C2, AKR1C3, AKR1C4, BCHE, CTSB, CTSL, CYP19A1, CYP1B1, CYP2C9, CYP3A4, DPP4, ECE1, ESR1, HIF1A, HSD17B1, HSD17B2, HSD17B3, IGF1R, MME, MMP12, NR3C1, PLA2G7, SRD5A2, TSPO, TTR]
GO:0016485	protein processing	GO_BiologicalProcess-EBI-UniProt-GOA-ACAP-ARAP_25.05.2022_00h00	3.25989e-07	0.000369997	1.53015e-14	1.0099e-12	[5, 6]	Group031	7.86517	21	[ADAM10, ADAM17, BACE1, BCHE, BMP1, CTSL, DPP4, ECE1, F3, GRIN2A, KLK1, KLK2, MME, MMP12, MMP14, MMP16, PARP1, PLA2G7, PRKACA, SERPINE1, SRC]
GO:0140448	signaling receptor ligand precursor processing	GO_BiologicalProcess-EBI-UniProt-GOA-ACAP-ARAP_25.05.2022_00h00	2.5545e-06	0.00253917	1.53015e-14	1.0099e-12	[6, 7]	Group031	19.0476	8	[ADAM10, BCHE, CTSL, DPP4, ECE1, MME, MMP12, PLA2G7]
GO:0050729	positive regulation of inflammatory response	GO_BiologicalProcess-EBI-UniProt-GOA-ACAP-ARAP_25.05.2022_00h00	6.1655e-08	7.52191e-05	2.75836e-10	8.27508e-09	[4, 5, 6, 7]	Group032	10.625	17	[ABCC1, AGTR1, APP, BTK, CNR1, IDO1, MMP8, PIK3CG, PLA2G2A, PLA2G7, PTGER3, PTGER4, PTGS2, SERPINE1, SNCA, TLR9, TNF]
GO:0150076	neuroinflammatory response	GO_BiologicalProcess-EBI-UniProt-GOA-ACAP-ARAP_25.05.2022_00h00	2.95034e-06	0.00290904	2.75836e-10	8.27508e-09	[5]	Group032	13.8889	10	[ADORA2A, APP, MAPT, MMP3, MMP8, MMP9, PTGS2, SNCA, TLR9, TNF]
GO:0071241	cellular response to inorganic substance	GO_BiologicalProcess-EBI-UniProt-GOA-ACAP-ARAP_25.05.2022_00h00	5.93621e-06	0.00556223	2.75836e-10	8.27508e-09	[4]	Group032	7.34694	18	[AKR1C3, AKT1, ALOX15, APP, BACE1, BRAF, CCNA2, CDK2, EGFR, F3, HSD17B1, MMP3, MMP9, PARP1, PTGS2, SNCA, TLR9, TSPO]
GO:1901654	response to ketone	GO_BiologicalProcess-EBI-UniProt-GOA-ACAP-ARAP_25.05.2022_00h00	1.72656e-17	2.89199e-14	8.87757e-20	8.87757e-18	[4]	Group033	14.2222	32	[ADCY5, AHR, AKR1B1, AKR1C2, AKR1C3, AKT1, AR, ARG1, AVPR1A, BCL2L1, CA9, CD38, CDK4, CFTR, CYP1B1, IGF1R, MAOB, MTAP, NR3C1, PARP1, PIK3CA, PPARG, PTGER2, PTGER4, ROCK2, RPS6KB1, SGK1, SIRT1, SRC, SRD5A2, TSPO, TYMS]
GO:0033574	response to testosterone	GO_BiologicalProcess-EBI-UniProt-GOA-ACAP-ARAP_25.05.2022_00h00	1.5399e-07	0.000182016	8.87757e-20	8.87757e-18	[5]	Group033	18.8679	10	[AKR1B1, AR, CA9, IGF1R, MTAP, ROCK2, RPS6KB1, SIRT1, SRD5A2, TSPO]
GO:0030521	androgen receptor signaling pathway	GO_BiologicalProcess-EBI-UniProt-GOA-ACAP-ARAP_25.05.2022_00h00	1.00076e-05	0.00892677	8.87757e-20	8.87757e-18	[5, 6, 7, 8, 9]	Group033	16	8	[AKR1B1, AR, HDAC1, HDAC6, KDM3A, KDM4C, PKN1, SIRT1]
GO:0071394	cellular response to testosterone stimulus	GO_BiologicalProcess-EBI-UniProt-GOA-ACAP-ARAP_25.05.2022_00h00	1.1003e-05	0.00975962	8.87757e-20	8.87757e-18	[6]	Group033	33.3333	5	[AKR1B1, AR, IGF1R, ROCK2, SIRT1]
GO:0060291	long-term synaptic potentiation	GO_BiologicalProcess-EBI-UniProt-GOA-ACAP-ARAP_25.05.2022_00h00	1.94548e-11	2.926e-08	5.35604e-13	2.67802e-11	[4, 5, 6, 7, 8, 9, 10]	Group034	17.7083	17	[ABL1, ADORA1, ADORA2A, APP, BRAF, CHRNA7, DRD2, EPHA4, EPHB2, GRIN2A, GRIN2B, GSK3B, MME, MMP12, PRKCZ, PTK2B, SNCA]
GO:1900271	regulation of long-term synaptic potentiation	GO_BiologicalProcess-EBI-UniProt-GOA-ACAP-ARAP_25.05.2022_00h00	4.15414e-09	5.47931e-06	5.35604e-13	2.67802e-11	[4, 5, 6, 7, 8, 9, 10, 11]	Group034	22.9167	11	[ABL1, ADORA1, ADORA2A, APP, CHRNA7, DRD2, EPHA4, EPHB2, GSK3B, MME, MMP12]
GO:1900273	positive regulation of long-term synaptic potentiation	GO_BiologicalProcess-EBI-UniProt-GOA-ACAP-ARAP_25.05.2022_00h00	6.70847e-07	0.000732565	5.35604e-13	2.67802e-11	[4, 5, 6, 7, 8, 9, 10, 11, 12]	Group034	28	7	[ADORA2A, APP, CHRNA7, DRD2, EPHB2, MME, MMP12]
GO:0048169	regulation of long-term neuronal synaptic plasticity	GO_BiologicalProcess-EBI-UniProt-GOA-ACAP-ARAP_25.05.2022_00h00	1.19435e-06	0.00125645	5.35604e-13	2.67802e-11	[5, 7, 8, 9, 10, 11]	Group034	25.9259	7	[APP, CAMK2B, DRD2, EPHB2, GRM5, KIT, SNCA]
GO:0051932	synaptic transmission, GABAergic	GO_BiologicalProcess-EBI-UniProt-GOA-ACAP-ARAP_25.05.2022_00h00	7.90274e-10	1.09216e-06	7.57177e-11	2.65012e-09	[7, 8]	Group035	20.3125	13	[ADORA1, ADORA2A, ADRA1A, ADRA1D, APEX1, CA2, CA7, CNR1, CNR2, DRD2, GABRA1, GABRB2, GABRG2]
GO:0032228	regulation of synaptic transmission, GABAergic	GO_BiologicalProcess-EBI-UniProt-GOA-ACAP-ARAP_25.05.2022_00h00	1.11288e-08	1.4334e-05	7.57177e-11	2.65012e-09	[5, 6, 7, 8, 9]	Group035	24.3902	10	[ADORA1, ADORA2A, ADRA1A, ADRA1D, APEX1, CA2, CA7, CNR1, CNR2, DRD2]
GO:0032230	positive regulation of synaptic transmission, GABAergic	GO_BiologicalProcess-EBI-UniProt-GOA-ACAP-ARAP_25.05.2022_00h00	9.36371e-07	0.00100379	7.57177e-11	2.65012e-09	[4, 5, 6, 7, 8, 9, 10]	Group035	35.2941	6	[ADORA2A, ADRA1A, ADRA1D, APEX1, CA2, CA7]
GO:0001997	positive regulation of the force of heart contraction by epinephrine-norepinephrine	GO_BiologicalProcess-EBI-UniProt-GOA-ACAP-ARAP_25.05.2022_00h00	9.72468e-06	0.00870359	7.57177e-11	2.65012e-09	[6, 7, 8, 9, 10]	Group035	100	3	[ADRA1A, ADRA1D, ADRB1]
GO:0031667	response to nutrient levels	GO_BiologicalProcess-EBI-UniProt-GOA-ACAP-ARAP_25.05.2022_00h00	9.279e-16	1.52361e-12	4.69203e-16	3.4721e-14	[4]	Group036	8.73786	45	[ADRB1, ADRB2, AHCY, AKR1C3, AKT1, ALB, ALPL, ARG1, BCHE, BCL2, CBS, CNR1, COMT, CYP1B1, CYP24A1, FASN, GCGR, HTR2C, IGF1R, KDM4A, MAPK14, MPO, MTOR, NR1H4, NTRK1, NUAK1, OPRM1, PIM1, PLEC, PPARA, PPARG, PTGS2, RPS6KB1, RXRA, SIRT1, SIRT2, SRC, SRD5A2, STAT1, TNF, TSPO, TYMS, TYR, UPP1, VCAM1]
GO:0007584	response to nutrient	GO_BiologicalProcess-EBI-UniProt-GOA-ACAP-ARAP_25.05.2022_00h00	9.03425e-12	1.37321e-08	4.69203e-16	3.4721e-14	[3, 5]	Group036	12.5683	23	[AHCY, AKR1C3, ALPL, ARG1, BCHE, CBS, CNR1, CYP1B1, CYP24A1, GCGR, IGF1R, MTOR, NR1H4, PIM1, PPARG, PTGS2, RPS6KB1, RXRA, STAT1, TSPO, TYMS, TYR, VCAM1]
GO:0033273	response to vitamin	GO_BiologicalProcess-EBI-UniProt-GOA-ACAP-ARAP_25.05.2022_00h00	2.40158e-07	0.000277382	4.69203e-16	3.4721e-14	[4, 6]	Group036	12.8713	13	[ALPL, ARG1, BCHE, CBS, CYP24A1, IGF1R, PIM1, PPARG, PTGS2, RXRA, TSPO, TYMS, TYR]
GO:0051384	response to glucocorticoid	GO_BiologicalProcess-EBI-UniProt-GOA-ACAP-ARAP_25.05.2022_00h00	3.39733e-06	0.0033158	4.69203e-16	3.4721e-14	[6, 7]	Group036	8.92857	15	[ALPL, ARG1, AVPR1A, BCHE, BCL2, CYP1B1, FLT3, IGF1R, MAOB, NR3C1, PIK3CA, PTGS2, RPS6KB1, TNF, TYMS]
GO:0080134	regulation of response to stress	GO_BiologicalProcess-EBI-UniProt-GOA-ACAP-ARAP_25.05.2022_00h00	4.15794e-27	7.35539e-24	1.37738e-33	2.19004e-31	[3, 4]	Group037	6.91781	101	[ABAT, ABCB1, ABCC1, ABL1, ADORA1, ADORA2A, ADRA2A, AGTR1, AKT1, ALOX12, ALOX15, ALOX5, APP, ARG1, BCL2, BCL2L1, BRAF, BTK, CHEK1, CHEK2, CNR1, CNR2, CYP19A1, DRD2, DUSP3, DYRK1A, EGFR, ELANE, EPHA4, EPHB1, EPHB2, ERN1, ESR1, F2, F3, FASN, FGR, FUT7, FYN, GSK3B, HDAC3, HDAC6, HIF1A, HSP90AA1, IDO1, IGF1R, IKBKB, LYN, MAP2K1, MAP4K4, MAPK14, MAPT, MCL1, MET, MIF, MMP12, MMP3, MMP8, MMP9, MTOR, MYL…
GO:0033554	cellular response to stress	GO_BiologicalProcess-EBI-UniProt-GOA-ACAP-ARAP_25.05.2022_00h00	3.99256e-25	7.02291e-22	1.37738e-33	2.19004e-31	[3]	Group037	5.75714	119	[ABCC1, ABL1, AKR1B1, AKR1C3, AKT1, ALB, ALOX15, ALOX5, APEX1, APP, ARG1, AVPR1A, AXL, BCL2, BCL2L1, BLK, BRAF, BTK, CBS, CCNA2, CDC7, CDK1, CDK2, CDK3, CDK6, CFTR, CHEK1, CHEK2, COMT, CYP1B1, DAPK1, DUSP3, DYRK1A, DYRK1B, DYRK2, EDNRA, EGFR, EPHA2, EPHA4, EPHB1, ERN1, FASN, FTO, FYN, GCGR, GSK3B, HDAC2, HDAC3, HDAC6, HIF1A, HSP90AA1, HSP90AB1, HSP90B1, IGF1R, IKBKB, KDM6B, LYN, MAP2K1, MAP4K4, M…
GO:0062197	cellular response to chemical stress	GO_BiologicalProcess-EBI-UniProt-GOA-ACAP-ARAP_25.05.2022_00h00	1.56885e-22	2.72039e-19	1.37738e-33	2.19004e-31	[4]	Group037	12.6374	46	[ABCC1, ABL1, AKR1B1, AKR1C3, AKT1, ALOX5, APEX1, ARG1, AXL, BCL2, BTK, CDK1, CYP1B1, DAPK1, EDNRA, EGFR, ERN1, FASN, FYN, HDAC2, HDAC6, HIF1A, KDM6B, MAPT, MCL1, MELK, MET, MMP2, MMP3, MMP9, MPO, MTOR, MYLK, PARP1, PDK1, PIK3CA, PLEC, PPARG, PTGS2, SIRT1, SIRT2, SNCA, SRC, TNF, TRAP1, TSPO]
GO:0080135	regulation of cellular response to stress	GO_BiologicalProcess-EBI-UniProt-GOA-ACAP-ARAP_25.05.2022_00h00	1.18125e-12	1.84157e-09	1.37738e-33	2.19004e-31	[3, 4, 5]	Group037	6.61376	50	[ABL1, AKT1, ALOX5, APP, BCL2, BCL2L1, BRAF, CHEK1, CHEK2, DUSP3, DYRK1A, EGFR, EPHA4, EPHB1, ERN1, FASN, FYN, GSK3B, HDAC3, HDAC6, HIF1A, IGF1R, LYN, MAP2K1, MAP4K4, MAPT, MCL1, MET, MIF, MMP3, MMP8, MTOR, OPRK1, OPRM1, PARP1, PIK3CB, PIK3R1, PRKDC, PRMT1, PTGS2, PTK2B, PTPN1, PTPRS, ROCK2, SIRT1, TLR9, TNF, TRAP1, VEGFA, XDH]
GO:0007173	epidermal growth factor receptor signaling pathway	GO_BiologicalProcess-EBI-UniProt-GOA-ACAP-ARAP_25.05.2022_00h00	2.83435e-10	4.02762e-07	3.70522e-12	1.66735e-10	[7, 8, 9]	Group038	15.0442	17	[ABL1, ADAM17, ADORA1, ADRA2A, AKT1, APEX1, APP, BRAF, DUSP3, EGFR, ERBB2, MMP9, PIK3CA, PTK2, PTK2B, PTK6, SRC]
GO:0038127	ERBB signaling pathway	GO_BiologicalProcess-EBI-UniProt-GOA-ACAP-ARAP_25.05.2022_00h00	2.32324e-09	3.12012e-06	3.70522e-12	1.66735e-10	[6, 7, 8]	Group038	13.1783	17	[ABL1, ADAM17, ADORA1, ADRA2A, AKT1, APEX1, APP, BRAF, DUSP3, EGFR, ERBB2, MMP9, PIK3CA, PTK2, PTK2B, PTK6, SRC]
GO:0061097	regulation of protein tyrosine kinase activity	GO_BiologicalProcess-EBI-UniProt-GOA-ACAP-ARAP_25.05.2022_00h00	8.48044e-08	0.000102529	3.70522e-12	1.66735e-10	[7, 8, 9, 10]	Group038	12.844	14	[ADAM17, ADORA1, ADRA1A, ADRA1D, ADRA2A, ALK, APP, EGFR, EPHA4, GRM5, NOX4, PTK6, PTPN1, SRC]
GO:0045931	positive regulation of mitotic cell cycle	GO_BiologicalProcess-EBI-UniProt-GOA-ACAP-ARAP_25.05.2022_00h00	2.15584e-06	0.00216877	3.70522e-12	1.66735e-10	[4, 5, 6]	Group038	10.6557	13	[ABL1, ADAM17, AKT1, APEX1, APP, CCNB1, CDC7, CDK1, CDK4, DUSP3, EGFR, RPS6KB1, TERT]
GO:0040012	regulation of locomotion	GO_BiologicalProcess-EBI-UniProt-GOA-ACAP-ARAP_25.05.2022_00h00	9.84055e-25	1.72505e-21	9.84055e-25	1.21039e-22	[2, 3]	Group039	7.60073	83	[ABL1, ADAM10, ADAM17, ADORA1, ADORA2A, ADORA3, ADRA2A, AKT1, AKT2, APEX1, APP, BCL2, BRAF, CAMK2B, CCNA2, CDK5, CDK6, CXCR2, CYP19A1, CYP1B1, DPP4, DRD2, DRD3, DUSP3, EGFR, ELANE, EPHA1, EPHA2, EPHA4, EPHB2, F3, FGFR1, FGR, FUT4, FUT7, FYN, GRM5, HDAC1, HDAC2, HDAC6, HIF1A, IGF1R, IGFBP3, INSR, KDR, KIT, LYN, MAP4K4, MAPK14, MET, MIF, MMP14, MMP2, MMP7, MMP9, MTOR, MYLK, NISCH, OPRK1, PGF, PIK3C…
GO:0040013	negative regulation of locomotion	GO_BiologicalProcess-EBI-UniProt-GOA-ACAP-ARAP_25.05.2022_00h00	7.94095e-08	9.61649e-05	9.84055e-25	1.21039e-22	[2, 3, 4]	Group039	7.18232	26	[ADORA1, ADORA2A, ADORA3, AKT1, APEX1, BCL2, BRAF, CYP19A1, CYP1B1, DPP4, DRD2, DUSP3, ELANE, EPHA1, EPHA4, GRM5, HDAC1, HDAC2, IGFBP3, MIF, NISCH, PPARG, PTGER4, SERPINE1, ST6GAL1, TNF]
GO:0030336	negative regulation of cell migration	GO_BiologicalProcess-EBI-UniProt-GOA-ACAP-ARAP_25.05.2022_00h00	8.84141e-07	0.000951335	9.84055e-25	1.21039e-22	[4, 5, 6]	Group039	7.14286	22	[ADORA1, ADORA3, AKT1, APEX1, BCL2, BRAF, CYP19A1, CYP1B1, DPP4, DRD2, DUSP3, EPHA1, EPHA4, HDAC1, HDAC2, IGFBP3, MIF, NISCH, PPARG, PTGER4, SERPINE1, TNF]
GO:2000146	negative regulation of cell motility	GO_BiologicalProcess-EBI-UniProt-GOA-ACAP-ARAP_25.05.2022_00h00	2.04866e-06	0.00206914	9.84055e-25	1.21039e-22	[3, 4, 5]	Group039	6.79012	22	[ADORA1, ADORA3, AKT1, APEX1, BCL2, BRAF, CYP19A1, CYP1B1, DPP4, DRD2, DUSP3, EPHA1, EPHA4, HDAC1, HDAC2, IGFBP3, MIF, NISCH, PPARG, PTGER4, SERPINE1, TNF]
GO:0051239	regulation of multicellular organismal process	GO_BiologicalProcess-EBI-UniProt-GOA-ACAP-ARAP_25.05.2022_00h00	2.01787e-43	3.71655e-40	9.80909e-45	1.76423e-42	[2, 3]	Group040	6.04921	177	[ABAT, ABL1, ACHE, ADAM10, ADAM17, ADAMTS5, ADORA1, ADORA2A, ADORA3, ADRA1A, ADRA1D, ADRA2A, ADRA2B, ADRA2C, ADRB1, ADRB2, AGTR1, AKR1B1, AKT1, ALOX12, ALOX5, ALPL, APEX1, APP, AR, ARG1, AVPR1A, AVPR2, AXL, BCL2, BMP1, BRAF, BTK, CAMK2B, CCNA2, CD38, CDK1, CDK4, CDK5, CDK6, CELA1, CFTR, CHRNA7, CNR1, CRHR1, CSK, CXCR2, CYP19A1, CYP1B1, DRD2, DRD3, ECE1, EDNRA, EGFR, ELANE, EPHA1, EPHA2, EPHA4, EP…
GO:0042127	regulation of cell population proliferation	GO_BiologicalProcess-EBI-UniProt-GOA-ACAP-ARAP_25.05.2022_00h00	7.59651e-37	1.37801e-33	9.80909e-45	1.76423e-42	[3, 4]	Group040	7.17087	128	[ABL1, ADAM10, ADAM17, ADORA1, ADORA2A, ADORA3, ADRA1A, ADRA1D, ADRA2A, AGTR1, AHR, AKR1B1, AKR1C2, AKR1C3, AKT1, AKT2, ALK, ALOX5, APP, AR, ARG1, AVPR1A, AVPR2, BCHE, BCL2, BCL2L1, BLK, BRAF, BTK, CAPN1, CCNA2, CCNB1, CCNE1, CD38, CDC7, CDK1, CDK2, CDK4, CDK6, CELA1, CHEK1, CHRNA7, CSK, CSNK2A1, CXCR2, CYP1B1, DNMT1, DPP4, DRD2, DRD3, EGFR, ELANE, EPHA1, EPHA4, EPHB1, EPHB2, ERBB2, ERN1, ESR1, E…
GO:0008284	positive regulation of cell population proliferation	GO_BiologicalProcess-EBI-UniProt-GOA-ACAP-ARAP_25.05.2022_00h00	1.94321e-31	3.48418e-28	9.80909e-45	1.76423e-42	[3, 4, 5]	Group040	8.83813	89	[ABL1, ADAM10, ADAM17, ADRA1D, ADRA2A, AGTR1, AKR1B1, AKR1C2, AKR1C3, AKT1, AKT2, AR, ARG1, AVPR1A, AVPR2, BCL2, BCL2L1, BTK, CAPN1, CCNA2, CCNB1, CCNE1, CD38, CDC7, CDK1, CDK2, CDK4, CDK6, CHRNA7, CSNK2A1, CXCR2, DNMT1, DPP4, DRD2, DRD3, EGFR, ELANE, EPHA1, EPHA4, EPHB2, ERBB2, ERN1, ESR1, F2, F3, FGFR1, FLT3, GLI2, HDAC1, HDAC2, HIF1A, IGF1R, INSR, KDM4C, KDR, KIT, LYN, MAPK14, MIF, MMP12, MMP2…
GO:0050793	regulation of developmental process	GO_BiologicalProcess-EBI-UniProt-GOA-ACAP-ARAP_25.05.2022_00h00	9.00695e-26	1.58792e-22	9.80909e-45	1.76423e-42	[2, 3]	Group040	5.26115	138	[ABL1, ADAM10, ADRA2B, ADRA2C, ADRB1, ADRB2, AGTR1, AKR1B1, AKT1, ALK, ALOX5, APEX1, APP, AR, AURKA, AXL, BCL2, BCL2L1, BMP1, BRAF, BTK, CAMK2B, CCNA2, CDK1, CDK4, CDK5, CDK5R1, CDK6, CELA1, CFTR, CHEK2, CHRNA7, CSNK1D, CXCR2, CYP1B1, DNMT1, DRD2, DRD3, EGFR, EPHA1, EPHA2, EPHA3, EPHA4, EPHA7, EPHB1, EPHB2, EPHB3, ERBB2, ESR1, ESRRA, ESRRB, F2, F3, FGFR1, FGR, FTO, FYN, GLI2, GRM5, GSK3B, HDAC1, …
GO:0002437	inflammatory response to antigenic stimulus	GO_BiologicalProcess-EBI-UniProt-GOA-ACAP-ARAP_25.05.2022_00h00	1.86694e-10	2.67906e-07	3.48211e-13	1.8107e-11	[3, 5]	Group041	18.2927	15	[AHCY, BTK, CNR1, CXCR2, ELANE, FGR, FUT7, FYN, LYN, MAPK14, OPRM1, SRC, SYK, TNF, YES1]
GO:0002526	acute inflammatory response	GO_BiologicalProcess-EBI-UniProt-GOA-ACAP-ARAP_25.05.2022_00h00	4.41557e-08	5.47972e-05	3.48211e-13	1.8107e-11	[5]	Group041	11.5942	16	[ADORA1, ADRA2A, BTK, CNR1, CXCR2, ELANE, F2, F3, FUT7, OPRM1, PIK3CG, PPARG, PTGER3, PTGS2, TNF, VCAM1]
GO:0002673	regulation of acute inflammatory response	GO_BiologicalProcess-EBI-UniProt-GOA-ACAP-ARAP_25.05.2022_00h00	1.39883e-06	0.00146177	3.48211e-13	1.8107e-11	[5, 6, 7]	Group041	17.3077	9	[ADORA1, BTK, CNR1, FUT7, PIK3CG, PPARG, PTGER3, PTGS2, TNF]
GO:0050995	negative regulation of lipid catabolic process	GO_BiologicalProcess-EBI-UniProt-GOA-ACAP-ARAP_25.05.2022_00h00	2.5905e-06	0.00257237	3.48211e-13	1.8107e-11	[4, 5, 6, 7]	Group041	23.3333	7	[ADORA1, ADRA2A, AKT1, ALK, CNR1, PIK3CG, TNF]
GO:0071216	cellular response to biotic stimulus	GO_BiologicalProcess-EBI-UniProt-GOA-ACAP-ARAP_25.05.2022_00h00	5.76374e-08	7.06058e-05	2.02297e-09	5.05743e-08	[3]	Group042	8.36502	22	[ABL1, AKT1, ARG1, AXL, BTK, CDK4, EPHB2, GSK3B, LYN, MAPK14, MIF, NOS2, NR1H4, OPRK1, PLAA, SERPINE1, SIRT2, SRC, SYK, TLR9, TNF, TSPO]
GO:0002532	production of molecular mediator involved in inflammatory response	GO_BiologicalProcess-EBI-UniProt-GOA-ACAP-ARAP_25.05.2022_00h00	5.98041e-08	7.30806e-05	2.02297e-09	5.05743e-08	[2, 5]	Group042	14.4444	13	[ALOX5, BTK, EPHB2, F2, HIF1A, LYN, MAPK14, NOS2, PLA2G10, PPARA, SERPINE1, SYK, TNF]
GO:0002534	cytokine production involved in inflammatory response	GO_BiologicalProcess-EBI-UniProt-GOA-ACAP-ARAP_25.05.2022_00h00	6.38771e-06	0.00594057	2.02297e-09	5.05743e-08	[3, 6]	Group042	14.5161	9	[ALOX5, EPHB2, F2, HIF1A, MAPK14, NOS2, PLA2G10, PPARA, TNF]
GO:1900015	regulation of cytokine production involved in inflammatory response	GO_BiologicalProcess-EBI-UniProt-GOA-ACAP-ARAP_25.05.2022_00h00	6.38771e-06	0.00594057	2.02297e-09	5.05743e-08	[4, 5, 6, 7]	Group042	14.5161	9	[ALOX5, EPHB2, F2, HIF1A, MAPK14, NOS2, PLA2G10, PPARA, TNF]
GO:0097305	response to alcohol	GO_BiologicalProcess-EBI-UniProt-GOA-ACAP-ARAP_25.05.2022_00h00	7.50725e-25	1.31752e-21	1.21983e-23	1.40281e-21	[4]	Group043	15.6364	43	[ABAT, ADCY5, AHR, AKR1C2, AKR1C3, AKT1, AVPR1A, BCL2L1, CA3, CDK1, CDK4, CES1, CFTR, CNR1, CRHR1, CYP1B1, DRD2, DRD3, DRD4, FYN, GRIN1, GRIN2A, GRIN2B, HDAC2, IGF1R, MAOB, OPRK1, OPRM1, PARP1, POLB, PPARA, PPARG, PTGER2, PTGER4, PTK2B, RPS6KB1, SGK1, ST6GAL1, TBXAS1, TNF, TSPO, TYMS, VCAM1]
GO:0045471	response to ethanol	GO_BiologicalProcess-EBI-UniProt-GOA-ACAP-ARAP_25.05.2022_00h00	1.0024e-16	1.66799e-13	1.21983e-23	1.40281e-21	[5]	Group043	17.5676	26	[ABAT, CA3, CDK1, CNR1, CRHR1, DRD2, DRD3, DRD4, FYN, GRIN1, GRIN2A, GRIN2B, HDAC2, IGF1R, MAOB, OPRK1, OPRM1, POLB, PPARA, PTK2B, RPS6KB1, ST6GAL1, TBXAS1, TNF, TYMS, VCAM1]
GO:0042220	response to cocaine	GO_BiologicalProcess-EBI-UniProt-GOA-ACAP-ARAP_25.05.2022_00h00	1.55795e-12	2.4226e-09	1.21983e-23	1.40281e-21	[4, 5, 6]	Group043	28	14	[ABAT, CCNA2, CDK5, CNR1, DRD2, DRD3, DRD4, GRM2, HDAC2, HSP90AA1, HSP90AB1, OPRK1, OPRM1, PTK2B]
GO:0022843	voltage-gated cation channel activity	GO_BiologicalProcess-EBI-UniProt-GOA-ACAP-ARAP_25.05.2022_00h00	9.51377e-07	0.00101797	1.21983e-23	1.40281e-21	[6, 7, 8, 9, 10, 11]	Group043	7.98319	19	[APP, CAPN1, CDK5, CNR1, CRHR1, DAPK1, DRD2, DRD3, DRD4, EPHB2, GPR35, GRIN1, GRIN2A, GRIN2B, KCNH2, KCNMA1, MTNR1B, OPRM1, PTK2B]
GO:0007612	learning	GO_BiologicalProcess-EBI-UniProt-GOA-ACAP-ARAP_25.05.2022_00h00	1.15746e-07	0.0001382	4.47049e-11	1.60938e-09	[4, 6]	Group044	10.1796	17	[ABL1, APP, BCHE, BRAF, CDK5, DRD2, DRD3, EPHB2, FYN, GRIN1, GRIN2A, GRM5, HIF1A, INSR, KIT, OPRK1, PTGS2]
GO:0048168	regulation of neuronal synaptic plasticity	GO_BiologicalProcess-EBI-UniProt-GOA-ACAP-ARAP_25.05.2022_00h00	8.344e-07	0.000900318	4.47049e-11	1.60938e-09	[4, 6, 7, 8, 9, 10]	Group044	15.873	10	[APP, CAMK2B, DRD2, EPHB2, GRIN1, GRIN2A, GRIN2B, GRM5, KIT, SNCA]
GO:0004879	nuclear receptor activity	GO_BiologicalProcess-EBI-UniProt-GOA-ACAP-ARAP_25.05.2022_00h00	3.16705e-17	5.28897e-14	3.09899e-19	2.97503e-17	[4, 5, 6, 8, 9, 10, 11, 12, 13, 14]	Group045	30.1587	19	[AHR, AKR1B1, AR, ESR1, ESR2, ESRRA, ESRRB, HNF4A, NR1H4, NR3C1, PPARA, PPARG, RARB, RARG, RXRA, RXRB, RXRG, THRA, THRB]
GO:0098531	ligand-activated transcription factor activity	GO_BiologicalProcess-EBI-UniProt-GOA-ACAP-ARAP_25.05.2022_00h00	3.16705e-17	5.28897e-14	3.09899e-19	2.97503e-17	[8, 9, 10, 11, 12, 13]	Group045	30.1587	19	[AHR, AKR1B1, AR, ESR1, ESR2, ESRRA, ESRRB, HNF4A, NR1H4, NR3C1, PPARA, PPARG, RARB, RARG, RXRA, RXRB, RXRG, THRA, THRB]
GO:0032526	response to retinoic acid	GO_BiologicalProcess-EBI-UniProt-GOA-ACAP-ARAP_25.05.2022_00h00	2.71306e-09	3.62736e-06	3.09899e-19	2.97503e-17	[4, 5]	Group045	14.0351	16	[CD38, EPHA3, GSK3B, HDAC2, HSD17B2, LYN, MMP2, PPARG, PTK2B, PTK6, RARG, RXRA, RXRB, RXRG, TNF, YES1]
GO:0048384	retinoic acid receptor signaling pathway	GO_BiologicalProcess-EBI-UniProt-GOA-ACAP-ARAP_25.05.2022_00h00	3.28489e-06	0.0032192	3.09899e-19	2.97503e-17	[4, 5, 6]	Group045	22.5806	7	[AKR1C3, PPARG, RARB, RARG, RXRA, RXRB, RXRG]
GO:0048812	neuron projection morphogenesis	GO_BiologicalProcess-EBI-UniProt-GOA-ACAP-ARAP_25.05.2022_00h00	2.25687e-13	3.58165e-10	1.37262e-22	1.53733e-20	[6, 7, 8, 9, 10, 11]	Group046	7.13224	48	[ABL1, ADORA2A, APP, AURKA, BCL2, BRAF, CAMK2B, CDK5, CDK5R1, CHRNA7, DRD2, ECE1, EDNRA, EPHA1, EPHA2, EPHA3, EPHA4, EPHA5, EPHA6, EPHA7, EPHA8, EPHB1, EPHB2, EPHB3, ERBB2, FYN, GLI2, GSK3B, HDAC6, HPRT1, HSP90AA1, HSP90AB1, IGF1R, MAP2K1, MAP4K4, MAPT, NTRK1, PKN1, PLA2G10, PLAA, PRKCZ, PTK2, PTPRS, ROCK1, SGK1, UBA2, VEGFA, WEE1]
GO:0090066	regulation of anatomical structure size	GO_BiologicalProcess-EBI-UniProt-GOA-ACAP-ARAP_25.05.2022_00h00	1.40509e-10	2.03176e-07	1.37262e-22	1.53733e-20	[3]	Group046	7.01107	38	[ABL1, ADORA1, ADORA2A, ADRA1A, ADRA1D, ADRA2A, ADRA2B, ADRA2C, ADRB1, ADRB2, AGTR1, ALOX15, AVPR1A, AVPR2, CBS, CD38, CDK5, ECE1, EDNRA, EPHA7, GSK3B, HSP90AA1, HSP90AB1, KCNMA1, MAPT, MMP2, MTNR1B, MTOR, PIK3CA, PTGS2, PTK2B, PTPRS, RARG, ROCK1, ROCK2, TBXAS1, TNF, VEGFA]
GO:0048638	regulation of developmental growth	GO_BiologicalProcess-EBI-UniProt-GOA-ACAP-ARAP_25.05.2022_00h00	5.36575e-09	7.0345e-06	1.37262e-22	1.53733e-20	[3, 4]	Group046	7.94118	27	[ABL1, ADRB1, ADRB2, AKR1B1, AKT1, APP, AR, BCL2, CDK1, CDK4, CDK5, DRD2, EPHA7, FTO, GSK3B, INSR, MAPK14, MAPT, PIK3CA, PIM1, PLAA, PPARA, PTPRS, RPS6KB1, TNKS2, UBA2, VEGFA]
GO:0048588	developmental cell growth	GO_BiologicalProcess-EBI-UniProt-GOA-ACAP-ARAP_25.05.2022_00h00	1.07947e-06	0.00114099	1.37262e-22	1.53733e-20	[3, 4, 5]	Group046	7.91667	19	[ABL1, ADRA1A, ADRA1D, APP, AURKA, CDK5, EDNRA, EPHA7, GSK3B, HDAC6, HSP90AA1, HSP90AB1, MAPT, PLAA, PPARA, PRKCZ, PTPRS, RARG, VEGFA]
GO:1901653	cellular response to peptide	GO_BiologicalProcess-EBI-UniProt-GOA-ACAP-ARAP_25.05.2022_00h00	1.12517e-26	1.98818e-23	9.28621e-33	1.45793e-30	[5, 6]	Group047	13.4367	52	[ABCC1, ADRB2, AGTR1, AKT1, AKT2, APEX1, APP, ARG1, BACE1, CA2, CCNA2, CDK4, CDK5, CRHR1, CSK, CYP1B1, EDNRA, EPHA4, EPHB2, ESRRA, FUT7, FYN, GCGR, GRIN1, GRIN2A, GRM5, GSK3B, IGF1R, INSR, LYN, NR1H4, NTRK1, PARP1, PIK3CA, PIK3R1, PLA2G1B, PPARG, PRKCZ, PRKDC, PTK2, PTPN1, ROCK1, ROCK2, RPS6KB1, SIRT1, SLC22A12, SLC9A1, SRC, STAT1, TNF, VCAM1, YWHAG]
GO:1904645	response to amyloid-beta	GO_BiologicalProcess-EBI-UniProt-GOA-ACAP-ARAP_25.05.2022_00h00	1.22656e-24	2.14893e-21	9.28621e-33	1.45793e-30	[5, 6]	Group047	42.5926	23	[ABCC1, ADRB2, APP, BACE1, CDK5, CHRNA7, EPHA4, EPHB2, FYN, GRIN1, GRIN2A, GRM5, GSK3B, IGF1R, MMP12, MMP13, MMP2, MMP3, MMP9, NTRK1, PARP1, TNF, VCAM1]
GO:1904646	cellular response to amyloid-beta	GO_BiologicalProcess-EBI-UniProt-GOA-ACAP-ARAP_25.05.2022_00h00	1.18215e-17	1.98601e-14	9.28621e-33	1.45793e-30	[6, 7]	Group047	38.6364	17	[ABCC1, ADRB2, APP, BACE1, CDK5, EPHA4, EPHB2, FYN, GRIN1, GRIN2A, GRM5, GSK3B, IGF1R, NTRK1, PARP1, TNF, VCAM1]
GO:0106027	neuron projection organization	GO_BiologicalProcess-EBI-UniProt-GOA-ACAP-ARAP_25.05.2022_00h00	2.89827e-09	3.86919e-06	9.28621e-33	1.45793e-30	[6]	Group047	15.1515	15	[APP, CAMK2B, CDK5, CDK5R1, CHRNA7, EPHA4, EPHB1, EPHB2, EPHB3, FYN, GRIN2B, GSK3B, HDAC6, IGF1R, INSR]
GO:0010035	response to inorganic substance	GO_BiologicalProcess-EBI-UniProt-GOA-ACAP-ARAP_25.05.2022_00h00	2.0209e-23	3.52244e-20	2.70508e-22	2.94854e-20	[3]	Group048	9.83607	60	[ABAT, ABL1, ADORA1, ADORA2A, AKR1C3, AKT1, ALOX15, ALPL, APEX1, APP, ARG1, AVPR1A, AXL, BACE1, BCL2, BRAF, CCNA2, CDK1, CDK2, CYP1B1, DRD2, EGFR, ERN1, F3, FYN, GRIA1, HDAC2, HDAC6, HIF1A, HSD17B1, KCNMA1, KDM6B, KDR, KIT, MAOB, MAPT, MET, MMP2, MMP3, MMP9, MPO, NTRK1, PARP1, PIK3CA, PLEC, PTGS2, PTK2B, SIRT1, SLC5A1, SNCA, SRC, STAT1, TERT, TLR9, TNF, TRAP1, TSPO, TTR, VCAM1, VCP]
GO:0010038	response to metal ion	GO_BiologicalProcess-EBI-UniProt-GOA-ACAP-ARAP_25.05.2022_00h00	1.12504e-08	1.44792e-05	2.70508e-22	2.94854e-20	[4]	Group048	7.25	29	[ABAT, AKR1C3, AKT1, ALOX15, APP, ARG1, BACE1, BCL2, BRAF, CDK1, DRD2, EGFR, F3, HIF1A, HSD17B1, KCNMA1, KIT, MAOB, MAPT, MMP9, PARP1, PTGS2, PTK2B, SNCA, TERT, TLR9, TSPO, TTR, VCAM1]
GO:0034374	low-density lipoprotein particle remodeling	GO_BiologicalProcess-EBI-UniProt-GOA-ACAP-ARAP_25.05.2022_00h00	1.97961e-06	0.0020093	1.00076e-05	1.00076e-05	[4, 5, 8]	Group049	31.5789	6	[AGTR1, MPO, PLA2G10, PLA2G2A, PLA2G5, PLA2G7]
GO:0034369	plasma lipoprotein particle remodeling	GO_BiologicalProcess-EBI-UniProt-GOA-ACAP-ARAP_25.05.2022_00h00	7.80307e-06	0.0071242	1.00076e-05	1.00076e-05	[3, 4, 7]	Group049	20	7	[AGTR1, MPO, NR1H4, PLA2G10, PLA2G2A, PLA2G5, PLA2G7]
GO:0034368	protein-lipid complex remodeling	GO_BiologicalProcess-EBI-UniProt-GOA-ACAP-ARAP_25.05.2022_00h00	7.80307e-06	0.0071242	1.00076e-05	1.00076e-05	[6]	Group049	20	7	[AGTR1, MPO, NR1H4, PLA2G10, PLA2G2A, PLA2G5, PLA2G7]
GO:0071827	plasma lipoprotein particle organization	GO_BiologicalProcess-EBI-UniProt-GOA-ACAP-ARAP_25.05.2022_00h00	1.00076e-05	0.00892677	1.00076e-05	1.00076e-05	[2, 6]	Group049	16	8	[AGTR1, MPO, NR1H4, PLA2G10, PLA2G2A, PLA2G5, PLA2G7, PRKACA]
GO:0072593	reactive oxygen species metabolic process	GO_BiologicalProcess-EBI-UniProt-GOA-ACAP-ARAP_25.05.2022_00h00	1.23905e-15	2.03081e-12	1.23905e-15	8.92119e-14	[3]	Group050	12.3077	32	[AGTR1, AKR1C1, AKR1C3, ALOX12, ALOX5, BCL2, CBR1, CBS, CCNA2, CYP1B1, F2, FYN, GRIN1, HDAC6, HIF1A, MAOB, MAPK14, MAPT, MMP3, MMP8, MPO, NOS2, NOX4, PPARA, PTK2B, SIRT2, SNCA, SYK, TNF, TRAP1, TSPO, XDH]
GO:2000377	regulation of reactive oxygen species metabolic process	GO_BiologicalProcess-EBI-UniProt-GOA-ACAP-ARAP_25.05.2022_00h00	5.03665e-15	8.20974e-12	1.23905e-15	8.92119e-14	[4, 5]	Group050	15.8228	25	[AGTR1, AKR1C1, AKR1C3, ALOX5, BCL2, CBR1, CYP1B1, F2, FYN, GRIN1, HDAC6, HIF1A, MAPK14, MAPT, MMP3, MMP8, PPARA, PTK2B, SIRT2, SNCA, SYK, TNF, TRAP1, TSPO, XDH]
GO:2000379	positive regulation of reactive oxygen species metabolic process	GO_BiologicalProcess-EBI-UniProt-GOA-ACAP-ARAP_25.05.2022_00h00	4.89351e-11	7.22771e-08	1.23905e-15	8.92119e-14	[4, 5, 6]	Group050	20	15	[AGTR1, AKR1C1, AKR1C3, CBR1, CYP1B1, F2, GRIN1, MAPK14, MAPT, MMP8, PTK2B, SNCA, SYK, TSPO, XDH]
GO:1903409	reactive oxygen species biosynthetic process	GO_BiologicalProcess-EBI-UniProt-GOA-ACAP-ARAP_25.05.2022_00h00	6.11565e-07	0.000670276	1.23905e-15	8.92119e-14	[3, 4]	Group050	16.3934	10	[ALOX5, FYN, GRIN1, MAOB, MMP8, MPO, NOX4, PPARA, SNCA, TRAP1]
GO:0044248	cellular catabolic process	GO_BiologicalProcess-EBI-UniProt-GOA-ACAP-ARAP_25.05.2022_00h00	6.65889e-19	1.13468e-15	9.54569e-24	1.12639e-21	[3]	Group051	5.01776	113	[ABAT, ABCC1, ABL1, ACHE, ADRA1A, ADRA1D, ADRA2A, ADRB2, AHCY, AKR1A1, AKR1B10, AKR1C3, AKT1, AKT2, ALDH2, ALDH5A1, ANPEP, APEX1, APP, ARG1, AURKA, BCHE, BCL2, BTK, CAPN1, CBS, CDK2, CDK5, CDK5R1, CELA1, CISD1, CNR1, COMT, CSNK1A1, CSNK1D, CSNK2A1, CTSD, CTSL, CYP1B1, CYP24A1, CYP2C19, CYP2C9, CYP3A4, DAO, DAPK1, DRD2, DRD3, ECE1, ERN1, FTO, GSK3B, GUSB, HDAC6, HIF1A, HPRT1, HSP90AA1, HSP90AB1, H…
GO:1901575	organic substance catabolic process	GO_BiologicalProcess-EBI-UniProt-GOA-ACAP-ARAP_25.05.2022_00h00	1.11641e-18	1.89567e-15	9.54569e-24	1.12639e-21	[3]	Group051	5.01119	112	[ABAT, ABCC1, ACHE, ADORA1, ADRA2A, AHCY, AKR1A1, AKR1B10, AKR1C3, AKT1, AKT2, ALDH2, ALDH5A1, ALK, ANPEP, APEX1, APP, ARG1, AURKA, BCHE, BTK, CAPN1, CBS, CDK2, CDK4, CDK5, CELA1, CES1, CHEK2, CNR1, COMT, CSNK1A1, CSNK1D, CSNK2A1, CTSB, CTSD, CTSL, CYP19A1, CYP1B1, CYP24A1, CYP3A4, DAO, ECE1, EGFR, ELANE, EPHA4, ERN1, FTO, FUT4, FUT7, FYN, GRIN2A, GSK3B, GUSB, HDAC6, HIF1A, HPRT1, HSD17B14, HSP90…
GO:1901565	organonitrogen compound catabolic process	GO_BiologicalProcess-EBI-UniProt-GOA-ACAP-ARAP_25.05.2022_00h00	1.24581e-10	1.8114e-07	9.54569e-24	1.12639e-21	[4]	Group051	4.83425	70	[ABAT, ABCC1, ADRA2A, AHCY, AKT1, ALDH5A1, ANPEP, ARG1, AURKA, BTK, CBS, CDK2, CELA1, CHEK2, COMT, CSNK1A1, CSNK1D, CSNK2A1, CTSB, CTSD, CTSL, CYP3A4, DAO, ECE1, EGFR, ELANE, EPHA4, FYN, GRIN2A, GSK3B, GUSB, HDAC6, HPRT1, HSP90AA1, HSP90AB1, HSP90B1, IDO1, MAOA, MAOB, MME, MMP1, MMP12, MMP2, MTAP, MTOR, NOS2, ODC1, PDE4A, PDE4C, PDE4D, PDE7A, PLA2G10, PLA2G5, PLA2G7, PLAA, PLK1, PNP, PRKACA, PTK2…
GO:0042176	regulation of protein catabolic process	GO_BiologicalProcess-EBI-UniProt-GOA-ACAP-ARAP_25.05.2022_00h00	9.31054e-06	0.00836087	9.54569e-24	1.12639e-21	[4, 5, 6]	Group051	6.00522	23	[ADRA2A, AKT1, AURKA, CDK2, CHEK2, CSNK1A1, CSNK1D, CSNK2A1, EGFR, FYN, GRIN2A, GSK3B, HSP90AA1, HSP90AB1, NOS2, ODC1, PLK1, PRKACA, ROCK1, SIRT2, SNCA, TNF, VCP]
GO:0009611	response to wounding	GO_BiologicalProcess-EBI-UniProt-GOA-ACAP-ARAP_25.05.2022_00h00	7.50193e-24	1.30984e-20	7.50193e-24	8.9273e-22	[3]	Group052	9.8546	61	[ABAT, ADAM17, ADORA2A, ADORA3, ADRA2A, ADRA2B, ADRA2C, ALOX12, ALOX15, ALOX5, ARG1, AURKA, AXL, BCL2, BLK, BRAF, CCNA2, CDK1, CDK5, DRD2, EDNRA, EPHA4, EPHB2, ERBB2, F2, F3, GRIN2A, HIF1A, HNF4A, IGF1R, KDR, LCK, LYN, MAP2K1, MAPK14, MMP12, MMP2, MPL, MTOR, MYLK, NTRK1, OPRM1, PIK3CA, PIK3CB, PIK3CG, PKN1, PLEC, PLG, PPARA, PPARG, PTK2, PTPRS, RPS6KB1, SERPINE1, SRC, SYK, TNF, TSPO, TXK, TYRO3, …
GO:0042060	wound healing	GO_BiologicalProcess-EBI-UniProt-GOA-ACAP-ARAP_25.05.2022_00h00	8.85022e-16	1.45498e-12	7.50193e-24	8.9273e-22	[4]	Group052	9.12951	43	[ABAT, ADAM17, ADORA2A, ADRA2A, ADRA2B, ADRA2C, ALOX12, ALOX15, ALOX5, AXL, BLK, CCNA2, EPHB2, ERBB2, F2, F3, HIF1A, HNF4A, KDR, LCK, LYN, MAPK14, MMP12, MPL, MTOR, MYLK, OPRM1, PIK3CA, PIK3CB, PIK3CG, PKN1, PLEC, PLG, PPARA, PPARG, PTK2, SERPINE1, SRC, SYK, TNF, TXK, TYRO3, VEGFA]
GO:1903034	regulation of response to wounding	GO_BiologicalProcess-EBI-UniProt-GOA-ACAP-ARAP_25.05.2022_00h00	4.17229e-08	5.20284e-05	7.50193e-24	8.9273e-22	[4, 5]	Group052	10.2857	18	[ABAT, ADRA2A, ALOX12, ALOX5, BRAF, EPHA4, EPHB2, F2, F3, IGF1R, MAP2K1, MTOR, MYLK, PLG, PTK2, PTPRS, SERPINE1, TNF]
GO:1903036	positive regulation of response to wounding	GO_BiologicalProcess-EBI-UniProt-GOA-ACAP-ARAP_25.05.2022_00h00	5.48921e-06	0.00518181	7.50193e-24	8.9273e-22	[3, 4, 5, 6]	Group052	12.987	10	[ADRA2A, BRAF, F2, F3, IGF1R, MTOR, MYLK, PLG, PTK2, SERPINE1]
GO:0061041	regulation of wound healing	GO_BiologicalProcess-EBI-UniProt-GOA-ACAP-ARAP_25.05.2022_00h00	9.95991e-06	0.0088942	7.50193e-24	8.9273e-22	[5, 6]	Group052	9.28571	13	[ABAT, ADRA2A, ALOX12, ALOX5, EPHB2, F2, F3, MTOR, MYLK, PLG, PTK2, SERPINE1, TNF]
GO:1901657	glycosyl compound metabolic process	GO_BiologicalProcess-EBI-UniProt-GOA-ACAP-ARAP_25.05.2022_00h00	1.01032e-09	1.38515e-06	1.39901e-13	7.69456e-12	[4]	Group053	16.3043	15	[AHCY, AKR1A1, AKR1B1, AKR1B10, AKR1C1, AKR1C2, AKR1C3, AKR1C4, GUSB, HPRT1, MTAP, PNP, TYMP, UPP1, XDH]
GO:0019637	organophosphate metabolic process	GO_BiologicalProcess-EBI-UniProt-GOA-ACAP-ARAP_25.05.2022_00h00	1.65618e-09	2.23916e-06	1.39901e-13	7.69456e-12	[3, 4]	Group053	5.03089	57	[ADCY5, AKR1A1, ALOX15, ALPL, APP, BMX, CHEK2, EPHA2, EPHA8, FGR, FLT3, HIF1A, HPRT1, HTR2C, IDO1, INSR, KIT, LDHA, LYN, MTOR, MVD, NOS2, NR1H4, PARP1, PDE4A, PDE4C, PDE4D, PDE7A, PDK1, PFKFB3, PGAM1, PGD, PGF, PIK3CA, PIK3CB, PIK3CG, PIK3R1, PLA2G10, PLA2G1B, PLA2G2A, PLA2G4B, PLA2G5, PLA2G7, PLAA, PNP, PPARA, PTK2, PTK2B, PYGL, SNCA, SRC, TSPO, TYMP, TYMS, UPP1, VCP, XDH]
GO:1901361	organic cyclic compound catabolic process	GO_BiologicalProcess-EBI-UniProt-GOA-ACAP-ARAP_25.05.2022_00h00	1.03504e-06	0.00109921	1.39901e-13	7.69456e-12	[4]	Group053	5.62613	31	[ABCC1, AHCY, AKT1, APEX1, COMT, CYP19A1, CYP24A1, CYP3A4, ERN1, FTO, HPRT1, HSD17B14, IDO1, MAOA, MAOB, MAPK14, MTAP, PDE4A, PDE4C, PDE4D, PDE7A, PNP, QDPR, ROCK1, ROCK2, SRD5A2, STS, TYMP, UPP1, VCP, XDH]
GO:1901135	carbohydrate derivative metabolic process	GO_BiologicalProcess-EBI-UniProt-GOA-ACAP-ARAP_25.05.2022_00h00	1.13613e-06	0.00119862	1.39901e-13	7.69456e-12	[3]	Group053	4.3771	52	[ADCY5, AHCY, AKR1A1, AKR1B1, AKR1B10, AKR1C1, AKR1C2, AKR1C3, AKR1C4, APP, BCL2, BTK, CELA1, CTSL, EDNRA, EPHA2, FUT4, FUT7, GUSB, HIF1A, HPRT1, INSR, KIT, LDHA, MMP12, MPI, MTAP, MTOR, MVD, NOS2, PARP1, PDE4A, PDE4C, PDE4D, PDE7A, PDK1, PFKFB3, PGAM1, PGD, PGF, PNP, PPARA, PYGL, SNCA, ST3GAL3, ST6GAL1, TSPO, TYMP, TYMS, UPP1, VCP, XDH]
GO:1901136	carbohydrate derivative catabolic process	GO_BiologicalProcess-EBI-UniProt-GOA-ACAP-ARAP_25.05.2022_00h00	3.01297e-06	0.00296175	1.39901e-13	7.69456e-12	[4]	Group053	8.51064	16	[AHCY, BTK, CELA1, CTSL, GUSB, HPRT1, MMP12, MTAP, PDE4A, PDE4C, PDE4D, PDE7A, PNP, TYMP, UPP1, XDH]
GO:0006816	calcium ion transport	GO_BiologicalProcess-EBI-UniProt-GOA-ACAP-ARAP_25.05.2022_00h00	5.87733e-14	9.43311e-11	2.80833e-13	1.48841e-11	[7]	Group054	8.45361	41	[ABL1, ADORA2A, ADRA1A, ADRA1D, ADRA2A, APEX1, BCL2, CAMK2B, CDK5, CHRNA7, CNR1, CRHR1, DRD2, DRD3, DRD4, EDNRA, F2, FFAR1, FYN, GPR35, GRIN1, GRIN2A, GRIN2B, GRM2, HTR2C, LCK, LYN, MYLK, OPRM1, PDE4D, PIK3CG, PLA2G1B, PRKACA, PTGS2, PTK2B, SGK1, SLC9A1, SNCA, TLR9, TRPM8, TSPO]
GO:0070588	calcium ion transmembrane transport	GO_BiologicalProcess-EBI-UniProt-GOA-ACAP-ARAP_25.05.2022_00h00	6.98123e-13	1.09466e-09	2.80833e-13	1.48841e-11	[6, 8]	Group054	9.02062	35	[ABL1, ADRA1A, ADRA1D, ADRA2A, APEX1, BCL2, CDK5, CHRNA7, CNR1, CRHR1, DRD2, DRD3, DRD4, EDNRA, F2, FYN, GPR35, GRIN1, GRIN2A, GRIN2B, GRM2, HTR2C, LCK, LYN, OPRM1, PDE4D, PIK3CG, PLA2G1B, PRKACA, PTK2B, SGK1, SLC9A1, SNCA, TLR9, TRPM8]
GO:0007186	G protein-coupled receptor signaling pathway	GO_BiologicalProcess-EBI-UniProt-GOA-ACAP-ARAP_25.05.2022_00h00	2.27896e-09	3.06292e-06	2.80833e-13	1.48841e-11	[3, 4, 5]	Group054	4.74755	63	[ADCY5, ADORA1, ADORA2A, ADORA3, ADRA1A, ADRA1D, ADRA2A, ADRA2B, ADRA2C, ADRB1, ADRB2, AGTR1, AKR1C2, AKR1C3, AKT1, AVPR1A, AVPR2, CA2, CDK5R1, CNR1, CNR2, CRHR1, CXCR1, CXCR2, DRD2, DRD3, DRD4, ECE1, EDNRA, ESR1, F2, FFAR1, GCGR, GPR35, GPR84, GRK2, GRK6, GRM2, GRM5, HTR2C, INSR, LTB4R, MET, MTNR1A, MTNR1B, OPRK1, OPRM1, PDE4A, PDE4D, PIK3CB, PIK3CG, PPARG, PTGER1, PTGER2, PTGER3, PTGER4, PTK2B,…
GO:1901615	organic hydroxy compound metabolic process	GO_BiologicalProcess-EBI-UniProt-GOA-ACAP-ARAP_25.05.2022_00h00	2.42412e-16	4.01192e-13	5.85072e-24	7.02086e-22	[3]	Group055	8.22368	50	[ABAT, AKR1A1, AKR1B1, AKR1B10, AKR1C1, AKR1C2, AKR1C3, AKR1C4, ALDH2, ALOX12, ALOX15, ALPL, APP, BCL2, CES1, CFTR, COMT, CTSB, CYP19A1, CYP1B1, CYP24A1, CYP2C9, CYP3A4, DAO, DRD2, DRD3, DRD4, EDNRA, GRIN2A, HIF1A, HPRT1, HSD17B1, HSD17B3, KIT, LDHA, LDHB, MAOA, MAOB, MVD, NR1H4, PNMT, PTK2B, QDPR, SIRT1, SNCA, SQLE, SRD5A2, TNF, TTR, TYR]
GO:0044283	small molecule biosynthetic process	GO_BiologicalProcess-EBI-UniProt-GOA-ACAP-ARAP_25.05.2022_00h00	4.30876e-13	6.7906e-10	5.85072e-24	7.02086e-22	[3]	Group055	7.24409	46	[ABAT, AKR1A1, AKR1B1, AKR1C3, AKR1C4, ALOX12, ALOX15, ALOX5, AVPR1A, CBR1, CBS, CES1, CFTR, COQ8B, CYP19A1, CYP2C9, CYP3A4, FASN, HPGDS, HPRT1, HSD17B1, HSD17B3, IDO1, KDM3A, MIF, MPO, MTAP, MVD, NR1H4, NR3C1, PGD, PLA2G10, PLA2G1B, PLA2G5, PNP, PPARA, PTGS1, PTGS2, PTK2B, QDPR, SIRT1, SNCA, SRD5A2, SYK, TBXAS1, TNF]
GO:0008202	steroid metabolic process	GO_BiologicalProcess-EBI-UniProt-GOA-ACAP-ARAP_25.05.2022_00h00	2.82703e-11	4.23206e-08	5.85072e-24	7.02086e-22	[4]	Group055	8.80682	31	[AKR1B1, AKR1C1, AKR1C2, AKR1C3, AKR1C4, APP, CBR1, CES1, CFTR, CYP19A1, CYP1B1, CYP24A1, CYP2C19, CYP2C9, CYP3A4, ESR1, HSD17B1, HSD17B14, HSD17B2, HSD17B3, IGF1R, KIT, MVD, NR1H4, NR3C1, SIRT1, SQLE, SRD5A2, STS, TNF, TSPO]
GO:1901617	organic hydroxy compound biosynthetic process	GO_BiologicalProcess-EBI-UniProt-GOA-ACAP-ARAP_25.05.2022_00h00	2.04218e-08	2.59356e-05	5.85072e-24	7.02086e-22	[4]	Group055	8.51852	23	[AKR1C3, AKR1C4, ALDH2, ALOX12, ALOX15, CES1, CFTR, CYP19A1, CYP3A4, DAO, HSD17B1, HSD17B3, MVD, NR1H4, PNMT, PTK2B, QDPR, SIRT1, SNCA, SQLE, SRD5A2, TNF, TYR]
GO:0006694	steroid biosynthetic process	GO_BiologicalProcess-EBI-UniProt-GOA-ACAP-ARAP_25.05.2022_00h00	3.57295e-08	4.47333e-05	5.85072e-24	7.02086e-22	[5]	Group055	9.84456	19	[AKR1B1, AKR1C3, AKR1C4, CES1, CFTR, CYP19A1, CYP3A4, HSD17B1, HSD17B2, HSD17B3, IGF1R, MVD, NR1H4, NR3C1, SIRT1, SQLE, SRD5A2, TNF, TSPO]
GO:0006650	glycerophospholipid metabolic process	GO_BiologicalProcess-EBI-UniProt-GOA-ACAP-ARAP_25.05.2022_00h00	4.48859e-07	0.000500927	1.13541e-10	3.8604e-09	[5, 6]	Group056	6.75676	25	[ALOX15, BMX, CHEK2, EPHA8, FGR, FLT3, HTR2C, KIT, LYN, NR1H4, PGF, PIK3CA, PIK3CB, PIK3CG, PIK3R1, PLA2G10, PLA2G1B, PLA2G2A, PLA2G4B, PLA2G5, PLA2G7, PTK2, PTK2B, SRC, TSPO]
GO:0006644	phospholipid metabolic process	GO_BiologicalProcess-EBI-UniProt-GOA-ACAP-ARAP_25.05.2022_00h00	5.32607e-07	0.000587998	1.13541e-10	3.8604e-09	[4, 5]	Group056	6.19469	28	[ALOX15, BMX, CHEK2, EPHA8, FGR, FLT3, HTR2C, KIT, LYN, MVD, NR1H4, PGF, PIK3CA, PIK3CB, PIK3CG, PIK3R1, PLA2G10, PLA2G1B, PLA2G2A, PLA2G4B, PLA2G5, PLA2G7, PLAA, PTK2, PTK2B, SNCA, SRC, TSPO]
GO:0046486	glycerolipid metabolic process	GO_BiologicalProcess-EBI-UniProt-GOA-ACAP-ARAP_25.05.2022_00h00	9.09548e-06	0.00818594	1.13541e-10	3.8604e-09	[4, 5]	Group056	5.5794	26	[ALOX15, BMX, CHEK2, EPHA8, FGR, FLT3, HTR2C, KIT, LYN, NR1H4, PGF, PIK3CA, PIK3CB, PIK3CG, PIK3R1, PLA2G10, PLA2G1B, PLA2G2A, PLA2G4B, PLA2G5, PLA2G7, PTK2, PTK2B, SIRT1, SRC, TSPO]
GO:0022617	extracellular matrix disassembly	GO_BiologicalProcess-EBI-UniProt-GOA-ACAP-ARAP_25.05.2022_00h00	2.17721e-10	3.11342e-07	1.09114e-11	4.58281e-10	[5, 6]	Group057	20	14	[ADAM10, ADAMTS5, DPP4, ELANE, MMP1, MMP12, MMP13, MMP14, MMP2, MMP3, MMP7, MMP8, MMP9, PLG]
GO:0030574	collagen catabolic process	GO_BiologicalProcess-EBI-UniProt-GOA-ACAP-ARAP_25.05.2022_00h00	2.70727e-10	3.84973e-07	1.09114e-11	4.58281e-10	[3]	Group057	25	12	[CTSB, CTSL, MMP1, MMP12, MMP13, MMP14, MMP16, MMP2, MMP3, MMP7, MMP8, MMP9]
GO:0070141	response to UV-A	GO_BiologicalProcess-EBI-UniProt-GOA-ACAP-ARAP_25.05.2022_00h00	4.53364e-10	6.35617e-07	1.09114e-11	4.58281e-10	[6]	Group057	50	8	[AKT1, EGFR, MME, MMP1, MMP12, MMP2, MMP3, MMP9]
GO:0022411	cellular component disassembly	GO_BiologicalProcess-EBI-UniProt-GOA-ACAP-ARAP_25.05.2022_00h00	6.70935e-09	8.75571e-06	1.09114e-11	4.58281e-10	[4]	Group057	6.58915	34	[ADAM10, ADAMTS5, ADRB2, AURKA, CDK1, CDK5, DPP4, DUSP3, ELANE, EPHA4, GSK3B, HDAC6, HIF1A, IGF1R, INSR, MAP4K4, MMP1, MMP12, MMP13, MMP14, MMP2, MMP3, MMP7, MMP8, MMP9, NEK6, PIK3CA, PIK3R1, PLG, PLK1, TNF, TOP2A, TSPO, VCP]
GO:0071492	cellular response to UV-A	GO_BiologicalProcess-EBI-UniProt-GOA-ACAP-ARAP_25.05.2022_00h00	1.39624e-07	0.000166013	1.09114e-11	4.58281e-10	[7, 8]	Group057	46.1538	6	[MME, MMP1, MMP12, MMP2, MMP3, MMP9]
GO:0009712	catechol-containing compound metabolic process	GO_BiologicalProcess-EBI-UniProt-GOA-ACAP-ARAP_25.05.2022_00h00	3.02047e-11	4.51862e-08	4.14911e-15	2.86288e-13	[5]	Group058	22.9508	14	[ABAT, ALDH2, COMT, DAO, DRD2, DRD3, DRD4, EDNRA, GRIN2A, HPRT1, MAOA, MAOB, PNMT, SNCA]
GO:0006584	catecholamine metabolic process	GO_BiologicalProcess-EBI-UniProt-GOA-ACAP-ARAP_25.05.2022_00h00	3.02047e-11	4.51862e-08	4.14911e-15	2.86288e-13	[6, 7]	Group058	22.9508	14	[ABAT, ALDH2, COMT, DAO, DRD2, DRD3, DRD4, EDNRA, GRIN2A, HPRT1, MAOA, MAOB, PNMT, SNCA]
GO:0014075	response to amine	GO_BiologicalProcess-EBI-UniProt-GOA-ACAP-ARAP_25.05.2022_00h00	5.6816e-08	6.96564e-05	4.14911e-15	2.86288e-13	[5]	Group058	20.8333	10	[ADORA2A, ARG1, CDK1, CNR2, DRD2, DRD4, EDNRA, GRIN2A, HDAC2, HPRT1]
GO:0001975	response to amphetamine	GO_BiologicalProcess-EBI-UniProt-GOA-ACAP-ARAP_25.05.2022_00h00	2.74467e-07	0.00031454	4.14911e-15	2.86288e-13	[6]	Group058	25	8	[ADORA2A, CNR2, DRD2, DRD4, EDNRA, GRIN2A, HDAC2, HPRT1]
GO:0048149	behavioral response to ethanol	GO_BiologicalProcess-EBI-UniProt-GOA-ACAP-ARAP_25.05.2022_00h00	5.13417e-07	0.000568866	4.14911e-15	2.86288e-13	[4, 6]	Group058	55.5556	5	[CRHR1, DRD2, DRD4, HDAC2, OPRM1]
GO:0048872	homeostasis of number of cells	GO_BiologicalProcess-EBI-UniProt-GOA-ACAP-ARAP_25.05.2022_00h00	6.24271e-10	8.68986e-07	3.93555e-13	2.00713e-11	[4]	Group059	8.48485	28	[ABL1, ADAM17, AKT1, AXL, BCL2, BTK, CCNB2, CDK6, CXCR2, FASN, FLT3, HIF1A, KIT, LYN, MAPK14, MB, MIF, MPL, PIK3CB, PKN1, PLA2G10, PLA2G2A, POLB, PRKDC, PRMT1, STAT1, THRA, VEGFA]
GO:0001776	leukocyte homeostasis	GO_BiologicalProcess-EBI-UniProt-GOA-ACAP-ARAP_25.05.2022_00h00	3.51618e-09	4.66948e-06	3.93555e-13	2.00713e-11	[2, 5]	Group059	13.7931	16	[ABL1, ADAM17, AKT1, AXL, BCL2, BTK, CCNB2, CXCR2, FASN, FLT3, HIF1A, LYN, MIF, MPL, PIK3CB, PKN1]
GO:0030099	myeloid cell differentiation	GO_BiologicalProcess-EBI-UniProt-GOA-ACAP-ARAP_25.05.2022_00h00	5.77352e-08	7.06679e-05	3.93555e-13	2.00713e-11	[4, 5, 6, 7, 8]	Group059	6.72854	29	[APP, CDK6, EPHA2, ESRRA, F3, FASN, GLO1, HIF1A, KIT, LYN, MAPK14, MB, MMP9, MPL, MTOR, PARP1, PIK3R1, PLA2G10, PPARG, PRKDC, PRMT1, PTK2B, RARG, SIRT1, SRC, STAT1, THRA, TNF, VEGFA]
GO:0002262	myeloid cell homeostasis	GO_BiologicalProcess-EBI-UniProt-GOA-ACAP-ARAP_25.05.2022_00h00	9.81877e-08	0.000117727	3.93555e-13	2.00713e-11	[2, 5]	Group059	9.72973	18	[ADAM17, AXL, BTK, CDK6, CXCR2, HIF1A, KIT, LYN, MAPK14, MB, MPL, PIK3CB, PLA2G10, PRKDC, PRMT1, STAT1, THRA, VEGFA]
GO:1903706	regulation of hemopoiesis	GO_BiologicalProcess-EBI-UniProt-GOA-ACAP-ARAP_25.05.2022_00h00	6.1698e-06	0.00576259	3.93555e-13	2.00713e-11	[3, 4, 5, 6, 7, 8]	Group059	5.84112	25	[ABL1, AXL, BRAF, BTK, CDK6, ERBB2, ESRRA, GLI2, HIF1A, LYN, MAPK14, MMP14, MPL, MTOR, PIK3R1, PNP, PRKCZ, PRKDC, PRMT1, PTK2B, RARG, STAT1, SYK, TLR9, TNF]
GO:0033555	multicellular organismal response to stress	GO_BiologicalProcess-EBI-UniProt-GOA-ACAP-ARAP_25.05.2022_00h00	6.90865e-09	9.00197e-06	1.4565e-12	6.84557e-11	[2, 3]	Group060	15.5556	14	[ADRA2A, ADRB1, AKT1, BCL2, CRHR1, DPP4, DRD4, EPHB2, HTR2C, IDO1, MTOR, NTRK1, RPS6KB1, TSPO]
GO:0034766	negative regulation of ion transmembrane transport	GO_BiologicalProcess-EBI-UniProt-GOA-ACAP-ARAP_25.05.2022_00h00	8.08667e-07	0.000873361	1.4565e-12	6.84557e-11	[4, 5, 6, 7]	Group060	11.6071	13	[ADRA2A, BCL2, CRHR1, DRD2, DRD3, DRD4, EPHB2, GPR35, KCNH2, MMP9, MTNR1B, TLR9, TNF]
GO:0042596	fear response	GO_BiologicalProcess-EBI-UniProt-GOA-ACAP-ARAP_25.05.2022_00h00	1.17876e-06	0.00124124	1.4565e-12	6.84557e-11	[3, 4]	Group060	17.6471	9	[ADRA2A, ADRB1, BCL2, CRHR1, DPP4, DRD4, EPHB2, HTR2C, RPS6KB1]
GO:0008227	G protein-coupled amine receptor activity	GO_BiologicalProcess-EBI-UniProt-GOA-ACAP-ARAP_25.05.2022_00h00	2.2845e-06	0.0022845	1.4565e-12	6.84557e-11	[5, 6, 7]	Group060	16.3636	9	[ADRA1A, ADRA1D, ADRA2A, ADRA2B, ADRA2C, ADRB1, ADRB2, DRD4, HTR2C]
GO:1904063	negative regulation of cation transmembrane transport	GO_BiologicalProcess-EBI-UniProt-GOA-ACAP-ARAP_25.05.2022_00h00	2.53231e-06	0.00251964	1.4565e-12	6.84557e-11	[5, 6, 7, 8]	Group060	11.4286	12	[ADRA2A, BCL2, CRHR1, DRD2, DRD3, DRD4, EPHB2, GPR35, KCNH2, MMP9, MTNR1B, TLR9]
GO:0048661	positive regulation of smooth muscle cell proliferation	GO_BiologicalProcess-EBI-UniProt-GOA-ACAP-ARAP_25.05.2022_00h00	3.77494e-10	5.31889e-07	6.09897e-12	2.62256e-10	[4, 5, 6]	Group061	17.4419	15	[AKT1, DNMT1, ELANE, ERN1, HDAC1, IGF1R, MMP2, MMP9, PIK3CA, PTGS2, RPS6KB1, SRC, STAT1, TERT, TNF]
GO:0033002	muscle cell proliferation	GO_BiologicalProcess-EBI-UniProt-GOA-ACAP-ARAP_25.05.2022_00h00	9.93591e-10	1.36321e-06	6.09897e-12	2.62256e-10	[3]	Group061	10.4265	22	[AKT1, CDK1, DNMT1, ELANE, EPHB1, ERN1, HDAC1, IGF1R, IGFBP3, MAPK14, MMP2, MMP9, PIK3CA, PIM1, PPARG, PRKDC, PTGS2, RPS6KB1, SRC, STAT1, TERT, TNF]
GO:0048660	regulation of smooth muscle cell proliferation	GO_BiologicalProcess-EBI-UniProt-GOA-ACAP-ARAP_25.05.2022_00h00	3.24954e-09	4.32514e-06	6.09897e-12	2.62256e-10	[4, 5]	Group061	12.0805	18	[AKT1, DNMT1, ELANE, ERN1, HDAC1, IGF1R, IGFBP3, MMP2, MMP9, PIK3CA, PPARG, PRKDC, PTGS2, RPS6KB1, SRC, STAT1, TERT, TNF]
GO:0048659	smooth muscle cell proliferation	GO_BiologicalProcess-EBI-UniProt-GOA-ACAP-ARAP_25.05.2022_00h00	4.98501e-09	6.56028e-06	6.09897e-12	2.62256e-10	[4]	Group061	11.7647	18	[AKT1, DNMT1, ELANE, ERN1, HDAC1, IGF1R, IGFBP3, MMP2, MMP9, PIK3CA, PPARG, PRKDC, PTGS2, RPS6KB1, SRC, STAT1, TERT, TNF]
GO:2001234	negative regulation of apoptotic signaling pathway	GO_BiologicalProcess-EBI-UniProt-GOA-ACAP-ARAP_25.05.2022_00h00	4.38527e-08	5.44651e-05	6.09897e-12	2.62256e-10	[4, 5, 6, 7, 8]	Group061	8.49421	22	[AKR1B1, AKT1, AR, BCL2, BCL2L1, CSNK2A1, GSK3B, HDAC1, HIF1A, MCL1, MIF, MMP9, PIK3CB, PTGS2, PTPN1, RPS6KB1, SERPINE1, SIRT1, SRC, TERT, TNF, TRAP1]
GO:0071900	regulation of protein serine/threonine kinase activity	GO_BiologicalProcess-EBI-UniProt-GOA-ACAP-ARAP_25.05.2022_00h00	3.36035e-19	5.73611e-16	9.05622e-23	1.02335e-20	[7, 8, 9, 10]	Group062	10.7399	45	[ABL1, ADAM17, ADRA2A, ADRB2, AKT1, CBS, CCNA1, CCNA2, CCNB1, CCNB2, CCNB3, CCNE1, CDK5R1, CSK, DBF4, DRD4, EGFR, ELANE, EPHA4, ERBB2, ERN1, FGFR1, FLT3, HSP90AB1, INSR, KIT, LYN, MAP2K1, MIF, NOX4, PIK3CB, PIK3CG, PKN1, PLA2G1B, PLK1, PPARG, PTK2B, PTPN1, SIRT1, SNCA, SRC, SYK, TLR9, TNF, VEGFA]
GO:0097472	cyclin-dependent protein kinase activity	GO_BiologicalProcess-EBI-UniProt-GOA-ACAP-ARAP_25.05.2022_00h00	7.36637e-10	1.02098e-06	9.05622e-23	1.02335e-20	[4, 5]	Group062	12.4183	19	[ADAM17, AKT1, CCNA1, CCNA2, CCNB1, CCNB2, CCNB3, CCNE1, CDK1, CDK2, CDK3, CDK4, CDK5, CDK5R1, CDK6, EGFR, HSP90AB1, PLK1, SRC]
GO:0004693	cyclin-dependent protein serine/threonine kinase activity	GO_BiologicalProcess-EBI-UniProt-GOA-ACAP-ARAP_25.05.2022_00h00	3.62131e-09	4.80548e-06	9.05622e-23	1.02335e-20	[5, 6]	Group062	12	18	[ADAM17, AKT1, CCNA1, CCNA2, CCNB1, CCNB2, CCNB3, CCNE1, CDK1, CDK2, CDK3, CDK4, CDK5, CDK5R1, CDK6, EGFR, PLK1, SRC]
GO:1904029	regulation of cyclin-dependent protein kinase activity	GO_BiologicalProcess-EBI-UniProt-GOA-ACAP-ARAP_25.05.2022_00h00	2.59115e-06	0.00257042	9.05622e-23	1.02335e-20	[4, 5, 6, 7, 8, 9, 10]	Group062	10.4839	13	[ADAM17, AKT1, CCNA1, CCNA2, CCNB1, CCNB2, CCNB3, CCNE1, CDK5R1, EGFR, HSP90AB1, PLK1, SRC]
GO:0000079	regulation of cyclin-dependent protein serine/threonine kinase activity	GO_BiologicalProcess-EBI-UniProt-GOA-ACAP-ARAP_25.05.2022_00h00	1.1173e-05	0.00988811	9.05622e-23	1.02335e-20	[5, 6, 7, 8, 9, 10, 11]	Group062	9.91736	12	[ADAM17, AKT1, CCNA1, CCNA2, CCNB1, CCNB2, CCNB3, CCNE1, CDK5R1, EGFR, PLK1, SRC]
GO:0019216	regulation of lipid metabolic process	GO_BiologicalProcess-EBI-UniProt-GOA-ACAP-ARAP_25.05.2022_00h00	3.24551e-14	5.24474e-11	1.93277e-15	1.35294e-13	[4, 5]	Group063	9.72973	36	[ADORA1, ADRA2A, AKR1C3, AKT1, AKT2, ALK, AVPR1A, CCNA2, CDK4, CES1, CNR1, EPHA8, F2, FGR, FLT3, HNF4A, HTR2C, IGF1R, KIT, LYN, MTOR, NR1H4, NR3C1, PDK1, PIK3CG, PPARA, PPARG, PTGS2, PTK2, PTK2B, SIRT1, SNCA, SRC, THRA, TNF, TSPO]
GO:1905953	negative regulation of lipid localization	GO_BiologicalProcess-EBI-UniProt-GOA-ACAP-ARAP_25.05.2022_00h00	7.3013e-06	0.0067026	1.93277e-15	1.35294e-13	[2, 3, 4, 5]	Group063	16.6667	8	[AKT1, AKT2, CES1, PLA2G10, PPARA, PPARG, TNF, TSPO]
GO:0051241	negative regulation of multicellular organismal process	GO_BiologicalProcess-EBI-UniProt-GOA-ACAP-ARAP_25.05.2022_00h00	5.77442e-19	9.85115e-16	8.59192e-41	1.44343e-38	[2, 3, 4]	Group064	6.73953	74	[ABAT, ADAM17, ADAMTS5, ADORA1, ADRA1A, ADRA1D, ADRA2A, ADRB1, ADRB2, ALOX12, ALOX5, ARG1, AVPR1A, AVPR2, AXL, BCL2, BTK, CD38, CDK5, CDK6, CHRNA7, CSK, DRD2, DRD3, EGFR, ELANE, EPHA2, EPHA4, EPHA7, EPHB2, ERBB2, F2, FFAR1, GLI2, GPR35, GRK2, GSK3B, HDAC1, HDAC2, HIF1A, HPGDS, HSP90AB1, IDO1, KCNMA1, KDM4A, LYN, MMP2, MMP8, MTNR1B, NR1H4, OPRK1, PDE4D, PIK3CB, PIK3CG, PIK3R1, PLA2G10, PLG, PPARA,…
GO:0001817	regulation of cytokine production	GO_BiologicalProcess-EBI-UniProt-GOA-ACAP-ARAP_25.05.2022_00h00	3.84833e-14	6.20735e-11	8.59192e-41	1.44343e-38	[3, 4, 5, 6]	Group064	6.81818	54	[ABL1, ADAM17, ADRA2A, ALOX5, APP, ARG1, AXL, BTK, CHRNA7, CSK, CYP1B1, DRD2, ELANE, EPHA2, EPHB2, F2, F3, FFAR1, FGR, HDAC2, HIF1A, HSP90AA1, HSP90AB1, IDO1, KIT, LYN, MAPK14, MIF, MMP12, MMP8, NOS2, NR1H4, PDE4D, PIK3CG, PIK3R1, PLA2G10, PLA2G1B, PNP, POLA1, PPARA, PRKCZ, PTGER4, PTGS2, PTPRS, ROCK2, SERPINE1, SIRT1, SRC, STAT1, SYK, TLR9, TNF, TSPO, TXK]
GO:0001816	cytokine production	GO_BiologicalProcess-EBI-UniProt-GOA-ACAP-ARAP_25.05.2022_00h00	5.2368e-14	8.41554e-11	8.59192e-41	1.44343e-38	[2, 5]	Group064	6.76692	54	[ABL1, ADAM17, ADRA2A, ALOX5, APP, ARG1, AXL, BTK, CHRNA7, CSK, CYP1B1, DRD2, ELANE, EPHA2, EPHB2, F2, F3, FFAR1, FGR, HDAC2, HIF1A, HSP90AA1, HSP90AB1, IDO1, KIT, LYN, MAPK14, MIF, MMP12, MMP8, NOS2, NR1H4, PDE4D, PIK3CG, PIK3R1, PLA2G10, PLA2G1B, PNP, POLA1, PPARA, PRKCZ, PTGER4, PTGS2, PTPRS, ROCK2, SERPINE1, SIRT1, SRC, STAT1, SYK, TLR9, TNF, TSPO, TXK]
GO:0051093	negative regulation of developmental process	GO_BiologicalProcess-EBI-UniProt-GOA-ACAP-ARAP_25.05.2022_00h00	4.65005e-08	5.76141e-05	8.59192e-41	1.44343e-38	[2, 3, 4]	Group064	4.93952	49	[ADRB1, ADRB2, ALOX5, APP, BCL2, BCL2L1, CDK5, CDK6, DNMT1, DRD3, EGFR, EPHA2, EPHA4, EPHA7, EPHB1, EPHB2, ERBB2, ESRRB, F2, GLI2, GSK3B, HDAC1, HDAC2, HDAC3, HIF1A, KDM4A, KIT, LYN, MAPT, MMP9, PIK3CB, PIK3R1, PPARA, PPARG, PRMT1, PTK2B, PTPRS, RARB, RARG, ROCK1, ROCK2, SERPINE1, SIRT1, SIRT2, STAT1, TNF, TSPO, VEGFA, XDH]
GO:0048545	response to steroid hormone	GO_BiologicalProcess-EBI-UniProt-GOA-ACAP-ARAP_25.05.2022_00h00	6.12162e-17	1.02047e-13	6.79016e-20	6.85806e-18	[4, 5]	Group065	10.582	40	[AKR1B1, AKR1C3, ALPL, AR, ARG1, AVPR1A, BCHE, BCL2, CD38, CYP1B1, ESR1, ESR2, ESRRA, ESRRB, FLT3, HDAC1, HDAC6, HNF4A, IGF1R, KDM3A, KDM4C, MAOB, NR3C1, PARP1, PIK3CA, PKN1, PPARA, PTGER2, PTGS2, RPS6KB1, RXRA, RXRB, RXRG, SGK1, SIRT1, SRC, SRD5A2, TNF, TSPO, TYMS]
GO:0031960	response to corticosteroid	GO_BiologicalProcess-EBI-UniProt-GOA-ACAP-ARAP_25.05.2022_00h00	3.01799e-08	3.79663e-05	6.79016e-20	6.85806e-18	[5, 6]	Group065	9.94764	19	[AKR1C3, ALPL, ARG1, AVPR1A, BCHE, BCL2, CYP1B1, FLT3, IGF1R, MAOB, NR3C1, PARP1, PIK3CA, PTGS2, RPS6KB1, SGK1, SRC, TNF, TYMS]
GO:0009636	response to toxic substance	GO_BiologicalProcess-EBI-UniProt-GOA-ACAP-ARAP_25.05.2022_00h00	6.59406e-08	8.02497e-05	6.79016e-20	6.85806e-18	[3]	Group065	8.30189	22	[ABCB1, ABCG2, AHR, AKR1A1, AKR1B10, ALB, ARG1, BCL2, CDK1, CES1, CYP1B1, DRD2, LYN, MAOB, MPO, PIM1, PTGS1, PTGS2, RPS6KB1, SNCA, TNF, TYMS]
GO:0044057	regulation of system process	GO_BiologicalProcess-EBI-UniProt-GOA-ACAP-ARAP_25.05.2022_00h00	4.44065e-25	7.80667e-22	1.13343e-16	8.7274e-15	[3, 4]	Group066	10.2142	62	[ABAT, ABL1, ADORA1, ADORA2A, ADORA3, ADRA1A, ADRA1D, ADRA2A, ADRA2B, ADRA2C, ADRB1, ADRB2, AGTR1, APP, AVPR1A, AVPR2, CAMK2B, CD38, CHRNA7, CRHR1, CYP19A1, DRD2, DRD3, ECE1, EDNRA, FTO, GPR35, GRIN1, GRIN2A, GRIN2B, GRK2, HSP90AA1, HTR2C, KCNH2, KCNMA1, KIT, MMP2, MTNR1B, OPRK1, OPRM1, PARP1, PDE4D, PIK3CG, PPARA, PPARG, PRKACA, PRKCZ, PTGER3, PTGS2, PTK2B, ROCK1, ROCK2, RPS6KB1, SGK1, SLC9A1, S…
GO:0007188	adenylate cyclase-modulating G protein-coupled receptor signaling pathway	GO_BiologicalProcess-EBI-UniProt-GOA-ACAP-ARAP_25.05.2022_00h00	5.67664e-14	9.11668e-11	1.13343e-16	8.7274e-15	[4, 5, 6]	Group066	11.5385	30	[ADCY5, ADORA1, ADORA2A, ADRA1A, ADRA1D, ADRA2A, ADRA2B, ADRA2C, ADRB1, ADRB2, AVPR2, CNR1, CNR2, CRHR1, DRD2, DRD3, DRD4, EDNRA, GCGR, GRM2, GRM5, MTNR1A, OPRK1, OPRM1, PDE4A, PDE4D, PTGER1, PTGER2, PTGER3, PTGER4]
GO:0007189	adenylate cyclase-activating G protein-coupled receptor signaling pathway	GO_BiologicalProcess-EBI-UniProt-GOA-ACAP-ARAP_25.05.2022_00h00	6.92998e-12	1.05613e-08	1.13343e-16	8.7274e-15	[5, 6, 7]	Group066	13.4146	22	[ADCY5, ADORA2A, ADRA1A, ADRA1D, ADRA2A, ADRA2B, ADRA2C, ADRB1, ADRB2, CNR1, CNR2, CRHR1, DRD2, DRD3, GCGR, OPRM1, PDE4A, PDE4D, PTGER1, PTGER2, PTGER3, PTGER4]
GO:0050731	positive regulation of peptidyl-tyrosine phosphorylation	GO_BiologicalProcess-EBI-UniProt-GOA-ACAP-ARAP_25.05.2022_00h00	4.90222e-13	7.7161e-10	1.32404e-17	1.09895e-15	[7, 8, 9, 10]	Group067	12.4402	26	[ABL1, ADAM17, ADORA1, ADRA1A, ADRA1D, ADRA2A, ALK, EGFR, EPHA4, FLT3, FYN, GRM5, HDAC2, KIT, LYN, MIF, MTOR, NOX4, PTK2B, PTK6, PTPN1, SRC, SYK, TNF, VEGFA, YES1]
GO:0071300	cellular response to retinoic acid	GO_BiologicalProcess-EBI-UniProt-GOA-ACAP-ARAP_25.05.2022_00h00	2.26727e-06	0.00227407	1.32404e-17	1.09895e-15	[5, 6]	Group067	14.2857	10	[EPHA3, GSK3B, HDAC2, LYN, PPARG, PTK2B, PTK6, RARG, TNF, YES1]
GO:0097696	receptor signaling pathway via STAT	GO_BiologicalProcess-EBI-UniProt-GOA-ACAP-ARAP_25.05.2022_00h00	3.01297e-06	0.00296175	1.32404e-17	1.09895e-15	[4, 5, 6]	Group067	8.51064	16	[CDK5, CDK5R1, CYP1B1, EPHB2, F2, FLT3, FYN, HDAC2, KIT, LYN, PPARG, PTK2B, PTK6, STAT1, TNF, VEGFA]
GO:0007259	receptor signaling pathway via JAK-STAT	GO_BiologicalProcess-EBI-UniProt-GOA-ACAP-ARAP_25.05.2022_00h00	8.47283e-06	0.00769333	1.32404e-17	1.09895e-15	[5, 6, 7]	Group067	8.28729	15	[CDK5, CDK5R1, CYP1B1, EPHB2, F2, FLT3, FYN, HDAC2, KIT, LYN, PTK2B, PTK6, STAT1, TNF, VEGFA]
GO:0003012	muscle system process	GO_BiologicalProcess-EBI-UniProt-GOA-ACAP-ARAP_25.05.2022_00h00	2.01446e-12	3.1204e-09	2.41405e-14	1.54499e-12	[3]	Group068	8.2774	37	[ABAT, ADORA1, ADRA1A, ADRA1D, ADRA2A, ADRA2B, ADRA2C, ADRB2, CAMK2B, CD38, DRD2, EDNRA, GRK2, HDAC2, HSP90AA1, KCNH2, KCNMA1, KDM4A, KIT, LTB4R, MTOR, MYLK, PARP1, PDE4D, PIK3CA, PIK3CG, PPARA, PPARG, PRKACA, PTGER3, PTGS2, ROCK1, ROCK2, RPS6KB1, SLC9A1, TNF, TTR]
GO:0090257	regulation of muscle system process	GO_BiologicalProcess-EBI-UniProt-GOA-ACAP-ARAP_25.05.2022_00h00	6.13487e-10	8.54588e-07	2.41405e-14	1.54499e-12	[4, 5]	Group068	9.79592	24	[ABAT, ADORA1, ADRA1A, ADRA1D, ADRA2A, ADRA2B, ADRA2C, ADRB2, CAMK2B, GRK2, HSP90AA1, KCNMA1, KIT, PARP1, PDE4D, PIK3CG, PPARA, PPARG, PRKACA, PTGS2, ROCK1, ROCK2, RPS6KB1, SLC9A1]
GO:0003300	cardiac muscle hypertrophy	GO_BiologicalProcess-EBI-UniProt-GOA-ACAP-ARAP_25.05.2022_00h00	2.73567e-06	0.00270558	2.41405e-14	1.54499e-12	[6]	Group068	12.5	11	[ADRA1A, ADRA1D, HDAC2, KDM4A, PARP1, PPARA, PPARG, ROCK1, ROCK2, SLC9A1, TTR]
GO:0014897	striated muscle hypertrophy	GO_BiologicalProcess-EBI-UniProt-GOA-ACAP-ARAP_25.05.2022_00h00	3.81979e-06	0.00368228	2.41405e-14	1.54499e-12	[5]	Group068	12.0879	11	[ADRA1A, ADRA1D, HDAC2, KDM4A, PARP1, PPARA, PPARG, ROCK1, ROCK2, SLC9A1, TTR]
GO:0014896	muscle hypertrophy	GO_BiologicalProcess-EBI-UniProt-GOA-ACAP-ARAP_25.05.2022_00h00	4.73616e-06	0.00452776	2.41405e-14	1.54499e-12	[4]	Group068	11.828	11	[ADRA1A, ADRA1D, HDAC2, KDM4A, PARP1, PPARA, PPARG, ROCK1, ROCK2, SLC9A1, TTR]
GO:0055007	cardiac muscle cell differentiation	GO_BiologicalProcess-EBI-UniProt-GOA-ACAP-ARAP_25.05.2022_00h00	8.62702e-06	0.00780745	2.41405e-14	1.54499e-12	[5, 6, 7, 8]	Group068	10.1695	12	[ADRA1A, ADRA1D, CDK1, KDM6B, MTOR, NOX4, PLEC, PPARA, RARB, SLC9A1, TTR, VEGFA]
GO:0009991	response to extracellular stimulus	GO_BiologicalProcess-EBI-UniProt-GOA-ACAP-ARAP_25.05.2022_00h00	7.35281e-17	1.22424e-13	5.94137e-17	4.69368e-15	[3]	Group069	8.79121	48	[ADRB1, ADRB2, AHCY, AKR1C3, AKT1, ALB, ALPL, ARG1, AVPR1A, AXL, BCHE, BCL2, CBS, CNR1, COMT, CYP1B1, CYP24A1, FASN, GCGR, HTR2C, IGF1R, KDM4A, LYN, MAPK14, MPO, MTOR, NR1H4, NTRK1, NUAK1, OPRM1, PIM1, PLEC, PPARA, PPARG, PTGS2, RPS6KB1, RXRA, SIRT1, SIRT2, SRC, SRD5A2, STAT1, TNF, TSPO, TYMS, TYR, UPP1, VCAM1]
GO:0071496	cellular response to external stimulus	GO_BiologicalProcess-EBI-UniProt-GOA-ACAP-ARAP_25.05.2022_00h00	6.89168e-09	8.98675e-06	5.94137e-17	4.69368e-15	[3]	Group069	7.84884	27	[AKR1C3, ALB, AVPR1A, AXL, BCL2, CBS, CHEK1, COMT, CYP24A1, FASN, GCGR, IGF1R, LYN, MTOR, NR1H4, NUAK1, PIM1, PLEC, PPARA, PPARG, PTGER4, PTGS2, RXRA, SIRT1, SLC9A1, UPP1, VCAM1]
GO:0031668	cellular response to extracellular stimulus	GO_BiologicalProcess-EBI-UniProt-GOA-ACAP-ARAP_25.05.2022_00h00	9.79464e-08	0.000117536	5.94137e-17	4.69368e-15	[3, 4]	Group069	8.11808	22	[AKR1C3, ALB, AVPR1A, AXL, BCL2, CBS, COMT, CYP24A1, FASN, GCGR, LYN, MTOR, NR1H4, NUAK1, PIM1, PLEC, PPARA, PPARG, RXRA, SIRT1, UPP1, VCAM1]
GO:0018105	peptidyl-serine phosphorylation	GO_BiologicalProcess-EBI-UniProt-GOA-ACAP-ARAP_25.05.2022_00h00	6.0869e-29	1.08286e-25	7.48185e-29	1.02501e-26	[6, 7, 8]	Group070	14.9425	52	[AKT1, AKT2, APP, AURKA, AURKB, BCL2, BRAF, CDC7, CDK1, CDK2, CDK5, CDK5R1, CHEK2, CLK1, CSNK1A1, CSNK1D, CSNK2A1, DYRK1A, DYRK1B, DYRK2, EGFR, ERN1, GRK2, GSK3B, HDAC6, HSP90AA1, HSP90AB1, IKBKB, MAPK14, MIF, MTOR, NEK6, PDE4D, PIK3CA, PKN1, PLK1, PRKACA, PRKCZ, PRKDC, PTGS2, ROCK1, ROCK2, RPS6KA3, RPS6KB1, SGK1, SNCA, SRC, SYK, TNF, TNKS, TOP1, VEGFA]
GO:0018209	peptidyl-serine modification	GO_BiologicalProcess-EBI-UniProt-GOA-ACAP-ARAP_25.05.2022_00h00	2.17326e-28	3.85971e-25	7.48185e-29	1.02501e-26	[6, 7]	Group070	14.2091	53	[AKT1, AKT2, APP, AURKA, AURKB, BCL2, BRAF, CDC7, CDK1, CDK2, CDK5, CDK5R1, CHEK2, CLK1, CSNK1A1, CSNK1D, CSNK2A1, DYRK1A, DYRK1B, DYRK2, EGFR, ERN1, GRK2, GSK3B, HDAC6, HSP90AA1, HSP90AB1, IKBKB, MAPK14, MIF, MTOR, NEK6, PARP1, PDE4D, PIK3CA, PKN1, PLK1, PRKACA, PRKCZ, PRKDC, PTGS2, ROCK1, ROCK2, RPS6KA3, RPS6KB1, SGK1, SNCA, SRC, SYK, TNF, TNKS, TOP1, VEGFA]
GO:0033138	positive regulation of peptidyl-serine phosphorylation	GO_BiologicalProcess-EBI-UniProt-GOA-ACAP-ARAP_25.05.2022_00h00	5.92114e-08	7.24156e-05	7.48185e-29	1.02501e-26	[7, 8, 9, 10]	Group070	12.1951	15	[AKT1, APP, BCL2, BRAF, EGFR, HDAC6, HSP90AA1, HSP90AB1, MIF, PIK3CA, PKN1, PTGS2, SNCA, TNF, VEGFA]
GO:0033135	regulation of peptidyl-serine phosphorylation	GO_BiologicalProcess-EBI-UniProt-GOA-ACAP-ARAP_25.05.2022_00h00	3.80149e-07	0.000428808	7.48185e-29	1.02501e-26	[7, 8, 9]	Group070	9.93789	16	[AKT1, APP, BCL2, BRAF, EGFR, HDAC6, HSP90AA1, HSP90AB1, MIF, PDE4D, PIK3CA, PKN1, PTGS2, SNCA, TNF, VEGFA]
GO:0045429	positive regulation of nitric oxide biosynthetic process	GO_BiologicalProcess-EBI-UniProt-GOA-ACAP-ARAP_25.05.2022_00h00	5.24079e-06	0.00496303	7.48185e-29	1.02501e-26	[5, 6, 7]	Group070	17.3913	8	[AKT1, HSP90AA1, HSP90AB1, INSR, MMP8, PTGS2, PTK2B, TNF]
GO:1904407	positive regulation of nitric oxide metabolic process	GO_BiologicalProcess-EBI-UniProt-GOA-ACAP-ARAP_25.05.2022_00h00	7.3013e-06	0.0067026	7.48185e-29	1.02501e-26	[4, 5, 6]	Group070	16.6667	8	[AKT1, HSP90AA1, HSP90AB1, INSR, MMP8, PTGS2, PTK2B, TNF]
GO:0050727	regulation of inflammatory response	GO_BiologicalProcess-EBI-UniProt-GOA-ACAP-ARAP_25.05.2022_00h00	3.99514e-16	6.59198e-13	2.75749e-18	2.42659e-16	[4, 5, 6]	Group071	10.0251	40	[ABCC1, ADORA1, ADORA2A, AGTR1, ALOX15, ALOX5, APP, BTK, CNR1, CNR2, CYP19A1, ELANE, ESR1, FGR, FUT7, FYN, IDO1, LYN, MAPK14, MMP3, MMP8, MMP9, NR1H4, PIK3CG, PLA2G10, PLA2G2A, PLA2G7, PPARA, PPARG, PTGER3, PTGER4, PTGS2, SERPINE1, SNCA, SRC, SYK, TLR9, TNF, TYRO3, YES1]
GO:0045321	leukocyte activation	GO_BiologicalProcess-EBI-UniProt-GOA-ACAP-ARAP_25.05.2022_00h00	3.12498e-12	4.8156e-09	2.75749e-18	2.42659e-16	[2, 3]	Group071	5.63771	61	[ABL1, ADAM10, ADAM17, ADORA2A, AHR, AKT1, APP, ARG1, AXL, BCL2, BLK, BRAF, BTK, CD38, CDK6, CNR1, CNR2, CSK, CTSL, CXCR2, DPP4, DUSP3, EPHB1, EPHB2, ERBB2, FGR, FLT3, FUT7, FYN, GLI2, HPRT1, IDO1, KIT, LCK, LYN, MAPT, MIF, MMP14, MMP8, MPL, MTOR, NTRK1, PIK3CA, PIK3CG, PIK3R1, PKN1, PLA2G10, PLA2G2A, PNP, PRKCZ, PRKDC, PTGER4, PTK2B, SNCA, SRC, SYK, TLR9, TNF, TYRO3, VCAM1, YES1]
GO:0031349	positive regulation of defense response	GO_BiologicalProcess-EBI-UniProt-GOA-ACAP-ARAP_25.05.2022_00h00	6.84189e-11	1.00439e-07	2.75749e-18	2.42659e-16	[3, 4, 5, 6]	Group071	9.03427	29	[ABCC1, AGTR1, APP, ARG1, BTK, CNR1, FYN, HSP90AA1, IDO1, IKBKB, LYN, MMP12, MMP8, PIK3CG, PKN1, PLA2G2A, PLA2G5, PLA2G7, PRKDC, PTGER3, PTGER4, PTGS2, SERPINE1, SNCA, SRC, SYK, TLR9, TNF, TXK]
GO:0002694	regulation of leukocyte activation	GO_BiologicalProcess-EBI-UniProt-GOA-ACAP-ARAP_25.05.2022_00h00	9.62366e-10	1.32229e-06	2.75749e-18	2.42659e-16	[3, 4, 5]	Group071	6.02241	43	[ABL1, ADORA2A, AHR, AKT1, ARG1, AXL, BCL2, BLK, BRAF, BTK, CD38, CNR1, CNR2, CSK, DPP4, DUSP3, EPHB2, ERBB2, FGR, FYN, GLI2, IDO1, LCK, LYN, MIF, MMP14, MMP8, MPL, PIK3CA, PKN1, PLA2G10, PLA2G2A, PNP, PRKCZ, PRKDC, SNCA, SRC, SYK, TLR9, TNF, TYRO3, VCAM1, YES1]
GO:0002274	myeloid leukocyte activation	GO_BiologicalProcess-EBI-UniProt-GOA-ACAP-ARAP_25.05.2022_00h00	7.83447e-07	0.000846907	2.75749e-18	2.42659e-16	[3, 4]	Group071	7.75194	20	[ADAM10, APP, BLK, BTK, CNR1, CNR2, CXCR2, FGR, KIT, LYN, MAPT, MIF, MMP8, PIK3CG, PLA2G10, PLA2G2A, SNCA, SYK, TLR9, TNF]
GO:0030534	adult behavior	GO_BiologicalProcess-EBI-UniProt-GOA-ACAP-ARAP_25.05.2022_00h00	3.20345e-07	0.000364553	7.65316e-14	4.28577e-12	[3]	Group072	10.0629	16	[ABAT, ALK, APP, CDK5, CRHR1, DRD2, DRD3, DRD4, EPHA4, GABRG2, GRM2, HDAC2, OPRK1, OPRM1, PPARA, SNCA]
GO:0007195	adenylate cyclase-inhibiting dopamine receptor signaling pathway	GO_BiologicalProcess-EBI-UniProt-GOA-ACAP-ARAP_25.05.2022_00h00	2.99372e-06	0.00294582	7.65316e-14	4.28577e-12	[4, 5, 6, 7, 8, 9, 10]	Group072	66.6667	4	[ADCY5, DRD2, DRD3, DRD4]
GO:0001591	dopamine neurotransmitter receptor activity, coupled via Gi/Go	GO_BiologicalProcess-EBI-UniProt-GOA-ACAP-ARAP_25.05.2022_00h00	9.72468e-06	0.00870359	7.65316e-14	4.28577e-12	[5, 6, 7, 8, 9, 10, 11]	Group072	100	3	[DRD2, DRD3, DRD4]
GO:0061370	testosterone biosynthetic process	GO_BiologicalProcess-EBI-UniProt-GOA-ACAP-ARAP_25.05.2022_00h00	8.86605e-08	0.000106836	2.52717e-10	7.83421e-09	[4, 5, 6]	Group073	71.4286	5	[AKR1C3, CYP19A1, HSD17B1, HSD17B3, SRD5A2]
GO:0046660	female sex differentiation	GO_BiologicalProcess-EBI-UniProt-GOA-ACAP-ARAP_25.05.2022_00h00	1.68847e-07	0.000198733	2.52717e-10	7.83421e-09	[3, 4, 5]	Group073	11.2782	15	[AXL, BCL2, BCL2L1, CYP19A1, ESR1, INSR, KDR, KIT, MMP14, MMP2, SIRT1, SRC, SRD5A2, TYRO3, VEGFA]
GO:0007548	sex differentiation	GO_BiologicalProcess-EBI-UniProt-GOA-ACAP-ARAP_25.05.2022_00h00	2.54555e-07	0.000292738	2.52717e-10	7.83421e-09	[3, 4]	Group073	7.41935	23	[AKR1B1, AKR1C3, AR, AXL, BCL2, BCL2L1, CYP19A1, CYP1B1, ESR1, HNF4A, HSD17B3, INSR, KDR, KIT, MMP14, MMP2, NTRK1, SIRT1, SRC, SRD5A2, TLR9, TYRO3, VEGFA]
GO:0008209	androgen metabolic process	GO_BiologicalProcess-EBI-UniProt-GOA-ACAP-ARAP_25.05.2022_00h00	5.14341e-06	0.00489653	2.52717e-10	7.83421e-09	[4, 5, 6]	Group073	21.2121	7	[AKR1C4, CYP19A1, CYP3A4, ESR1, HSD17B2, HSD17B3, SRD5A2]
GO:0042446	hormone biosynthetic process	GO_BiologicalProcess-EBI-UniProt-GOA-ACAP-ARAP_25.05.2022_00h00	5.48921e-06	0.00518181	2.52717e-10	7.83421e-09	[3, 5]	Group073	12.987	10	[AKR1B1, CYP19A1, HIF1A, HSD17B1, HSD17B2, HSD17B3, IGF1R, NR3C1, SRD5A2, TSPO]
GO:0048806	genitalia development	GO_BiologicalProcess-EBI-UniProt-GOA-ACAP-ARAP_25.05.2022_00h00	1.00076e-05	0.00892677	2.52717e-10	7.83421e-09	[4, 5, 6, 7]	Group073	16	8	[AKR1B1, AR, AXL, CYP19A1, ESR1, HSD17B3, SRD5A2, TYRO3]
GO:0035295	tube development	GO_BiologicalProcess-EBI-UniProt-GOA-ACAP-ARAP_25.05.2022_00h00	5.03995e-15	8.21008e-12	2.42558e-17	1.98898e-15	[3, 4]	Group074	5.9792	69	[ABL1, ADRA2B, AGTR1, AKR1B1, AKT1, ALOX5, ANPEP, AR, ARG1, BCL2, CCNA2, CELA1, CHRNA7, CXCR2, CYP1B1, ECE1, EDNRA, EGFR, EPHA1, EPHA2, EPHA4, EPHA7, EPHB1, EPHB2, EPHB3, ERBB2, ESR1, F3, GLI2, HIF1A, KDR, KIT, MAP2K1, MAPK14, MET, MME, MMP12, MMP14, MMP2, MYLK, NR3C1, PGF, PIK3CA, PIK3CB, PIK3CG, PKN1, PPARG, PRKACA, PTGS2, PTK2, PTK2B, PTK6, RARB, RARG, ROCK1, ROCK2, SERPINE1, SIRT1, SRC, STAT1…
GO:0050673	epithelial cell proliferation	GO_BiologicalProcess-EBI-UniProt-GOA-ACAP-ARAP_25.05.2022_00h00	1.75561e-11	2.64394e-08	2.42558e-17	1.98898e-15	[3]	Group074	7.69231	37	[ADAM17, AGTR1, AKR1B1, AKT1, ALOX5, AR, ARG1, BCL2L1, BTK, CDK4, CDK6, DRD2, EGFR, EPHA2, ERBB2, ERN1, ESR1, F3, FGFR1, GLI2, HIF1A, IGFBP3, KDR, KIT, MAP2K1, MMP12, MMP14, PGF, PIK3CB, PPARG, PRKDC, SIRT1, STAT1, TNF, UBA2, VEGFA, XDH]
GO:0001935	endothelial cell proliferation	GO_BiologicalProcess-EBI-UniProt-GOA-ACAP-ARAP_25.05.2022_00h00	1.04789e-09	1.43352e-06	2.42558e-17	1.98898e-15	[4]	Group074	11.4943	20	[ADAM17, AGTR1, AKT1, ALOX5, ARG1, EPHA2, ERN1, F3, FGFR1, HIF1A, KDR, MMP14, PGF, PIK3CB, PPARG, SIRT1, STAT1, TNF, VEGFA, XDH]
GO:0050678	regulation of epithelial cell proliferation	GO_BiologicalProcess-EBI-UniProt-GOA-ACAP-ARAP_25.05.2022_00h00	5.57646e-08	6.84789e-05	2.42558e-17	1.98898e-15	[4, 5]	Group074	6.91358	28	[ADAM17, AGTR1, AKR1B1, AKT1, ALOX5, AR, ARG1, BTK, CDK4, CDK6, DRD2, EGFR, ERBB2, F3, FGFR1, GLI2, HIF1A, KDR, MMP12, PGF, PPARG, PRKDC, SIRT1, STAT1, TNF, UBA2, VEGFA, XDH]
GO:0001936	regulation of endothelial cell proliferation	GO_BiologicalProcess-EBI-UniProt-GOA-ACAP-ARAP_25.05.2022_00h00	2.25567e-07	0.000261883	2.42558e-17	1.98898e-15	[5, 6]	Group074	10.3226	16	[ADAM17, AGTR1, AKT1, ALOX5, ARG1, F3, FGFR1, HIF1A, KDR, PGF, PPARG, SIRT1, STAT1, TNF, VEGFA, XDH]
GO:0050679	positive regulation of epithelial cell proliferation	GO_BiologicalProcess-EBI-UniProt-GOA-ACAP-ARAP_25.05.2022_00h00	6.89339e-07	0.000750001	2.42558e-17	1.98898e-15	[4, 5, 6]	Group074	8.15451	19	[ADAM17, AGTR1, AKR1B1, AKT1, AR, ARG1, BTK, EGFR, ERBB2, F3, FGFR1, GLI2, HIF1A, KDR, MMP12, PGF, SIRT1, TNF, VEGFA]
GO:0050999	regulation of nitric-oxide synthase activity	GO_BiologicalProcess-EBI-UniProt-GOA-ACAP-ARAP_25.05.2022_00h00	2.54136e-07	0.000292765	2.60938e-09	6.00158e-08	[6]	Group075	20.9302	9	[AKT1, CNR1, CNR2, EGFR, HIF1A, PIK3CB, PTK2B, TERT, TNF]
GO:0032768	regulation of monooxygenase activity	GO_BiologicalProcess-EBI-UniProt-GOA-ACAP-ARAP_25.05.2022_00h00	3.7466e-07	0.000422991	2.60938e-09	6.00158e-08	[5]	Group075	17.2414	10	[AKT1, CNR1, CNR2, EGFR, HIF1A, PIK3CB, PTK2B, SNCA, TERT, TNF]
GO:0051341	regulation of oxidoreductase activity	GO_BiologicalProcess-EBI-UniProt-GOA-ACAP-ARAP_25.05.2022_00h00	7.28722e-07	0.000790664	2.60938e-09	6.00158e-08	[4]	Group075	11.7117	13	[ABL1, AGTR1, AKT1, CNR1, CNR2, EGFR, HDAC6, HIF1A, PIK3CB, PTK2B, SNCA, TERT, TNF]
GO:0051000	positive regulation of nitric-oxide synthase activity	GO_BiologicalProcess-EBI-UniProt-GOA-ACAP-ARAP_25.05.2022_00h00	8.96919e-06	0.00808124	2.60938e-09	6.00158e-08	[7]	Group075	25	6	[AKT1, HIF1A, PIK3CB, PTK2B, TERT, TNF]
GO:0051966	regulation of synaptic transmission, glutamatergic	GO_BiologicalProcess-EBI-UniProt-GOA-ACAP-ARAP_25.05.2022_00h00	1.55539e-10	2.24131e-07	3.95561e-14	2.33381e-12	[5, 6, 7, 8, 9]	Group076	18.5185	15	[ADORA1, ADORA2A, CDK5, CNR1, DRD2, DRD3, GRIN1, GRIN2A, GRIN2B, GRM2, GRM5, NTRK1, PTGS2, PTK2B, TNF]
GO:0035249	synaptic transmission, glutamatergic	GO_BiologicalProcess-EBI-UniProt-GOA-ACAP-ARAP_25.05.2022_00h00	1.20352e-09	1.63919e-06	3.95561e-14	2.33381e-12	[7, 8]	Group076	14.8148	16	[ADORA1, ADORA2A, CDK5, CNR1, DRD2, DRD3, GRIA2, GRIN1, GRIN2A, GRIN2B, GRM2, GRM5, NTRK1, PTGS2, PTK2B, TNF]
GO:0004972	NMDA glutamate receptor activity	GO_BiologicalProcess-EBI-UniProt-GOA-ACAP-ARAP_25.05.2022_00h00	2.1e-08	2.66279e-05	3.95561e-14	2.33381e-12	[6, 7, 8, 9, 10, 11, 12, 13, 14]	Group076	27.2727	9	[APP, CAPN1, DAPK1, EPHB2, GRIN1, GRIN2A, GRIN2B, OPRM1, PTK2B]
GO:0098815	modulation of excitatory postsynaptic potential	GO_BiologicalProcess-EBI-UniProt-GOA-ACAP-ARAP_25.05.2022_00h00	6.19903e-06	0.0057775	3.95561e-14	2.33381e-12	[4, 5, 6, 7, 8, 9, 10]	Group076	17.0213	8	[ADRB2, APP, CHRNA7, GRIN1, GRIN2A, GRIN2B, PRKCZ, PTK2B]
GO:2000463	positive regulation of excitatory postsynaptic potential	GO_BiologicalProcess-EBI-UniProt-GOA-ACAP-ARAP_25.05.2022_00h00	6.35858e-06	0.00591984	3.95561e-14	2.33381e-12	[4, 5, 6, 7, 8, 9, 10, 11]	Group076	20.5882	7	[ADRB2, CHRNA7, GRIN1, GRIN2A, GRIN2B, PRKCZ, PTK2B]
GO:0051968	positive regulation of synaptic transmission, glutamatergic	GO_BiologicalProcess-EBI-UniProt-GOA-ACAP-ARAP_25.05.2022_00h00	7.80307e-06	0.0071242	3.95561e-14	2.33381e-12	[4, 5, 6, 7, 8, 9, 10]	Group076	20	7	[ADORA2A, GRIN1, GRIN2A, GRIN2B, NTRK1, PTGS2, PTK2B]
GO:0050730	regulation of peptidyl-tyrosine phosphorylation	GO_BiologicalProcess-EBI-UniProt-GOA-ACAP-ARAP_25.05.2022_00h00	2.16932e-12	3.35377e-09	1.71398e-15	1.21693e-13	[7, 8, 9]	Group077	10.3943	29	[ABL1, ADAM17, ADORA1, ADRA1A, ADRA1D, ADRA2A, ALK, APP, EGFR, EPHA4, EPHA7, FLT3, FYN, GRM5, HDAC2, KIT, LYN, MIF, MTOR, NOX4, PRKCZ, PTK2B, PTK6, PTPN1, SRC, SYK, TNF, VEGFA, YES1]
GO:0061098	positive regulation of protein tyrosine kinase activity	GO_BiologicalProcess-EBI-UniProt-GOA-ACAP-ARAP_25.05.2022_00h00	3.19367e-08	4.01125e-05	1.71398e-15	1.21693e-13	[8, 9, 10, 11]	Group077	16.9014	12	[ADAM17, ADORA1, ADRA1A, ADRA1D, ADRA2A, ALK, EGFR, EPHA4, GRM5, NOX4, PTPN1, SRC]
GO:1903829	positive regulation of protein localization	GO_BiologicalProcess-EBI-UniProt-GOA-ACAP-ARAP_25.05.2022_00h00	5.11792e-14	8.22962e-11	1.02294e-15	7.46744e-14	[3, 4, 5, 6]	Group078	8.48861	41	[ABAT, ACHE, ADORA2A, AKT1, AKT2, BLK, CD38, CDK1, CDK5, CDK5R1, CFTR, EGFR, EPHA2, EPHA3, EPHB2, ERBB2, F2, FFAR1, FYN, GSK3B, HDAC3, HIF1A, HSP90AA1, HSP90AB1, MAPK14, MAPT, NR1H4, PARP1, PIK3R1, PLA2G1B, PLK1, PPARG, PRKACA, PRKCZ, PTGS2, ROCK2, SAE1, SRC, TERT, TNF, TTR]
GO:1904375	regulation of protein localization to cell periphery	GO_BiologicalProcess-EBI-UniProt-GOA-ACAP-ARAP_25.05.2022_00h00	1.8724e-08	2.38544e-05	1.02294e-15	7.46744e-14	[5, 6]	Group078	12.3077	16	[ADAM10, AKR1B1, AKT1, AR, BCL2L1, CDK5, CSK, EGFR, EPHA2, EPHA3, EPHB2, MMP14, PIK3R1, PLK1, PRKCZ, TNF]
GO:1905475	regulation of protein localization to membrane	GO_BiologicalProcess-EBI-UniProt-GOA-ACAP-ARAP_25.05.2022_00h00	1.95898e-08	2.49378e-05	1.02294e-15	7.46744e-14	[5, 6]	Group078	10.2151	19	[ADAM10, AKR1B1, AKT1, AKT2, AR, BCL2L1, CDK5, CDK5R1, CSK, EGFR, EPHA2, EPHA3, EPHB2, ERBB2, FYN, MMP14, PIK3R1, PRKCZ, TNF]
GO:1903076	regulation of protein localization to plasma membrane	GO_BiologicalProcess-EBI-UniProt-GOA-ACAP-ARAP_25.05.2022_00h00	5.89652e-07	0.000648028	1.02294e-15	7.46744e-14	[6, 7]	Group078	11.9266	13	[AKR1B1, AKT1, AR, BCL2L1, CDK5, CSK, EGFR, EPHA2, EPHA3, EPHB2, MMP14, PIK3R1, TNF]
GO:1905477	positive regulation of protein localization to membrane	GO_BiologicalProcess-EBI-UniProt-GOA-ACAP-ARAP_25.05.2022_00h00	3.41589e-06	0.00333049	1.02294e-15	7.46744e-14	[4, 5, 6, 7]	Group078	11.1111	12	[AKT1, AKT2, CDK5, CDK5R1, EGFR, EPHA2, EPHA3, EPHB2, ERBB2, FYN, PIK3R1, TNF]
GO:0090316	positive regulation of intracellular protein transport	GO_BiologicalProcess-EBI-UniProt-GOA-ACAP-ARAP_25.05.2022_00h00	4.22924e-06	0.00405584	1.02294e-15	7.46744e-14	[4, 5, 6, 7, 8, 9]	Group078	8.77193	15	[AKT2, CDK1, CDK5, CDK5R1, ERBB2, FYN, GSK3B, HDAC3, HSP90AA1, HSP90AB1, MAPK14, PIK3R1, PRKACA, PTGS2, SAE1]
GO:0060078	regulation of postsynaptic membrane potential	GO_BiologicalProcess-EBI-UniProt-GOA-ACAP-ARAP_25.05.2022_00h00	1.32638e-17	2.227e-14	2.79205e-13	1.50771e-11	[4]	Group079	18	27	[ABAT, ADORA1, ADORA2A, ADRB1, ADRB2, AKT1, APP, CDK5, CHRNA7, DRD2, DRD4, GABRA1, GABRB2, GABRG2, GRIA1, GRIA3, GRIN1, GRIN2A, GRIN2B, GRM5, GSK3B, HTR3A, OPRM1, PRKCZ, PTK2B, SLC29A1, SNCA]
GO:0099565	chemical synaptic transmission, postsynaptic	GO_BiologicalProcess-EBI-UniProt-GOA-ACAP-ARAP_25.05.2022_00h00	1.12788e-16	1.87566e-13	2.79205e-13	1.50771e-11	[4, 5, 6, 7, 8]	Group079	15.1042	29	[ABAT, ADORA1, ADORA2A, ADRB1, ADRB2, AKT1, APP, CDK5, CHRNA7, DRD2, DRD3, DRD4, GABRA1, GABRB2, GABRG2, GRIA1, GRIA3, GRIN1, GRIN2A, GRIN2B, GRM5, GSK3B, HTR3A, OPRM1, PRKCZ, PTK2B, SLC29A1, SNCA, SRC]
GO:1905114	cell surface receptor signaling pathway involved in cell-cell signaling	GO_BiologicalProcess-EBI-UniProt-GOA-ACAP-ARAP_25.05.2022_00h00	2.0771e-12	3.21327e-09	2.79205e-13	1.50771e-11	[3, 4, 5, 6]	Group079	6.92771	46	[ABAT, ABL1, ADORA1, ADORA2A, ADRB1, ADRB2, AKT1, APP, CCNE1, CDK5, CELA1, CHRNA7, CSNK1A1, CSNK1D, CSNK2A1, DRD2, DRD3, DRD4, EDNRA, EGFR, GABRA1, GABRB2, GABRG2, GLI2, GRIA1, GRIA3, GRIN1, GRIN2A, GRIN2B, GRK6, GRM5, GSK3B, HDAC1, HTR3A, MAPK14, OPRM1, PRKCZ, PTK2B, RARG, SLC29A1, SNCA, SRC, TERT, TNKS, TNKS2, VCP]
GO:0022836	gated channel activity	GO_BiologicalProcess-EBI-UniProt-GOA-ACAP-ARAP_25.05.2022_00h00	3.6198e-10	5.11115e-07	2.79205e-13	1.50771e-11	[6, 8]	Group079	7.2165	35	[ADRB2, APEX1, APP, CAPN1, CDK5, CFTR, CHRNA7, CNR1, CRHR1, DAPK1, DRD2, DRD3, DRD4, EPHB2, GABRA1, GABRB2, GABRG2, GPR35, GRIA1, GRIA2, GRIA3, GRIA4, GRIN1, GRIN2A, GRIN2B, GRM5, HTR3A, KCNH2, KCNMA1, MTNR1B, OPRM1, PDE4D, PRKACA, PTK2B, TRPM8]
GO:0098960	postsynaptic neurotransmitter receptor activity	GO_BiologicalProcess-EBI-UniProt-GOA-ACAP-ARAP_25.05.2022_00h00	1.19909e-07	0.000143052	2.79205e-13	1.50771e-11	[5, 6, 7, 8, 9]	Group079	12.5	14	[ADRB1, CDK5, CHRNA7, DRD2, DRD3, DRD4, GABRA1, GABRB2, GABRG2, GRIA1, GRIA3, GRM5, HTR3A, SRC]
GO:0034776	response to histamine	GO_BiologicalProcess-EBI-UniProt-GOA-ACAP-ARAP_25.05.2022_00h00	4.88539e-06	0.00466067	2.79205e-13	1.50771e-11	[5]	Group079	38.4615	5	[DRD2, DRD3, DRD4, GABRB2, GABRG2]
GO:0010469	regulation of signaling receptor activity	GO_BiologicalProcess-EBI-UniProt-GOA-ACAP-ARAP_25.05.2022_00h00	1.58524e-11	2.39053e-08	1.59101e-14	1.03415e-12	[3, 4, 5, 6]	Group080	12.234	23	[ADAM17, ADORA1, ADRA2A, ADRA2B, ADRA2C, ADRB2, APP, CAPN1, DAPK1, EPHB2, ESR2, HDAC1, HDAC2, HDAC6, HIF1A, OPRM1, PDE4D, PPARA, PPARG, PTK2B, SERPINE1, SRC, TNF]
GO:0004935	adrenergic receptor activity	GO_BiologicalProcess-EBI-UniProt-GOA-ACAP-ARAP_25.05.2022_00h00	6.75666e-11	9.92554e-08	1.59101e-14	1.03415e-12	[5, 6, 7, 8]	Group080	77.7778	7	[ADRA1A, ADRA1D, ADRA2A, ADRA2B, ADRA2C, ADRB1, ADRB2]
GO:2000273	positive regulation of signaling receptor activity	GO_BiologicalProcess-EBI-UniProt-GOA-ACAP-ARAP_25.05.2022_00h00	4.15414e-09	5.47931e-06	1.59101e-14	1.03415e-12	[4, 5, 6, 7]	Group080	22.9167	11	[ADAM17, ADORA1, ADRA2A, ADRA2B, ADRA2C, ADRB2, EPHB2, HDAC1, HDAC2, HDAC6, HIF1A]
GO:0006940	regulation of smooth muscle contraction	GO_BiologicalProcess-EBI-UniProt-GOA-ACAP-ARAP_25.05.2022_00h00	8.49162e-08	0.000102579	1.59101e-14	1.03415e-12	[6, 7]	Group080	17.4603	11	[ABAT, ADORA1, ADRA1A, ADRA1D, ADRA2A, ADRA2B, ADRA2C, ADRB2, KCNMA1, KIT, PTGS2]
GO:0035624	receptor transactivation	GO_BiologicalProcess-EBI-UniProt-GOA-ACAP-ARAP_25.05.2022_00h00	1.0151e-06	0.00108006	1.59101e-14	1.03415e-12	[5, 6, 7, 8]	Group080	80	4	[ADAM17, ADRA2A, ADRA2B, ADRA2C]
GO:0004938	alpha2-adrenergic receptor activity	GO_BiologicalProcess-EBI-UniProt-GOA-ACAP-ARAP_25.05.2022_00h00	9.72468e-06	0.00870359	1.59101e-14	1.03415e-12	[7, 8, 9, 10]	Group080	100	3	[ADRA2A, ADRA2B, ADRA2C]
GO:1901655	cellular response to ketone	GO_BiologicalProcess-EBI-UniProt-GOA-ACAP-ARAP_25.05.2022_00h00	2.02124e-14	3.27441e-11	4.9448e-34	7.96113e-32	[5]	Group081	18.9189	21	[ADCY5, AHR, AKR1B1, AKR1C2, AKR1C3, AKT1, AR, ARG1, CDK4, CFTR, CYP1B1, IGF1R, NR3C1, PPARG, PTGER2, PTGER4, ROCK2, RPS6KB1, SGK1, SIRT1, SRC]
GO:0071383	cellular response to steroid hormone stimulus	GO_BiologicalProcess-EBI-UniProt-GOA-ACAP-ARAP_25.05.2022_00h00	6.3696e-13	9.9939e-10	4.9448e-34	7.96113e-32	[5, 6]	Group081	11.7904	27	[AKR1B1, AKR1C3, AR, ARG1, CYP1B1, ESR1, ESR2, ESRRA, ESRRB, FLT3, HDAC1, HDAC6, HNF4A, IGF1R, KDM3A, KDM4C, NR3C1, PARP1, PKN1, PPARA, RPS6KB1, RXRA, RXRB, RXRG, SGK1, SIRT1, SRC]
GO:0097306	cellular response to alcohol	GO_BiologicalProcess-EBI-UniProt-GOA-ACAP-ARAP_25.05.2022_00h00	5.24382e-08	6.44989e-05	4.9448e-34	7.96113e-32	[5]	Group081	13.3333	14	[ADCY5, AHR, AKR1C2, AKR1C3, AKT1, CDK4, CES1, CFTR, CYP1B1, IGF1R, PPARG, PTGER2, PTGER4, SGK1]
GO:0071379	cellular response to prostaglandin stimulus	GO_BiologicalProcess-EBI-UniProt-GOA-ACAP-ARAP_25.05.2022_00h00	5.15558e-06	0.00490296	4.9448e-34	7.96113e-32	[5, 6]	Group081	27.2727	6	[AKR1C2, AKR1C3, AKT1, PPARG, PTGER2, PTGER4]
GO:0051130	positive regulation of cellular component organization	GO_BiologicalProcess-EBI-UniProt-GOA-ACAP-ARAP_25.05.2022_00h00	1.67517e-16	2.78078e-13	1.72316e-11	6.89265e-10	[3, 4, 5]	Group082	6.32911	70	[ABL1, ADRB2, AKR1B1, AKT2, ALK, ALOX15, APEX1, APP, AR, AURKA, AURKB, AXL, BRAF, CAMK2B, CDK2, CDK5, CDK5R1, CNR1, DNMT1, DRD2, DRD3, DUSP3, EPHA1, EPHA2, EPHA3, EPHA4, EPHB1, EPHB2, EPHB3, ESR1, F3, FYN, GSK3B, HIF1A, HSP90AA1, IGF1R, INSR, KDR, KIT, LYN, MAP2K1, MAP4K4, MAPK14, MAPT, MET, MMP1, MMP3, MMP9, MTOR, NEK2, NTRK1, PIK3CA, PIK3R1, PKN1, PLA2G5, PPARG, PTK2B, PTK6, ROCK1, ROCK2, SERPI…
GO:0060627	regulation of vesicle-mediated transport	GO_BiologicalProcess-EBI-UniProt-GOA-ACAP-ARAP_25.05.2022_00h00	8.12305e-11	1.18759e-07	1.72316e-11	6.89265e-10	[3, 4, 5]	Group082	6.87285	40	[ABL1, ADORA2A, ADRA1A, ADRA1D, ADRA2A, AKT2, ALOX15, APEX1, APP, AXL, BACE1, BLK, BRAF, BTK, CDK5, CDK5R1, CFTR, CNR1, CSK, DRD2, DRD3, DRD4, EPHA3, F3, FGR, GSK3B, INSR, LYN, MAP2K1, PIK3CB, PLA2G5, PPARG, PTPN1, ROCK1, SERPINE1, SNCA, SRC, SYK, TNF, VEGFA]
GO:0016192	vesicle-mediated transport	GO_BiologicalProcess-EBI-UniProt-GOA-ACAP-ARAP_25.05.2022_00h00	1.81371e-07	0.000212748	1.72316e-11	6.89265e-10	[4]	Group082	4.03226	70	[ABL1, ACHE, ADORA1, ADORA2A, ADRA1A, ADRA1D, ADRA2A, ADRB2, AKR1B10, AKT2, ALOX15, APEX1, APP, AXL, BACE1, BCL2L1, BLK, BRAF, BTK, CDK5, CDK5R1, CES1, CFTR, CNR1, CSK, CSNK1D, CTSL, CXCR1, CXCR2, DNM1, DPP4, DRD2, DRD3, DRD4, EGFR, ELANE, EPHA3, EPHB2, F3, FGR, FYN, GCGR, GRIA1, GRK2, GSK3B, IGF1R, INSR, KIT, LYN, MAP2K1, MET, PIK3CA, PIK3CB, PIK3CG, PKN1, PLA2G5, PLAA, PPARG, PTK2, PTPN1, ROCK1…
GO:0030100	regulation of endocytosis	GO_BiologicalProcess-EBI-UniProt-GOA-ACAP-ARAP_25.05.2022_00h00	4.62468e-07	0.000515189	1.72316e-11	6.89265e-10	[4, 5, 6]	Group082	8.37004	19	[ABL1, ALOX15, APP, AXL, DRD2, DRD3, DRD4, EPHA3, F3, INSR, PIK3CB, PPARG, PTPN1, ROCK1, SERPINE1, SNCA, SRC, SYK, VEGFA]
GO:0006898	receptor-mediated endocytosis	GO_BiologicalProcess-EBI-UniProt-GOA-ACAP-ARAP_25.05.2022_00h00	6.34336e-07	0.000694598	1.72316e-11	6.89265e-10	[6]	Group082	7.55396	21	[ACHE, ADRB2, APP, CTSL, CXCR1, CXCR2, DNM1, DPP4, DRD2, DRD3, DRD4, EGFR, F3, GRIA1, GRK2, INSR, PIK3CB, SERPINE1, SNCA, SYK, VEGFA]
GO:0031623	receptor internalization	GO_BiologicalProcess-EBI-UniProt-GOA-ACAP-ARAP_25.05.2022_00h00	5.21536e-06	0.00494416	1.72316e-11	6.89265e-10	[7]	Group082	9.84848	13	[ACHE, CXCR1, CXCR2, DNM1, DRD2, DRD3, DRD4, GRIA1, GRK2, INSR, SNCA, SYK, VEGFA]
GO:0006909	phagocytosis	GO_BiologicalProcess-EBI-UniProt-GOA-ACAP-ARAP_25.05.2022_00h00	7.79105e-06	0.00712102	1.72316e-11	6.89265e-10	[5]	Group082	6.25	22	[ABL1, ADORA1, ADORA2A, ALOX15, AXL, BTK, CSK, ELANE, FGR, FYN, LYN, MET, PIK3CA, PKN1, PLA2G5, PPARG, PTK2, SRC, SYK, TNF, TYRO3, YES1]
GO:0040008	regulation of growth	GO_BiologicalProcess-EBI-UniProt-GOA-ACAP-ARAP_25.05.2022_00h00	2.95975e-14	4.78592e-11	5.96475e-18	5.01039e-16	[2, 3]	Group083	7.173	51	[ABL1, ADAM10, ADAM17, ADRB1, ADRB2, AGTR1, AKR1B1, AKT1, APP, AR, AVPR1A, BCL2, BCL2L1, CCNB2, CD38, CDK1, CDK4, CDK5, CSNK2A1, DRD2, EGFR, EPHA7, ERBB2, ESR2, F2, FTO, GSK3B, HIF1A, HNF4A, IGFBP3, INSR, MAPK14, MAPT, MMP14, MTOR, PIK3CA, PIM1, PLAA, PPARA, PPARG, PTK2B, PTK6, PTPRS, RPS6KA3, RPS6KB1, SGK1, SIRT1, SLC9A1, TNKS2, UBA2, VEGFA]
GO:0045927	positive regulation of growth	GO_BiologicalProcess-EBI-UniProt-GOA-ACAP-ARAP_25.05.2022_00h00	8.11001e-10	1.11918e-06	5.96475e-18	5.01039e-16	[2, 3, 4]	Group083	9.29368	25	[ADAM10, ADAM17, AKT1, AVPR1A, BCL2, CD38, CDK1, CSNK2A1, DRD2, EGFR, ERBB2, F2, INSR, MAPK14, MAPT, MMP14, MTOR, PIM1, PLAA, PTK2B, RPS6KA3, RPS6KB1, SLC9A1, UBA2, VEGFA]
GO:0001558	regulation of cell growth	GO_BiologicalProcess-EBI-UniProt-GOA-ACAP-ARAP_25.05.2022_00h00	1.41051e-08	1.80404e-05	5.96475e-18	5.01039e-16	[3, 4, 5]	Group083	6.82819	31	[ABL1, ADAM10, ADAM17, AGTR1, AKT1, AVPR1A, BCL2, CD38, CDK5, CSNK2A1, EGFR, EPHA7, ERBB2, ESR2, F2, GSK3B, HNF4A, IGFBP3, MAPT, MMP14, MTOR, PLAA, PPARA, PPARG, PTK2B, PTPRS, RPS6KA3, SGK1, SIRT1, SLC9A1, VEGFA]
GO:0030307	positive regulation of cell growth	GO_BiologicalProcess-EBI-UniProt-GOA-ACAP-ARAP_25.05.2022_00h00	3.81685e-08	4.77488e-05	5.96475e-18	5.01039e-16	[3, 4, 5, 6]	Group083	10.3448	18	[ADAM10, ADAM17, AKT1, AVPR1A, BCL2, CD38, CSNK2A1, EGFR, ERBB2, F2, MAPT, MMP14, MTOR, PLAA, PTK2B, RPS6KA3, SLC9A1, VEGFA]
GO:0035264	multicellular organism growth	GO_BiologicalProcess-EBI-UniProt-GOA-ACAP-ARAP_25.05.2022_00h00	3.80149e-07	0.000428808	5.96475e-18	5.01039e-16	[2, 3]	Group083	9.93789	16	[ADRB1, ADRB2, AKR1B1, APP, AR, BCL2, CDK4, CELA1, DRD2, FTO, MTOR, PIK3CA, PLEC, RARB, RARG, TNKS2]
GO:0004953	icosanoid receptor activity	GO_BiologicalProcess-EBI-UniProt-GOA-ACAP-ARAP_25.05.2022_00h00	3.92693e-07	0.000441387	2.50823e-14	1.5551e-12	[5, 6, 7]	Group084	40	6	[LTB4R, PPARG, PTGER1, PTGER2, PTGER3, PTGER4]
GO:0004955	prostaglandin receptor activity	GO_BiologicalProcess-EBI-UniProt-GOA-ACAP-ARAP_25.05.2022_00h00	1.00879e-06	0.00107436	2.50823e-14	1.5551e-12	[7, 8, 9]	Group084	50	5	[PPARG, PTGER1, PTGER2, PTGER3, PTGER4]
GO:0004957	prostaglandin E receptor activity	GO_BiologicalProcess-EBI-UniProt-GOA-ACAP-ARAP_25.05.2022_00h00	1.0151e-06	0.00108006	2.50823e-14	1.5551e-12	[8, 9, 10]	Group084	80	4	[PTGER1, PTGER2, PTGER3, PTGER4]
GO:0004954	prostanoid receptor activity	GO_BiologicalProcess-EBI-UniProt-GOA-ACAP-ARAP_25.05.2022_00h00	1.81696e-06	0.00186602	2.50823e-14	1.5551e-12	[6, 7, 8]	Group084	45.4545	5	[PPARG, PTGER1, PTGER2, PTGER3, PTGER4]
GO:0042592	homeostatic process	GO_BiologicalProcess-EBI-UniProt-GOA-ACAP-ARAP_25.05.2022_00h00	2.47115e-32	4.43819e-29	2.47115e-32	3.75615e-30	[3]	Group085	6.75152	122	[ABAT, ABL1, ACHE, ADAM17, ADAMTS5, ADCY5, ADORA1, ADORA2A, ADRA2A, ADRB1, ADRB2, AGTR1, AKR1B1, AKR1C1, AKT1, ALB, ALK, ALOX12, ALOX5, ALPL, APEX1, APP, ATP4A, ATP4B, AVPR1A, AVPR2, AXL, BCL2, BTK, CA12, CA2, CA7, CCNB2, CD38, CDK6, CES1, CFTR, CHRNA7, CNR1, CSK, CXCR2, DRD2, DRD3, DRD4, EDNRA, ELANE, EPHA5, ERN1, ESRRB, F2, F3, FASN, FFAR1, FGFR1, FLT3, FTO, GCGR, GRIA1, GRIN1, GRM2, GRM5, HDAC…
GO:0048871	multicellular organismal homeostasis	GO_BiologicalProcess-EBI-UniProt-GOA-ACAP-ARAP_25.05.2022_00h00	3.22785e-12	4.96766e-09	2.47115e-32	3.75615e-30	[2, 4]	Group085	7.20268	43	[ABAT, ACHE, ADAM17, ADAMTS5, ADORA1, ADRB1, ADRB2, AKR1B1, ALB, ALK, ALOX12, ALPL, BCL2, CD38, CFTR, CNR1, CSK, DRD2, ESRRB, F3, FGFR1, FTO, HDAC3, IGF1R, KDM3A, KDM6B, KDR, MET, NOX4, PIK3CA, PLEC, PRKACA, PTGER3, PTGS2, PTK2B, SIRT1, SRC, SYK, THRA, TLR9, TNF, TRPM8, VEGFA]
GO:0001659	temperature homeostasis	GO_BiologicalProcess-EBI-UniProt-GOA-ACAP-ARAP_25.05.2022_00h00	1.77956e-10	2.55545e-07	2.47115e-32	3.75615e-30	[3, 5]	Group085	11.399	22	[ABAT, ACHE, ADAM17, ADAMTS5, ADORA1, ADRB1, ADRB2, ALPL, CNR1, DRD2, FTO, HDAC3, IGF1R, KDM3A, KDM6B, PTGER3, PTGS2, SYK, THRA, TNF, TRPM8, VEGFA]
GO:0031649	heat generation	GO_BiologicalProcess-EBI-UniProt-GOA-ACAP-ARAP_25.05.2022_00h00	7.85722e-08	9.52295e-05	2.47115e-32	3.75615e-30	[4, 6]	Group085	36.8421	7	[ABAT, ADRB1, ADRB2, CNR1, PTGER3, PTGS2, TNF]
GO:0120162	positive regulation of cold-induced thermogenesis	GO_BiologicalProcess-EBI-UniProt-GOA-ACAP-ARAP_25.05.2022_00h00	3.41589e-06	0.00333049	2.47115e-32	3.75615e-30	[3, 4, 5, 6, 7, 8]	Group085	11.1111	12	[ACHE, ADRB1, ADRB2, ALPL, HDAC3, IGF1R, KDM3A, KDM6B, SYK, THRA, TRPM8, VEGFA]
GO:0120161	regulation of cold-induced thermogenesis	GO_BiologicalProcess-EBI-UniProt-GOA-ACAP-ARAP_25.05.2022_00h00	8.44868e-06	0.00767985	2.47115e-32	3.75615e-30	[3, 4, 5, 7]	Group085	8.80503	14	[ACHE, ADAM17, ADAMTS5, ADRB1, ADRB2, ALPL, HDAC3, IGF1R, KDM3A, KDM6B, SYK, THRA, TRPM8, VEGFA]
GO:0106106	cold-induced thermogenesis	GO_BiologicalProcess-EBI-UniProt-GOA-ACAP-ARAP_25.05.2022_00h00	8.44868e-06	0.00767985	2.47115e-32	3.75615e-30	[3, 4, 6]	Group085	8.80503	14	[ACHE, ADAM17, ADAMTS5, ADRB1, ADRB2, ALPL, HDAC3, IGF1R, KDM3A, KDM6B, SYK, THRA, TRPM8, VEGFA]
GO:0009892	negative regulation of metabolic process	GO_BiologicalProcess-EBI-UniProt-GOA-ACAP-ARAP_25.05.2022_00h00	3.95176e-16	6.52436e-13	3.80108e-17	3.04086e-15	[2, 3, 4]	Group086	4.21251	134	[ABL1, ADAM10, ADAM17, ADAMTS5, ADORA1, ADORA2A, ADRA1A, ADRA1D, ADRA2A, AHR, AKR1B1, AKR1C3, AKT1, ALK, APEX1, APP, AR, ARG1, AURKA, AURKB, AXL, BCL2, BTK, CCNE1, CD38, CDK1, CDK2, CDK5, CDK5R1, CDK6, CELA1, CHEK1, CHRNA7, CNR1, CSK, CSNK2A1, CTSB, DAPK1, DNMT1, DRD2, DRD3, DUSP3, DYRK1A, EGFR, ELANE, EPHA1, EPHA2, EPHA4, EPHB2, ERN1, ESR1, ESR2, F2, FFAR1, FTO, FYN, GLI2, GRIN2A, GSK3B, HDAC1, …
GO:0010628	positive regulation of gene expression	GO_BiologicalProcess-EBI-UniProt-GOA-ACAP-ARAP_25.05.2022_00h00	9.50662e-15	1.54292e-11	3.80108e-17	3.04086e-15	[4, 5, 6]	Group086	5.79119	71	[ABL1, ADAM17, ADRA2A, AKR1B1, AKT1, APP, AR, AVPR2, BRAF, BTK, CDK1, CDK6, CHEK1, CYP1B1, DNMT1, DRD2, DYRK1A, EGFR, ELANE, EPHB2, ERBB2, ERN1, ESR1, F3, FGR, GCGR, GSK3B, HDAC1, HDAC2, HIF1A, HSP90AA1, IDO1, KDM4A, KIT, MAP2K1, MAPK14, MIF, MMP12, MMP14, MMP8, MTOR, NOS2, NR1H4, PDE4D, PIK3CB, PIK3CG, PIK3R1, PLA2G1B, PNP, PPARG, PRKCZ, PRKDC, PTGER4, PTGS2, PTK2B, RARG, ROCK1, ROCK2, RPS6KB1, …
GO:0010605	negative regulation of macromolecule metabolic process	GO_BiologicalProcess-EBI-UniProt-GOA-ACAP-ARAP_25.05.2022_00h00	1.31316e-12	2.04459e-09	3.80108e-17	3.04086e-15	[3, 4, 5]	Group086	4.03005	118	[ABL1, ADAM10, ADORA2A, AHR, AKR1B1, AKT1, APEX1, APP, AR, ARG1, AURKA, AURKB, AXL, BTK, CCNE1, CD38, CDK1, CDK2, CDK5, CDK5R1, CDK6, CELA1, CHEK1, CHRNA7, CSK, CSNK2A1, CTSB, DAPK1, DNMT1, DRD2, DRD3, DUSP3, DYRK1A, EGFR, ELANE, EPHA1, EPHA2, EPHA4, EPHB2, ERN1, ESR1, ESR2, F2, FFAR1, FTO, FYN, GLI2, GRIN2A, GSK3B, HDAC1, HDAC2, HDAC3, HDAC6, HDAC8, HIF1A, HNF4A, HSP90AB1, IDO1, IGFBP3, IKBKB, K…
GO:0010629	negative regulation of gene expression	GO_BiologicalProcess-EBI-UniProt-GOA-ACAP-ARAP_25.05.2022_00h00	1.64248e-10	2.36353e-07	3.80108e-17	3.04086e-15	[4, 5, 6]	Group086	5.38244	57	[ADAM10, AKT1, APEX1, APP, ARG1, AURKA, AXL, BTK, CDK1, CDK2, CHRNA7, CSK, DAPK1, DNMT1, DYRK1A, EGFR, ELANE, EPHA2, EPHB2, ERN1, ESR1, F2, FFAR1, FTO, FYN, GSK3B, HDAC1, HIF1A, HSP90AB1, IDO1, KDM4A, KDR, MAP2K1, MAPK14, MAPT, MIF, MMP8, NOS2, NR1H4, PIK3CA, PLA2G10, PPARA, PPARG, PTGER4, PTPRS, ROCK1, ROCK2, SERPINE1, SIRT1, SIRT2, TERT, TLR9, TNF, TSPO, TYMS, VEGFA, XDH]
GO:0001818	negative regulation of cytokine production	GO_BiologicalProcess-EBI-UniProt-GOA-ACAP-ARAP_25.05.2022_00h00	2.28304e-06	0.00228532	3.80108e-17	3.04086e-15	[3, 4, 5, 6, 7]	Group086	6.97674	21	[ARG1, AXL, BTK, CHRNA7, CSK, ELANE, EPHA2, EPHB2, F2, FFAR1, HSP90AB1, IDO1, MMP8, NR1H4, PLA2G10, PPARA, PTGER4, PTPRS, TLR9, TNF, TSPO]
GO:0043406	positive regulation of MAP kinase activity	GO_BiologicalProcess-EBI-UniProt-GOA-ACAP-ARAP_25.05.2022_00h00	4.79393e-16	7.90039e-13	3.72451e-18	3.20308e-16	[6, 7, 8, 9, 10, 11, 12]	Group087	18.4615	24	[ADRA2A, CSK, DRD4, EGFR, ELANE, EPHA4, ERBB2, ERN1, FGFR1, FLT3, INSR, KIT, MIF, NOX4, PIK3CG, PKN1, PLA2G1B, PTK2B, PTPN1, SRC, SYK, TLR9, TNF, VEGFA]
GO:0004707	MAP kinase activity	GO_BiologicalProcess-EBI-UniProt-GOA-ACAP-ARAP_25.05.2022_00h00	4.56265e-15	7.44624e-12	3.72451e-18	3.20308e-16	[5, 6, 7]	Group087	13.1818	29	[ADRA2A, CBS, CSK, DRD4, EGFR, ELANE, EPHA4, ERBB2, ERN1, FGFR1, FLT3, INSR, KIT, LYN, MAPK14, MIF, NOX4, PIK3CB, PIK3CG, PKN1, PLA2G1B, PPARG, PTK2B, PTPN1, SRC, SYK, TLR9, TNF, VEGFA]
GO:0043405	regulation of MAP kinase activity	GO_BiologicalProcess-EBI-UniProt-GOA-ACAP-ARAP_25.05.2022_00h00	5.46416e-15	8.89565e-12	3.72451e-18	3.20308e-16	[6, 7, 8, 9, 10, 11]	Group087	13.6585	28	[ADRA2A, CBS, CSK, DRD4, EGFR, ELANE, EPHA4, ERBB2, ERN1, FGFR1, FLT3, INSR, KIT, LYN, MIF, NOX4, PIK3CB, PIK3CG, PKN1, PLA2G1B, PPARG, PTK2B, PTPN1, SRC, SYK, TLR9, TNF, VEGFA]
GO:0031098	stress-activated protein kinase signaling cascade	GO_BiologicalProcess-EBI-UniProt-GOA-ACAP-ARAP_25.05.2022_00h00	1.08482e-10	1.5795e-07	3.72451e-18	3.20308e-16	[4, 5, 6]	Group087	9.47368	27	[APP, CBS, DUSP3, EGFR, EPHA4, EPHB1, ERN1, FASN, HDAC3, IGF1R, IKBKB, LYN, MAP2K1, MAP4K4, MAPK14, MMP8, OPRK1, PKN1, PRMT1, PTGER4, PTK2B, PTPN1, SYK, TLR9, TNF, VEGFA, XDH]
GO:0051403	stress-activated MAPK cascade	GO_BiologicalProcess-EBI-UniProt-GOA-ACAP-ARAP_25.05.2022_00h00	3.21486e-10	4.55868e-07	3.72451e-18	3.20308e-16	[5, 6, 7]	Group087	9.35252	26	[APP, CBS, DUSP3, EGFR, EPHA4, EPHB1, ERN1, FASN, HDAC3, IGF1R, IKBKB, MAP2K1, MAP4K4, MAPK14, MMP8, OPRK1, PKN1, PRMT1, PTGER4, PTK2B, PTPN1, SYK, TLR9, TNF, VEGFA, XDH]
GO:0007254	JNK cascade	GO_BiologicalProcess-EBI-UniProt-GOA-ACAP-ARAP_25.05.2022_00h00	1.27645e-07	0.000152153	3.72451e-18	3.20308e-16	[6, 7, 8]	Group087	9.09091	19	[APP, CBS, DUSP3, EGFR, EPHA4, EPHB1, ERN1, HDAC3, IGF1R, MAP4K4, MMP8, PKN1, PRMT1, PTGER4, PTK2B, PTPN1, SYK, TLR9, TNF]
GO:0043507	positive regulation of JUN kinase activity	GO_BiologicalProcess-EBI-UniProt-GOA-ACAP-ARAP_25.05.2022_00h00	7.3013e-06	0.0067026	3.72451e-18	3.20308e-16	[7, 8, 9, 10, 11, 12, 13]	Group087	16.6667	8	[EPHA4, ERN1, PKN1, PTK2B, PTPN1, SYK, TLR9, TNF]
GO:0006937	regulation of muscle contraction	GO_BiologicalProcess-EBI-UniProt-GOA-ACAP-ARAP_25.05.2022_00h00	2.47901e-07	0.000286077	1.33855e-11	5.48805e-10	[5, 6]	Group088	9.65909	17	[ABAT, ADORA1, ADRA1A, ADRA1D, ADRA2A, ADRA2B, ADRA2C, ADRB2, GRK2, HSP90AA1, KCNMA1, KIT, PDE4D, PIK3CG, PRKACA, PTGS2, SLC9A1]
GO:0045932	negative regulation of muscle contraction	GO_BiologicalProcess-EBI-UniProt-GOA-ACAP-ARAP_25.05.2022_00h00	4.9202e-07	0.000547126	1.33855e-11	5.48805e-10	[3, 4, 5, 6, 7]	Group088	29.1667	7	[ADORA1, ADRA2A, ADRB2, GRK2, KCNMA1, PIK3CG, PTGS2]
GO:0045822	negative regulation of heart contraction	GO_BiologicalProcess-EBI-UniProt-GOA-ACAP-ARAP_25.05.2022_00h00	9.01196e-07	0.000967884	1.33855e-11	5.48805e-10	[4, 5, 6, 7]	Group088	26.9231	7	[ADORA1, ADRA1A, ADRA1D, GRK2, PDE4D, PIK3CG, TNF]
GO:1903523	negative regulation of blood circulation	GO_BiologicalProcess-EBI-UniProt-GOA-ACAP-ARAP_25.05.2022_00h00	1.19435e-06	0.00125645	1.33855e-11	5.48805e-10	[3, 4, 5, 6]	Group088	25.9259	7	[ADORA1, ADRA1A, ADRA1D, GRK2, PDE4D, PIK3CG, TNF]
GO:0000165	MAPK cascade	GO_BiologicalProcess-EBI-UniProt-GOA-ACAP-ARAP_25.05.2022_00h00	1.20123e-26	2.12138e-23	1.42599e-32	2.19602e-30	[4, 5, 6]	Group089	8.93921	75	[ABL1, ADORA1, ADRA1A, ADRA1D, ADRA2A, ADRA2B, ADRA2C, ADRB2, AKR1B1, ALK, ALOX15, APP, AR, BRAF, CBS, CCNA2, CDK1, CHRNA7, CSK, DRD2, DRD4, DUSP3, EGFR, ELANE, EPHA2, EPHA4, EPHA7, EPHA8, EPHB1, EPHB2, ERBB2, ERN1, F3, FASN, FGFR1, FLT3, GRM5, HDAC3, HTR2C, IGF1R, IGFBP3, IKBKB, INSR, KDR, KIT, LYN, MAP2K1, MAP4K4, MAPK14, MIF, MMP8, NOX4, NTRK1, OPRK1, OPRM1, PIK3CB, PIK3CG, PKN1, PLA2G1B, PLA2…
GO:0043408	regulation of MAPK cascade	GO_BiologicalProcess-EBI-UniProt-GOA-ACAP-ARAP_25.05.2022_00h00	2.91057e-26	5.13425e-23	1.42599e-32	2.19602e-30	[5, 6, 7]	Group089	9.58333	69	[ABL1, ADORA1, ADRA1A, ADRA1D, ADRA2A, ADRA2B, ADRA2C, ADRB2, AKR1B1, ALK, ALOX15, APP, AR, BRAF, CCNA2, CHRNA7, CSK, DRD2, DRD4, DUSP3, EGFR, ELANE, EPHA2, EPHA4, EPHA7, EPHA8, EPHB1, EPHB2, ERBB2, ERN1, FASN, FGFR1, FLT3, GRM5, HDAC3, HTR2C, IGF1R, IGFBP3, INSR, KDR, KIT, LYN, MAP2K1, MAP4K4, MIF, MMP8, NOX4, NTRK1, OPRK1, OPRM1, PIK3CB, PIK3CG, PKN1, PLA2G1B, PLA2G2A, PLA2G5, PPARG, PRKCZ, PRM…
GO:0043410	positive regulation of MAPK cascade	GO_BiologicalProcess-EBI-UniProt-GOA-ACAP-ARAP_25.05.2022_00h00	8.78887e-25	1.54157e-21	1.42599e-32	2.19602e-30	[5, 6, 7, 8]	Group089	11.0465	57	[ABL1, ADORA1, ADRA1A, ADRA1D, ADRA2A, ADRA2B, ADRA2C, ADRB2, AKR1B1, ALK, ALOX15, APP, AR, BRAF, CHRNA7, CSK, DRD2, DRD4, EGFR, ELANE, EPHA4, EPHA8, ERBB2, ERN1, FGFR1, FLT3, GRM5, HTR2C, IGF1R, IGFBP3, INSR, KDR, KIT, MAP2K1, MIF, MMP8, NOX4, NTRK1, OPRK1, OPRM1, PIK3CG, PKN1, PLA2G1B, PLA2G2A, PLA2G5, PRKCZ, PRMT1, PTK2B, PTPN1, ROCK1, ROCK2, SRC, SYK, TLR9, TNF, VEGFA, XDH]
GO:0050806	positive regulation of synaptic transmission	GO_BiologicalProcess-EBI-UniProt-GOA-ACAP-ARAP_25.05.2022_00h00	6.02378e-17	1.00477e-13	1.42599e-32	2.19602e-30	[3, 4, 5, 6, 7, 8, 9]	Group089	16.185	28	[ABL1, ADORA1, ADORA2A, ADRA1A, ADRA1D, APEX1, APP, BRAF, CA2, CA7, CDK5, CHRNA7, CNR1, DRD2, EPHA4, EPHB2, GRIN1, GRIN2A, GRIN2B, GSK3B, MME, MMP12, NTRK1, PRKCZ, PTGS2, PTK2B, SNCA, TNF]
GO:0070371	ERK1 and ERK2 cascade	GO_BiologicalProcess-EBI-UniProt-GOA-ACAP-ARAP_25.05.2022_00h00	1.79698e-16	2.98119e-13	1.42599e-32	2.19602e-30	[5, 6, 7]	Group089	10.8262	38	[ABL1, ADRA1A, ADRA1D, ALOX15, APP, BRAF, CCNA2, CDK1, CHRNA7, CSK, DRD2, DUSP3, EGFR, EPHA2, EPHA4, EPHA7, EPHB1, EPHB2, ERBB2, F3, HTR2C, KDR, LYN, MAP2K1, MIF, NOX4, NTRK1, OPRM1, PLA2G2A, PLA2G5, PRKCZ, PTGER4, PTK2B, PTPN1, SRC, SYK, TLR9, TNF]
GO:0070372	regulation of ERK1 and ERK2 cascade	GO_BiologicalProcess-EBI-UniProt-GOA-ACAP-ARAP_25.05.2022_00h00	2.38301e-15	3.901e-12	1.42599e-32	2.19602e-30	[6, 7, 8]	Group089	10.9034	35	[ABL1, ADRA1A, ADRA1D, ALOX15, APP, BRAF, CCNA2, CHRNA7, CSK, DRD2, DUSP3, EGFR, EPHA2, EPHA4, EPHA7, EPHB1, EPHB2, ERBB2, HTR2C, KDR, LYN, MAP2K1, MIF, NOX4, NTRK1, OPRM1, PLA2G2A, PLA2G5, PRKCZ, PTK2B, PTPN1, SRC, SYK, TLR9, TNF]
GO:0070374	positive regulation of ERK1 and ERK2 cascade	GO_BiologicalProcess-EBI-UniProt-GOA-ACAP-ARAP_25.05.2022_00h00	5.03176e-09	6.61174e-06	1.42599e-32	2.19602e-30	[6, 7, 8, 9]	Group089	9.56522	22	[ABL1, ADRA1A, ADRA1D, ALOX15, APP, BRAF, CHRNA7, DRD2, EGFR, HTR2C, KDR, MAP2K1, MIF, NOX4, NTRK1, OPRM1, PLA2G2A, PLA2G5, PRKCZ, PTK2B, SRC, TNF]
GO:0071880	adenylate cyclase-activating adrenergic receptor signaling pathway	GO_BiologicalProcess-EBI-UniProt-GOA-ACAP-ARAP_25.05.2022_00h00	7.02126e-11	1.02932e-07	2.27896e-09	5.4695e-08	[5, 6, 7, 8]	Group090	38.4615	10	[ADRA1A, ADRA1D, ADRA2A, ADRA2B, ADRA2C, ADRB1, ADRB2, DRD2, DRD3, PDE4D]
GO:0071875	adrenergic receptor signaling pathway	GO_BiologicalProcess-EBI-UniProt-GOA-ACAP-ARAP_25.05.2022_00h00	7.60404e-10	1.05316e-06	2.27896e-09	5.4695e-08	[4, 5, 6]	Group090	31.25	10	[ADRA1A, ADRA1D, ADRA2A, ADRA2B, ADRA2C, ADRB1, ADRB2, DRD2, DRD3, PDE4D]
GO:0051345	positive regulation of hydrolase activity	GO_BiologicalProcess-EBI-UniProt-GOA-ACAP-ARAP_25.05.2022_00h00	2.11837e-16	3.51013e-13	3.15965e-18	2.7489e-16	[5]	Group091	8.10811	51	[ADRA1A, ADRA1D, ADRB1, AGTR1, AKR1B10, AKT1, AKT2, APP, AVPR1A, CCNA2, CTSD, DAPK1, EDNRA, EGFR, EPHA1, EPHA2, EPHA4, ERBB2, ESR1, F3, FASN, FGFR1, FYN, GRIN1, GRIN2A, GRIN2B, GSK3B, HSP90AB1, KIT, LCK, LYN, MAP4K4, MAPT, MTOR, NTRK1, PLA2G1B, PLA2G5, PLAA, PPARG, PRKCZ, PTK2B, ROCK1, ROCK2, SIRT1, SNCA, SYK, TNF, TXK, VCP, VEGFA, XDH]
GO:0010517	regulation of phospholipase activity	GO_BiologicalProcess-EBI-UniProt-GOA-ACAP-ARAP_25.05.2022_00h00	3.9339e-14	6.33752e-11	3.15965e-18	2.7489e-16	[6]	Group091	23.0769	18	[ABL1, ADRA1A, ADRA1D, AGTR1, AKR1B10, AVPR1A, CCNA2, EDNRA, EGFR, ESR1, FGFR1, KIT, PLA2G1B, PLA2G5, PLAA, PRKCZ, SNCA, TXK]
GO:0010518	positive regulation of phospholipase activity	GO_BiologicalProcess-EBI-UniProt-GOA-ACAP-ARAP_25.05.2022_00h00	2.72234e-13	4.31219e-10	3.15965e-18	2.7489e-16	[7]	Group091	25	16	[ADRA1A, ADRA1D, AGTR1, AKR1B10, AVPR1A, CCNA2, EDNRA, EGFR, ESR1, FGFR1, KIT, PLA2G1B, PLA2G5, PLAA, PRKCZ, TXK]
GO:0060193	positive regulation of lipase activity	GO_BiologicalProcess-EBI-UniProt-GOA-ACAP-ARAP_25.05.2022_00h00	4.77639e-12	7.30311e-09	3.15965e-18	2.7489e-16	[6]	Group091	21.0526	16	[ADRA1A, ADRA1D, AGTR1, AKR1B10, AVPR1A, CCNA2, EDNRA, EGFR, ESR1, FGFR1, KIT, PLA2G1B, PLA2G5, PLAA, PRKCZ, TXK]
GO:0060191	regulation of lipase activity	GO_BiologicalProcess-EBI-UniProt-GOA-ACAP-ARAP_25.05.2022_00h00	5.24771e-12	8.00801e-09	3.15965e-18	2.7489e-16	[5]	Group091	17.6471	18	[ABL1, ADRA1A, ADRA1D, AGTR1, AKR1B10, AVPR1A, CCNA2, EDNRA, EGFR, ESR1, FGFR1, KIT, PLA2G1B, PLA2G5, PLAA, PRKCZ, SNCA, TXK]
GO:1900274	regulation of phospholipase C activity	GO_BiologicalProcess-EBI-UniProt-GOA-ACAP-ARAP_25.05.2022_00h00	5.6816e-08	6.96564e-05	3.15965e-18	2.7489e-16	[7]	Group091	20.8333	10	[ABL1, ADRA1A, ADRA1D, AVPR1A, EDNRA, EGFR, ESR1, FGFR1, KIT, TXK]
GO:0010863	positive regulation of phospholipase C activity	GO_BiologicalProcess-EBI-UniProt-GOA-ACAP-ARAP_25.05.2022_00h00	3.84544e-07	0.000433381	3.15965e-18	2.7489e-16	[8]	Group091	20	9	[ADRA1A, ADRA1D, AVPR1A, EDNRA, EGFR, ESR1, FGFR1, KIT, TXK]
GO:0045907	positive regulation of vasoconstriction	GO_BiologicalProcess-EBI-UniProt-GOA-ACAP-ARAP_25.05.2022_00h00	1.14058e-06	0.00120217	3.15965e-18	2.7489e-16	[3, 4, 5, 6, 7, 8, 9]	Group091	21.0526	8	[ABL1, ADRA1A, ADRA1D, AVPR1A, AVPR2, CD38, PTGS2, TBXAS1]
GO:0033993	response to lipid	GO_BiologicalProcess-EBI-UniProt-GOA-ACAP-ARAP_25.05.2022_00h00	6.9854e-39	1.27274e-35	0	3.78351e-44	[4]	Group092	9.97942	97	[ABL1, ADAM17, ADCY5, AHR, AKR1B1, AKR1C1, AKR1C2, AKR1C3, AKR1C4, AKT1, ALPL, AR, ARG1, ATP4B, AVPR1A, AXL, BCHE, BCL2, BTK, CA9, CCNA2, CD38, CDK4, CES1, CFTR, CNR1, CNR2, CYP19A1, CYP1B1, CYP24A1, EGFR, ELANE, EPHA3, EPHB2, ESR1, ESR2, ESRRA, ESRRB, FFAR1, FLT3, GSK3B, HDAC1, HDAC2, HDAC6, HNF4A, HSD17B2, IDO1, IGF1R, KDM3A, KDM4C, LYN, MAOB, MAPK14, MIF, MMP2, MPO, MTAP, NOS2, NR1H4, NR3C1, O…
GO:0051240	positive regulation of multicellular organismal process	GO_BiologicalProcess-EBI-UniProt-GOA-ACAP-ARAP_25.05.2022_00h00	4.70362e-31	8.41477e-28	3.544e-31	5.1388e-29	[2, 3, 4]	Group093	6.99257	113	[ABAT, ABL1, ACHE, ADAM17, ADORA2A, ADRA1A, ADRA1D, ADRA2A, ADRA2B, ADRB1, ADRB2, AKR1B1, AKT1, ALOX5, ALPL, APEX1, APP, AR, AVPR1A, AVPR2, AXL, BCL2, BMP1, BRAF, BTK, CAMK2B, CCNA2, CD38, CDK1, CELA1, CFTR, CHRNA7, CNR1, CXCR2, CYP19A1, CYP1B1, DRD2, DRD3, ELANE, EPHA1, EPHA4, EPHB1, EPHB2, EPHB3, ESRRB, F2, F3, FGR, GLI2, GRM5, HDAC1, HDAC2, HDAC3, HIF1A, HSP90AA1, IDO1, IGF1R, KDM3A, KDM6B, KD…
GO:0010604	positive regulation of macromolecule metabolic process	GO_BiologicalProcess-EBI-UniProt-GOA-ACAP-ARAP_25.05.2022_00h00	1.29648e-26	2.28829e-23	3.544e-31	5.1388e-29	[3, 4, 5]	Group093	4.61745	172	[ABL1, ADAM17, ADORA1, ADRA1A, ADRA1D, ADRA2A, ADRA2B, ADRA2C, ADRB2, AGTR1, AHR, AKR1B1, AKT1, AKT2, ALK, APEX1, APP, AR, AURKA, AURKB, AVPR2, BCL2, BRAF, BTK, CCNA2, CCNB1, CD38, CDC7, CDK1, CDK2, CDK5, CDK5R1, CDK6, CELA1, CHEK1, CHEK2, CHRNA7, CSK, CSNK1A1, CSNK1D, CSNK2A1, CTSD, CYP1B1, DAPK1, DBF4, DNMT1, DRD2, DRD3, DRD4, DYRK1A, DYRK1B, DYRK2, ECE1, EGFR, ELANE, EPHA4, EPHA7, EPHB2, ERBB2…
GO:0002682	regulation of immune system process	GO_BiologicalProcess-EBI-UniProt-GOA-ACAP-ARAP_25.05.2022_00h00	1.03025e-17	1.73392e-14	3.544e-31	5.1388e-29	[2, 3]	Group093	5.57967	90	[ABL1, ADAM10, ADAM17, ADORA1, ADORA2A, AHR, AKR1C1, AKT1, ALOX15, APP, ARG1, AXL, BCL2, BLK, BMX, BRAF, BTK, CD38, CDK6, CFD, CNR1, CNR2, CSK, CXCR2, CYP19A1, DPP4, DRD2, DUSP3, ELANE, EPHB2, ERBB2, ESR1, ESRRA, FGR, FUT4, FUT7, FYN, GLI2, HIF1A, HSP90AA1, IDO1, IKBKB, KIT, LCK, LYN, MAPK14, MIF, MMP12, MMP14, MMP8, MPL, MTOR, NOS2, NR1H4, PDE4D, PGF, PIK3CA, PIK3CB, PIK3R1, PKN1, PLA2G10, PLA2G…
GO:0001819	positive regulation of cytokine production	GO_BiologicalProcess-EBI-UniProt-GOA-ACAP-ARAP_25.05.2022_00h00	9.84491e-12	1.49544e-08	3.544e-31	5.1388e-29	[3, 4, 5, 6, 7]	Group093	7.51445	39	[ABL1, ADAM17, ADRA2A, APP, BTK, CYP1B1, DRD2, ELANE, EPHB2, F3, FGR, HDAC2, HIF1A, HSP90AA1, IDO1, KIT, MAPK14, MIF, MMP12, MMP8, NOS2, NR1H4, PDE4D, PIK3CG, PIK3R1, PLA2G1B, PNP, PRKCZ, PTGER4, PTGS2, ROCK2, SERPINE1, SIRT1, SRC, STAT1, SYK, TLR9, TNF, TXK]
GO:0010941	regulation of cell death	GO_BiologicalProcess-EBI-UniProt-GOA-ACAP-ARAP_25.05.2022_00h00	2.45184e-38	4.46479e-35	5.8729e-39	9.80774e-37	[3, 4]	Group094	7.35462	129	[ABL1, ADAM17, ADORA1, ADORA2A, AKR1B1, AKR1C3, AKT1, AKT2, ALB, ALK, ALOX12, APEX1, AR, AURKA, AURKB, AXL, BACE1, BCL2, BCL2L1, BLK, BRAF, BTK, CBS, CCNA2, CD38, CDK1, CDK5, CDK5R1, CHEK2, CHRNA7, CNR1, CSNK2A1, CTSB, CTSD, CXCR2, CYP1B1, DAPK1, DNMT1, DRD2, DRD3, EGFR, EPHA7, EPHB1, ESR1, FASN, FGFR1, FLT3, FYN, GABRB2, GLI2, GLO1, GRIA4, GRIN2A, GRIN2B, GSK3B, HDAC1, HDAC2, HDAC3, HDAC6, HIF1A…
GO:0043067	regulation of programmed cell death	GO_BiologicalProcess-EBI-UniProt-GOA-ACAP-ARAP_25.05.2022_00h00	5.86427e-38	1.06671e-34	5.8729e-39	9.80774e-37	[4, 5]	Group094	7.69231	122	[ABL1, ADAM17, ADORA1, ADORA2A, AKR1B1, AKR1C3, AKT1, AKT2, ALB, ALK, ALOX12, APEX1, AR, AURKA, AURKB, AXL, BACE1, BCL2, BCL2L1, BLK, BRAF, BTK, CBS, CCNA2, CD38, CDK1, CDK5, CDK5R1, CHEK2, CNR1, CSNK2A1, CTSB, CTSD, CXCR2, CYP1B1, DAPK1, DNMT1, DRD3, EGFR, EPHA7, ESR1, FASN, FGFR1, FLT3, FYN, GABRB2, GLI2, GLO1, GRIA4, GRIN2A, GSK3B, HDAC1, HDAC2, HDAC3, HDAC6, HIF1A, HSP90AA1, HSP90AB1, HSP90B1…
GO:0042981	regulation of apoptotic process	GO_BiologicalProcess-EBI-UniProt-GOA-ACAP-ARAP_25.05.2022_00h00	2.22081e-35	4.01744e-32	5.8729e-39	9.80774e-37	[5, 6]	Group094	7.53866	117	[ABL1, ADAM17, ADORA1, ADORA2A, AKR1B1, AKR1C3, AKT1, AKT2, ALB, ALK, ALOX12, APEX1, AR, AURKA, AURKB, AXL, BACE1, BCL2, BCL2L1, BLK, BRAF, BTK, CBS, CCNA2, CD38, CDK1, CDK5, CDK5R1, CHEK2, CNR1, CSNK2A1, CTSB, CTSD, CXCR2, CYP1B1, DAPK1, DNMT1, DRD3, EGFR, EPHA7, ESR1, FASN, FGFR1, FLT3, FYN, GABRB2, GLI2, GLO1, GRIA4, GRIN2A, GSK3B, HDAC1, HDAC2, HDAC3, HIF1A, HSP90AA1, HSP90AB1, HSP90B1, IDO1,…
GO:0010942	positive regulation of cell death	GO_BiologicalProcess-EBI-UniProt-GOA-ACAP-ARAP_25.05.2022_00h00	2.54536e-18	4.31185e-15	5.8729e-39	9.80774e-37	[3, 4, 5]	Group094	8.68852	53	[ABL1, ADORA1, ADORA2A, AKR1C3, BACE1, BLK, CCNA2, CDK5, CDK5R1, CHEK2, CNR1, CTSD, CXCR2, CYP1B1, DAPK1, EPHA7, FASN, FYN, GRIN2A, GRIN2B, GSK3B, HDAC6, IDO1, IGFBP3, KCNMA1, LCK, LYN, MAPT, MCL1, MELK, MMP2, MMP3, MMP9, NOS2, NR3C1, NTRK1, PARP1, PIK3CB, PLA2G1B, PPARG, PRKDC, PTGS2, RARB, RARG, SIRT1, SIRT2, SLC9A1, SNCA, SRC, SYK, TNF, TOP2A, TSPO]
GO:0043068	positive regulation of programmed cell death	GO_BiologicalProcess-EBI-UniProt-GOA-ACAP-ARAP_25.05.2022_00h00	9.18665e-16	1.50937e-12	5.8729e-39	9.80774e-37	[4, 5, 6]	Group094	8.56611	46	[ABL1, ADORA2A, AKR1C3, BACE1, BLK, CCNA2, CDK5, CDK5R1, CHEK2, CNR1, CTSD, CXCR2, CYP1B1, DAPK1, EPHA7, FASN, GRIN2A, HDAC6, IDO1, IGFBP3, KCNMA1, LCK, LYN, MCL1, MELK, MMP2, MMP9, NOS2, NR3C1, NTRK1, PIK3CB, PLA2G1B, PPARG, PRKDC, PTGS2, RARB, RARG, SIRT1, SIRT2, SLC9A1, SNCA, SRC, SYK, TNF, TOP2A, TSPO]
GO:0043065	positive regulation of apoptotic process	GO_BiologicalProcess-EBI-UniProt-GOA-ACAP-ARAP_25.05.2022_00h00	1.62285e-13	2.58358e-10	5.8729e-39	9.80774e-37	[5, 6, 7]	Group094	8.03059	42	[ABL1, ADORA2A, AKR1C3, BACE1, BLK, CCNA2, CDK5, CDK5R1, CHEK2, CNR1, CTSD, CXCR2, CYP1B1, DAPK1, EPHA7, FASN, GRIN2A, IDO1, IGFBP3, KCNMA1, LCK, LYN, MCL1, MELK, MMP2, MMP9, NR3C1, PIK3CB, PLA2G1B, PPARG, PRKDC, PTGS2, RARB, RARG, SIRT1, SIRT2, SLC9A1, SNCA, SRC, TNF, TOP2A, TSPO]
GO:2000116	regulation of cysteine-type endopeptidase activity	GO_BiologicalProcess-EBI-UniProt-GOA-ACAP-ARAP_25.05.2022_00h00	1.19295e-11	1.80733e-08	5.8729e-39	9.80774e-37	[7, 8, 9]	Group094	10.4247	27	[ADORA2A, AKT1, CCNA2, CSNK2A1, CTSD, DAPK1, EPHA7, F3, FASN, FYN, GRIN1, GRIN2A, GRIN2B, LCK, MAPT, MMP9, PPARG, PTGS2, RPS6KA3, SIRT1, SNCA, SRC, SYK, TNF, VCP, VEGFA, XDH]
GO:1901216	positive regulation of neuron death	GO_BiologicalProcess-EBI-UniProt-GOA-ACAP-ARAP_25.05.2022_00h00	1.37868e-09	1.875e-06	5.8729e-39	9.80774e-37	[4, 5, 6]	Group094	15.9574	15	[ABL1, ADORA1, BACE1, CDK5, CDK5R1, EPHA7, FYN, GRIN2B, GSK3B, MAPT, MCL1, NR3C1, PARP1, SNCA, TNF]
GO:0018193	peptidyl-amino acid modification	GO_BiologicalProcess-EBI-UniProt-GOA-ACAP-ARAP_25.05.2022_00h00	1.99293e-41	3.64706e-38	8.2749e-31	1.19159e-28	[5, 6]	Group095	8.53047	119	[ABL1, ADAM17, ADORA1, ADRA1A, ADRA1D, ADRA2A, AKT1, AKT2, ALK, APP, AURKA, AURKB, AXL, BCL2, BLK, BMX, BRAF, BTK, CDC7, CDK1, CDK2, CDK5, CDK5R1, CHEK1, CHEK2, CLK1, CLK3, CSK, CSNK1A1, CSNK1D, CSNK2A1, DNMT1, DYRK1A, DYRK1B, DYRK2, EGFR, EPHA1, EPHA2, EPHA3, EPHA4, EPHA5, EPHA6, EPHA7, EPHA8, EPHB1, EPHB2, EPHB3, ERBB2, ERN1, FGFR1, FGR, FLT3, FOLH1, FYN, GRK2, GRM5, GSK3B, HDAC2, HDAC6, HSP90A…
GO:0018107	peptidyl-threonine phosphorylation	GO_BiologicalProcess-EBI-UniProt-GOA-ACAP-ARAP_25.05.2022_00h00	3.073e-15	5.02436e-12	8.2749e-31	1.19159e-28	[6, 7, 8]	Group095	18.1102	23	[AKT1, APP, BCL2, CDK1, CDK5, CDK5R1, CHEK1, CLK1, CSNK2A1, DYRK1A, DYRK1B, DYRK2, GRK2, GSK3B, MTOR, PKN1, PLK1, PRKACA, PRKDC, ROCK1, ROCK2, SIRT2, TNKS]
GO:0018210	peptidyl-threonine modification	GO_BiologicalProcess-EBI-UniProt-GOA-ACAP-ARAP_25.05.2022_00h00	2.35495e-14	3.81266e-11	8.2749e-31	1.19159e-28	[6, 7]	Group095	16.5468	23	[AKT1, APP, BCL2, CDK1, CDK5, CDK5R1, CHEK1, CLK1, CSNK2A1, DYRK1A, DYRK1B, DYRK2, GRK2, GSK3B, MTOR, PKN1, PLK1, PRKACA, PRKDC, ROCK1, ROCK2, SIRT2, TNKS]
GO:0051726	regulation of cell cycle	GO_BiologicalProcess-EBI-UniProt-GOA-ACAP-ARAP_25.05.2022_00h00	1.00723e-07	0.000120666	8.2749e-31	1.19159e-28	[3, 4]	Group095	4.59184	54	[ABL1, ADAM17, AKT1, AKT2, APEX1, APP, AURKA, AURKB, BCL2, BCL2L1, CCNA1, CCNA2, CCNB1, CCNB2, CCNB3, CCNE1, CDC7, CDK1, CDK2, CDK3, CDK4, CDK5, CDK5R1, CDK6, CHEK1, CHEK2, CSNK2A1, DBF4, DRD2, DRD3, DUSP3, EGFR, HDAC8, HSP90AB1, IGF1R, INSR, MAPK14, NAE1, NEK2, NEK6, PLK1, PRKACA, PRKDC, PTGS2, PTK6, ROCK2, RPS6KB1, SIRT1, SIRT2, SRC, TERT, TNF, TNKS, WEE1]
GO:0042391	regulation of membrane potential	GO_BiologicalProcess-EBI-UniProt-GOA-ACAP-ARAP_25.05.2022_00h00	3.83577e-21	6.62055e-18	1.23776e-32	1.9309e-30	[3]	Group096	10.9131	49	[ABAT, ABL1, ADORA1, ADORA2A, ADRA1A, ADRA1D, ADRB1, ADRB2, AKT1, AKT2, APP, BCL2, BCL2L1, CDK5, CFTR, CHRNA7, CNR1, CNR2, DRD2, DRD4, GABRA1, GABRB2, GABRG2, GPR35, GRIA1, GRIA3, GRIN1, GRIN2A, GRIN2B, GRM5, GSK3B, HTR3A, KCNH2, KCNMA1, KDR, MAPT, MTNR1B, MTOR, OPRM1, PARP1, PRKCZ, PTK2B, SLC29A1, SLC9A1, SNCA, SRC, TNF, TSPO, VCP]
GO:0060079	excitatory postsynaptic potential	GO_BiologicalProcess-EBI-UniProt-GOA-ACAP-ARAP_25.05.2022_00h00	3.84142e-13	6.06176e-10	1.23776e-32	1.9309e-30	[5, 6, 7, 8, 9]	Group096	16.4062	21	[ADORA1, ADORA2A, ADRB2, AKT1, APP, CDK5, CHRNA7, DRD2, GABRA1, GABRB2, GABRG2, GRIN1, GRIN2A, GRIN2B, GSK3B, HTR3A, OPRM1, PRKCZ, PTK2B, SLC29A1, SNCA]
GO:0031644	regulation of nervous system process	GO_BiologicalProcess-EBI-UniProt-GOA-ACAP-ARAP_25.05.2022_00h00	4.07228e-11	6.04733e-08	1.23776e-32	1.9309e-30	[4, 5]	Group096	12.963	21	[ABAT, ADORA1, ADRB2, APP, AVPR1A, CHRNA7, GPR35, GRIN1, GRIN2A, GRIN2B, HTR2C, MTNR1B, OPRK1, OPRM1, PRKCZ, PTK2B, ROCK2, SLC9A1, SRC, TNF, TYMP]
GO:0051128	regulation of cellular component organization	GO_BiologicalProcess-EBI-UniProt-GOA-ACAP-ARAP_25.05.2022_00h00	1.08383e-17	1.82192e-14	2.26444e-18	2.06064e-16	[3, 4]	Group097	4.70542	119	[ABL1, ADAM10, ADAM17, ADRB2, AGTR1, AKR1B1, AKT1, AKT2, ALK, ALOX15, APEX1, APP, AR, AURKA, AURKB, AVPR1A, AXL, BCL2, BCL2L1, BRAF, CAMK2B, CCNB1, CD38, CDK2, CDK5, CDK5R1, CHEK1, CHRNA7, CNR1, CSNK2A1, DNMT1, DPP4, DRD2, DRD3, DRD4, DUSP3, DYRK1A, EGFR, EPHA1, EPHA2, EPHA3, EPHA4, EPHA5, EPHA7, EPHB1, EPHB2, EPHB3, ERBB2, ESR1, ESR2, F2, F3, FYN, GRIN2B, GSK3B, HDAC2, HDAC6, HDAC8, HIF1A, HNF4A…
GO:0031329	regulation of cellular catabolic process	GO_BiologicalProcess-EBI-UniProt-GOA-ACAP-ARAP_25.05.2022_00h00	2.96245e-13	4.6866e-10	2.26444e-18	2.06064e-16	[4, 5]	Group097	6.48259	54	[ABL1, ADRA1A, ADRA1D, ADRA2A, ADRB2, AKT1, AKT2, APEX1, APP, AURKA, BCL2, CAPN1, CDK2, CDK5, CDK5R1, CISD1, CNR1, CSNK1A1, CSNK1D, CSNK2A1, DAPK1, ERN1, FTO, GSK3B, HDAC6, HIF1A, HSP90AB1, INSR, KDM4A, KDR, MAPK14, MAPT, MCL1, MET, MTOR, PGAM1, PIK3CA, PIK3CB, PIK3CG, PLK1, PPARA, PRKACA, PTK2, PTK2B, PTPN1, ROCK1, ROCK2, SIRT1, SIRT2, SNCA, TLR9, TNF, TSPO, VCP]
GO:0051129	negative regulation of cellular component organization	GO_BiologicalProcess-EBI-UniProt-GOA-ACAP-ARAP_25.05.2022_00h00	2.00983e-10	2.87807e-07	2.26444e-18	2.06064e-16	[3, 4, 5]	Group097	6.05263	46	[AKR1B1, AKT1, APP, AR, AURKB, BCL2L1, CCNB1, CD38, CDK5, CHEK1, DPP4, DYRK1A, EPHA3, EPHA4, EPHA7, EPHB2, FYN, GRIN2B, GSK3B, HDAC2, HDAC6, IKBKB, MAPT, MET, MMP14, NR1H4, PARP1, PIK3CA, PIK3R1, PLK1, PPARG, PRKCZ, PTGER4, PTPRS, ROCK1, ROCK2, SIRT2, SNCA, SRC, THRA, TNF, TNKS, TNKS2, TOP2A, TSPO, VEGFA]
GO:0044087	regulation of cellular component biogenesis	GO_BiologicalProcess-EBI-UniProt-GOA-ACAP-ARAP_25.05.2022_00h00	4.24787e-10	5.96401e-07	2.26444e-18	2.06064e-16	[3, 4]	Group097	5.26316	56	[ABL1, ALOX15, APEX1, APP, BRAF, CCNA2, CDK2, CDK5R1, DNMT1, DUSP3, DYRK1A, EPHA1, EPHA2, EPHA3, EPHA7, EPHB1, EPHB2, EPHB3, ESR1, FYN, GSK3B, HDAC6, HSP90AA1, IKBKB, KDR, KIT, MAP4K4, MAPT, MET, MMP1, MMP14, MMP3, MTOR, NTRK1, PARP1, PIK3CA, PIK3R1, PKN1, PLK1, PRKACA, PRKCZ, PTGER4, PTK2, PTK2B, PTPRS, ROCK1, ROCK2, SIRT2, SLC9A1, SNCA, SRC, SYK, THRA, TNF, VCP, VEGFA]
GO:0044089	positive regulation of cellular component biogenesis	GO_BiologicalProcess-EBI-UniProt-GOA-ACAP-ARAP_25.05.2022_00h00	1.21504e-09	1.65367e-06	2.26444e-18	2.06064e-16	[3, 4, 5]	Group097	6.75422	36	[ABL1, ALOX15, APEX1, BRAF, CDK2, CDK5R1, DNMT1, EPHA1, EPHA2, EPHB1, EPHB2, EPHB3, ESR1, GSK3B, HSP90AA1, KDR, KIT, MAP4K4, MAPT, MET, MMP1, MMP3, MTOR, NTRK1, PIK3CA, PIK3R1, PKN1, PTK2B, ROCK1, ROCK2, SNCA, SRC, SYK, TNF, VCP, VEGFA]
GO:0010638	positive regulation of organelle organization	GO_BiologicalProcess-EBI-UniProt-GOA-ACAP-ARAP_25.05.2022_00h00	4.81782e-08	5.95483e-05	2.26444e-18	2.06064e-16	[4, 5, 6]	Group097	6.20301	33	[ABL1, ADRB2, AKT2, ALOX15, APEX1, AURKA, AURKB, BRAF, CDK2, CDK5, CDK5R1, DNMT1, DRD3, EPHA1, GSK3B, HIF1A, INSR, KDR, MAPT, MET, MMP9, MTOR, NEK2, PKN1, PLA2G5, PTK2B, ROCK2, SIRT2, SNCA, SRC, TNF, TNKS, TNKS2]
GO:0033043	regulation of organelle organization	GO_BiologicalProcess-EBI-UniProt-GOA-ACAP-ARAP_25.05.2022_00h00	3.39888e-07	0.000384754	2.26444e-18	2.06064e-16	[4, 5]	Group097	4.36137	56	[ABL1, ADRB2, AKT1, AKT2, ALOX15, APEX1, AURKA, AURKB, BCL2L1, BRAF, CCNB1, CDK2, CDK5, CDK5R1, CHEK1, DNMT1, DRD3, DYRK1A, EPHA1, EPHA3, EPHA5, GSK3B, HDAC6, HDAC8, HIF1A, INSR, KDR, MAP2K1, MAPT, MET, MMP9, MTOR, NEK2, NEK6, PARP1, PIK3CA, PIK3R1, PKN1, PLA2G5, PLK1, PPARG, PTGER4, PTK2, PTK2B, PTPRS, ROCK1, ROCK2, SIRT2, SLC9A1, SNCA, SRC, TNF, TNKS, TNKS2, TOP2A, TSPO]
GO:0042987	amyloid precursor protein catabolic process	GO_BiologicalProcess-EBI-UniProt-GOA-ACAP-ARAP_25.05.2022_00h00	5.99066e-08	7.3146e-05	3.67065e-11	1.35814e-09	[5, 6]	Group098	18.0328	11	[ADAM10, ADAM17, APEX1, BACE1, CHRNA7, DYRK1A, EPHA4, LYN, ROCK1, ROCK2, TNF]
GO:0035507	regulation of myosin-light-chain-phosphatase activity	GO_BiologicalProcess-EBI-UniProt-GOA-ACAP-ARAP_25.05.2022_00h00	8.86605e-08	0.000106836	3.67065e-11	1.35814e-09	[7, 8, 9, 10]	Group098	71.4286	5	[IKBKB, NUAK1, ROCK1, ROCK2, TNF]
GO:0042982	amyloid precursor protein metabolic process	GO_BiologicalProcess-EBI-UniProt-GOA-ACAP-ARAP_25.05.2022_00h00	9.46827e-08	0.000113714	3.67065e-11	1.35814e-09	[4, 5]	Group098	15.3846	12	[ACHE, ADAM10, ADAM17, APEX1, BACE1, CHRNA7, DYRK1A, EPHA4, LYN, ROCK1, ROCK2, TNF]
GO:1903347	negative regulation of bicellular tight junction assembly	GO_BiologicalProcess-EBI-UniProt-GOA-ACAP-ARAP_25.05.2022_00h00	2.06519e-07	0.000240801	3.67065e-11	1.35814e-09	[5, 6, 7, 8, 9, 10]	Group098	100	4	[IKBKB, ROCK1, ROCK2, TNF]
GO:0050435	amyloid-beta metabolic process	GO_BiologicalProcess-EBI-UniProt-GOA-ACAP-ARAP_25.05.2022_00h00	8.344e-07	0.000900318	3.67065e-11	1.35814e-09	[5, 6]	Group098	15.873	10	[APEX1, BACE1, CHRNA7, DYRK1A, EPHA4, MME, MMP12, ROCK1, ROCK2, TNF]
GO:0035509	negative regulation of myosin-light-chain-phosphatase activity	GO_BiologicalProcess-EBI-UniProt-GOA-ACAP-ARAP_25.05.2022_00h00	1.0151e-06	0.00108006	3.67065e-11	1.35814e-09	[8, 9, 10, 11]	Group098	80	4	[IKBKB, ROCK1, ROCK2, TNF]
GO:2000810	regulation of bicellular tight junction assembly	GO_BiologicalProcess-EBI-UniProt-GOA-ACAP-ARAP_25.05.2022_00h00	8.96919e-06	0.00808124	3.67065e-11	1.35814e-09	[5, 6, 7, 9]	Group098	25	6	[EPHA2, IKBKB, PRKACA, ROCK1, ROCK2, TNF]
GO:0034205	amyloid-beta formation	GO_BiologicalProcess-EBI-UniProt-GOA-ACAP-ARAP_25.05.2022_00h00	1.00076e-05	0.00892677	3.67065e-11	1.35814e-09	[6, 7]	Group098	16	8	[APEX1, BACE1, CHRNA7, DYRK1A, EPHA4, ROCK1, ROCK2, TNF]
GO:0009894	regulation of catabolic process	GO_BiologicalProcess-EBI-UniProt-GOA-ACAP-ARAP_25.05.2022_00h00	4.43083e-15	7.23555e-12	1.19663e-23	1.38809e-21	[3, 4]	Group099	6.25	65	[ABL1, ADORA1, ADRA1A, ADRA1D, ADRA2A, ADRB2, AKT1, AKT2, ALK, APEX1, APP, AURKA, BCL2, CAPN1, CDK2, CDK4, CDK5, CDK5R1, CHEK2, CISD1, CNR1, CSNK1A1, CSNK1D, CSNK2A1, DAPK1, EGFR, ERN1, FTO, FYN, GRIN2A, GSK3B, HDAC6, HIF1A, HSP90AA1, HSP90AB1, INSR, KDM4A, KDR, MAPK14, MAPT, MCL1, MET, MTOR, NOS2, ODC1, PGAM1, PIK3CA, PIK3CB, PIK3CG, PLK1, PPARA, PRKACA, PTK2, PTK2B, PTPN1, ROCK1, ROCK2, SIRT1, …
GO:0030162	regulation of proteolysis	GO_BiologicalProcess-EBI-UniProt-GOA-ACAP-ARAP_25.05.2022_00h00	4.77272e-13	7.51703e-10	1.19663e-23	1.38809e-21	[5, 6]	Group099	6.58228	52	[ADORA2A, ADRA2A, AKT1, APP, AURKA, CCNA2, CDK2, CDK5, CSNK1A1, CSNK1D, CSNK2A1, CTSB, CTSD, DAPK1, EPHA4, EPHA7, F2, F3, FASN, FYN, GRIN1, GRIN2A, GRIN2B, GSK3B, HDAC1, HDAC2, HDAC6, HSP90AB1, LCK, LYN, MAPT, MMP14, MMP9, PLK1, PPARG, PRKACA, PTGS2, PTK2, PTK2B, ROCK1, ROCK2, RPS6KA3, SERPINE1, SIRT1, SIRT2, SNCA, SRC, SYK, TNF, VCP, VEGFA, XDH]
GO:0045862	positive regulation of proteolysis	GO_BiologicalProcess-EBI-UniProt-GOA-ACAP-ARAP_25.05.2022_00h00	9.40547e-13	1.47008e-09	1.19663e-23	1.38809e-21	[5, 6, 7]	Group099	8.92857	35	[ADRA2A, AKT1, APP, AURKA, CCNA2, CSNK1A1, CSNK1D, CTSD, DAPK1, EPHA4, F3, FASN, FYN, GRIN1, GRIN2A, GRIN2B, GSK3B, HDAC2, LCK, LYN, MAPT, MMP14, PLK1, PPARG, PTK2, PTK2B, ROCK2, SIRT1, SIRT2, SNCA, SRC, SYK, TNF, VCP, XDH]
GO:0009895	negative regulation of catabolic process	GO_BiologicalProcess-EBI-UniProt-GOA-ACAP-ARAP_25.05.2022_00h00	1.70202e-08	2.17008e-05	1.19663e-23	1.38809e-21	[3, 4, 5]	Group099	7.52089	27	[ADORA1, ADRA1A, ADRA1D, ADRA2A, AKT1, ALK, BCL2, CNR1, CSNK2A1, EGFR, FYN, GRIN2A, HSP90AB1, KDM4A, MAPK14, MCL1, MET, MTOR, NOS2, PIK3CA, PIK3CG, PPARA, ROCK1, SIRT2, SNCA, TNF, TSPO]
GO:0031331	positive regulation of cellular catabolic process	GO_BiologicalProcess-EBI-UniProt-GOA-ACAP-ARAP_25.05.2022_00h00	6.37896e-08	7.76957e-05	1.19663e-23	1.38809e-21	[4, 5, 6]	Group099	6.69746	29	[ADRA2A, ADRB2, AKT1, AKT2, APP, AURKA, CSNK1A1, CSNK1D, DAPK1, FTO, GSK3B, HIF1A, INSR, KDR, MTOR, PIK3CB, PLK1, PPARA, PTK2, PTK2B, PTPN1, ROCK1, ROCK2, SIRT1, SIRT2, SNCA, TLR9, TNF, VCP]
GO:0009896	positive regulation of catabolic process	GO_BiologicalProcess-EBI-UniProt-GOA-ACAP-ARAP_25.05.2022_00h00	2.37568e-07	0.000275341	1.19663e-23	1.38809e-21	[3, 4, 5]	Group099	5.90406	32	[ADORA1, ADRA2A, ADRB2, AKT1, AKT2, APP, AURKA, CSNK1A1, CSNK1D, CSNK2A1, DAPK1, FTO, GSK3B, HIF1A, HSP90AA1, INSR, KDR, MTOR, PIK3CB, PLK1, PPARA, PTK2, PTK2B, PTPN1, ROCK1, ROCK2, SIRT1, SIRT2, SNCA, TLR9, TNF, VCP]
GO:0048878	chemical homeostasis	GO_BiologicalProcess-EBI-UniProt-GOA-ACAP-ARAP_25.05.2022_00h00	1.47812e-20	2.54681e-17	2.47115e-32	3.75615e-30	[4]	Group100	6.95574	77	[ABL1, ADCY5, ADORA1, ADORA2A, ADRA2A, AGTR1, AKR1B1, AKR1C1, AKT1, ALOX12, ALOX5, ALPL, APEX1, APP, ATP4A, ATP4B, AVPR1A, AVPR2, BCL2, CA12, CA2, CA7, CES1, CFTR, CHRNA7, CNR1, DRD2, DRD3, DRD4, EDNRA, ELANE, EPHA5, ERN1, F2, F3, FFAR1, FGFR1, GCGR, GRIA1, GRIN1, GRM2, GRM5, HIF1A, HNF4A, HSP90B1, HTR2C, IGF1R, INSR, KCNH2, KCNMA1, KDR, LCK, LYN, MET, MTNR1B, NOX4, NR1H4, OPRK1, PDE4D, PIK3CA, P…
GO:0019725	cellular homeostasis	GO_BiologicalProcess-EBI-UniProt-GOA-ACAP-ARAP_25.05.2022_00h00	1.11514e-13	1.77976e-10	2.47115e-32	3.75615e-30	[2, 4]	Group100	6.64207	54	[ABL1, ADCY5, ADORA1, ADRA2A, ALPL, APEX1, APP, ATP4A, ATP4B, AVPR1A, BCL2, CA2, CA7, CFTR, CHRNA7, DRD2, DRD3, DRD4, EDNRA, ELANE, EPHA5, ERN1, F2, F3, GRIA1, GRM5, HIF1A, HSP90B1, HTR2C, IGF1R, KCNMA1, LCK, LYN, MCL1, NOS2, NOX4, NR1H4, OPRK1, PDE4D, PIK3CA, PIK3CB, PIK3R1, PLAA, PLG, PRKACA, PTK2B, SIRT1, SLC22A12, SLC29A1, SLC9A1, SNCA, TBXAS1, TRPM8, TYRO3]
GO:0055082	cellular chemical homeostasis	GO_BiologicalProcess-EBI-UniProt-GOA-ACAP-ARAP_25.05.2022_00h00	4.77854e-12	7.30161e-09	2.47115e-32	3.75615e-30	[3, 5]	Group100	6.65722	47	[ABL1, ADCY5, ADORA1, ADRA2A, APEX1, APP, ATP4A, ATP4B, AVPR1A, BCL2, CA2, CA7, CFTR, CHRNA7, DRD2, DRD3, DRD4, EDNRA, ELANE, EPHA5, ERN1, F2, F3, GRIA1, GRM5, HIF1A, HSP90B1, HTR2C, IGF1R, KCNMA1, LCK, LYN, NOX4, NR1H4, OPRK1, PDE4D, PIK3CA, PIK3CB, PIK3R1, PRKACA, PTK2B, SIRT1, SLC29A1, SLC9A1, SNCA, TBXAS1, TRPM8]
GO:0050801	ion homeostasis	GO_BiologicalProcess-EBI-UniProt-GOA-ACAP-ARAP_25.05.2022_00h00	2.44787e-11	3.67671e-08	2.47115e-32	3.75615e-30	[5]	Group100	6.65658	44	[ABL1, ADORA1, ADORA2A, AGTR1, ALPL, APEX1, APP, ATP4A, ATP4B, AVPR1A, AVPR2, BCL2, CA12, CA2, CA7, CFTR, CHRNA7, DRD2, DRD3, DRD4, EDNRA, ELANE, F2, F3, GRIA1, GRIN1, GRM2, GRM5, HIF1A, HSP90B1, HTR2C, KCNH2, KCNMA1, KDR, LCK, LYN, PDE4D, PIK3CB, PRKACA, PTK2B, SLC9A1, SNCA, TBXAS1, TRPM8]
GO:0098771	inorganic ion homeostasis	GO_BiologicalProcess-EBI-UniProt-GOA-ACAP-ARAP_25.05.2022_00h00	4.6467e-11	6.87711e-08	2.47115e-32	3.75615e-30	[6]	Group100	6.6358	43	[ABL1, ADORA1, ADORA2A, AGTR1, ALPL, APEX1, APP, ATP4A, ATP4B, AVPR1A, AVPR2, BCL2, CA12, CA2, CA7, CFTR, CHRNA7, DRD2, DRD3, DRD4, EDNRA, ELANE, F2, F3, GRIA1, GRIN1, GRM5, HIF1A, HSP90B1, HTR2C, KCNH2, KCNMA1, KDR, LCK, LYN, PDE4D, PIK3CB, PRKACA, PTK2B, SLC9A1, SNCA, TBXAS1, TRPM8]
GO:0055080	cation homeostasis	GO_BiologicalProcess-EBI-UniProt-GOA-ACAP-ARAP_25.05.2022_00h00	2.69759e-10	3.83868e-07	2.47115e-32	3.75615e-30	[6]	Group100	6.48734	41	[ABL1, ADORA1, ADORA2A, AGTR1, ALPL, APEX1, APP, ATP4A, ATP4B, AVPR1A, AVPR2, BCL2, CA2, CA7, CFTR, CHRNA7, DRD2, DRD3, DRD4, EDNRA, ELANE, F2, F3, GRIA1, GRIN1, GRM5, HIF1A, HSP90B1, HTR2C, KCNH2, KCNMA1, KDR, LCK, LYN, PDE4D, PIK3CB, PRKACA, PTK2B, SLC9A1, SNCA, TRPM8]
GO:0051953	negative regulation of amine transport	GO_BiologicalProcess-EBI-UniProt-GOA-ACAP-ARAP_25.05.2022_00h00	1.55646e-08	1.98916e-05	8.5304e-17	6.65371e-15	[3, 4, 5, 6, 7]	Group101	28.125	9	[ABAT, ADORA1, ADRA2A, ADRA2B, ADRA2C, CNR1, DRD2, SNCA, TNF]
GO:0070482	response to oxygen levels	GO_BiologicalProcess-EBI-UniProt-GOA-ACAP-ARAP_25.05.2022_00h00	2.41745e-21	4.17978e-18	1.98099e-21	2.08003e-19	[3]	Group102	12.4646	44	[ABAT, ADAM17, ADORA1, AHCY, AKT1, BCL2, CA9, CBS, CCNA2, CD38, CHRNA7, DPP4, DRD2, EDNRA, EPHA4, FASN, HDAC2, HIF1A, HSP90B1, KCNMA1, MB, MMP14, MMP2, MPL, MTOR, NOS2, PDK1, PGF, PIK3CB, POLB, PPARA, PPARG, PTGS2, PTK2B, ROCK2, SIRT1, SIRT2, SLC29A1, SLC9A1, SRC, TERT, TNF, VCAM1, VEGFA]
GO:0036293	response to decreased oxygen levels	GO_BiologicalProcess-EBI-UniProt-GOA-ACAP-ARAP_25.05.2022_00h00	2.71623e-20	4.66921e-17	1.98099e-21	2.08003e-19	[4]	Group102	12.7329	41	[ABAT, ADAM17, ADORA1, AHCY, AKT1, BCL2, CA9, CBS, CCNA2, CD38, CHRNA7, DPP4, DRD2, EDNRA, EPHA4, HIF1A, HSP90B1, KCNMA1, MB, MMP14, MMP2, MPL, MTOR, NOS2, PDK1, PGF, PIK3CB, PPARA, PPARG, PTGS2, PTK2B, ROCK2, SIRT1, SIRT2, SLC29A1, SLC9A1, SRC, TERT, TNF, VCAM1, VEGFA]
GO:0001666	response to hypoxia	GO_BiologicalProcess-EBI-UniProt-GOA-ACAP-ARAP_25.05.2022_00h00	4.39652e-20	7.55322e-17	1.98099e-21	2.08003e-19	[3, 5]	Group102	12.945	40	[ABAT, ADAM17, ADORA1, AHCY, BCL2, CA9, CBS, CCNA2, CD38, CHRNA7, DPP4, DRD2, EDNRA, EPHA4, HIF1A, HSP90B1, KCNMA1, MB, MMP14, MMP2, MPL, MTOR, NOS2, PDK1, PGF, PIK3CB, PPARA, PPARG, PTGS2, PTK2B, ROCK2, SIRT1, SIRT2, SLC29A1, SLC9A1, SRC, TERT, TNF, VCAM1, VEGFA]
GO:0036294	cellular response to decreased oxygen levels	GO_BiologicalProcess-EBI-UniProt-GOA-ACAP-ARAP_25.05.2022_00h00	1.30023e-10	1.88923e-07	1.98099e-21	2.08003e-19	[5]	Group102	12.9032	20	[AKT1, BCL2, CBS, CCNA2, EPHA4, HIF1A, MPL, MTOR, PDK1, PIK3CB, PPARG, PTGS2, ROCK2, SIRT1, SIRT2, SLC29A1, SLC9A1, SRC, TERT, VEGFA]
GO:0071453	cellular response to oxygen levels	GO_BiologicalProcess-EBI-UniProt-GOA-ACAP-ARAP_25.05.2022_00h00	1.42766e-10	2.06153e-07	1.98099e-21	2.08003e-19	[4]	Group102	12.1387	21	[AKT1, BCL2, CBS, CCNA2, EPHA4, FASN, HIF1A, MPL, MTOR, PDK1, PIK3CB, PPARG, PTGS2, ROCK2, SIRT1, SIRT2, SLC29A1, SLC9A1, SRC, TERT, VEGFA]
GO:0010634	positive regulation of epithelial cell migration	GO_BiologicalProcess-EBI-UniProt-GOA-ACAP-ARAP_25.05.2022_00h00	2.90643e-10	4.12422e-07	1.98099e-21	2.08003e-19	[4, 5, 6, 7]	Group102	12.3457	20	[ABL1, ADAM17, AKT1, FGFR1, HDAC6, HIF1A, KDR, MAP4K4, MAPK14, MET, MMP9, MTOR, PIK3CB, PIK3CG, PTGS2, PTK2B, ROCK2, SIRT1, SRC, VEGFA]
GO:0071456	cellular response to hypoxia	GO_BiologicalProcess-EBI-UniProt-GOA-ACAP-ARAP_25.05.2022_00h00	3.68495e-10	5.19578e-07	1.98099e-21	2.08003e-19	[4, 6]	Group102	12.9252	19	[BCL2, CBS, CCNA2, EPHA4, HIF1A, MPL, MTOR, PDK1, PIK3CB, PPARG, PTGS2, ROCK2, SIRT1, SIRT2, SLC29A1, SLC9A1, SRC, TERT, VEGFA]
GO:0010632	regulation of epithelial cell migration	GO_BiologicalProcess-EBI-UniProt-GOA-ACAP-ARAP_25.05.2022_00h00	4.76841e-10	6.68054e-07	1.98099e-21	2.08003e-19	[3, 4, 5, 6]	Group102	9.91736	24	[ABL1, ADAM17, AKT1, EPHA2, FGFR1, HDAC6, HIF1A, KDR, MAP4K4, MAPK14, MET, MMP9, MTOR, PIK3CB, PIK3CG, PPARG, PTGS2, PTK2, PTK2B, ROCK2, SIRT1, SRC, TNF, VEGFA]
GO:0048667	cell morphogenesis involved in neuron differentiation	GO_BiologicalProcess-EBI-UniProt-GOA-ACAP-ARAP_25.05.2022_00h00	2.85292e-10	4.05115e-07	3.90132e-14	2.34079e-12	[5, 6, 8, 9, 10]	Group103	6.58979	40	[ABL1, APP, BCL2, BRAF, CAMK2B, CDK5, CDK5R1, CHRNA7, DRD2, ECE1, EDNRA, EPHA1, EPHA2, EPHA3, EPHA4, EPHA5, EPHA6, EPHA7, EPHA8, EPHB1, EPHB2, EPHB3, ERBB2, FYN, GLI2, GSK3B, HDAC6, HPRT1, HSP90AA1, HSP90AB1, IGF1R, MAP2K1, MAPT, NTRK1, PKN1, PLA2G10, PTK2, PTPRS, UBA2, VEGFA]
GO:0050808	synapse organization	GO_BiologicalProcess-EBI-UniProt-GOA-ACAP-ARAP_25.05.2022_00h00	2.57544e-08	3.25535e-05	3.90132e-14	2.34079e-12	[5]	Group103	6.65236	31	[ABL1, ACHE, ADAM10, APP, CAMK2B, CDK5, CDK5R1, CHRNA7, DRD2, EPHA4, EPHA7, EPHB1, EPHB2, EPHB3, ERBB2, FYN, GABRA1, GABRB2, GABRG2, GRIN2B, GRM5, HDAC6, IGF1R, INSR, MAPK14, MAPT, NTRK1, PTPRS, SNCA, TNF, VCP]
GO:0097061	dendritic spine organization	GO_BiologicalProcess-EBI-UniProt-GOA-ACAP-ARAP_25.05.2022_00h00	4.54131e-08	5.63122e-05	3.90132e-14	2.34079e-12	[5, 7]	Group103	14.7727	13	[CAMK2B, CDK5, CDK5R1, CHRNA7, EPHA4, EPHB1, EPHB2, EPHB3, FYN, GRIN2B, HDAC6, IGF1R, INSR]
GO:0050807	regulation of synapse organization	GO_BiologicalProcess-EBI-UniProt-GOA-ACAP-ARAP_25.05.2022_00h00	3.27987e-07	0.000371937	3.90132e-14	2.34079e-12	[4, 5, 6]	Group103	8.55856	19	[ABL1, APP, CAMK2B, CDK5, CDK5R1, DRD2, EPHA4, EPHA7, EPHB1, EPHB2, EPHB3, FYN, GRIN2B, MAPK14, NTRK1, PTPRS, SNCA, TNF, VCP]
GO:0050803	regulation of synapse structure or activity	GO_BiologicalProcess-EBI-UniProt-GOA-ACAP-ARAP_25.05.2022_00h00	4.94765e-07	0.000549189	3.90132e-14	2.34079e-12	[3]	Group103	8.33333	19	[ABL1, APP, CAMK2B, CDK5, CDK5R1, DRD2, EPHA4, EPHA7, EPHB1, EPHB2, EPHB3, FYN, GRIN2B, MAPK14, NTRK1, PTPRS, SNCA, TNF, VCP]
GO:0099173	postsynapse organization	GO_BiologicalProcess-EBI-UniProt-GOA-ACAP-ARAP_25.05.2022_00h00	2.27452e-06	0.00227907	3.90132e-14	2.34079e-12	[4, 6]	Group103	8.69565	16	[ADAM10, CAMK2B, CDK5, CDK5R1, CHRNA7, EPHA4, EPHA7, EPHB1, EPHB2, EPHB3, FYN, GRIN2B, HDAC6, IGF1R, INSR, PTPRS]
GO:0044106	cellular amine metabolic process	GO_BiologicalProcess-EBI-UniProt-GOA-ACAP-ARAP_25.05.2022_00h00	1.5469e-10	2.23063e-07	3.09316e-24	3.74273e-22	[4, 5]	Group104	14.5161	18	[ABAT, ALDH2, COMT, DAO, DRD2, DRD3, DRD4, EDNRA, GRIN2A, HDAC6, HPRT1, IDO1, MAOA, MAOB, NR1H4, ODC1, PNMT, SNCA]
GO:0018958	phenol-containing compound metabolic process	GO_BiologicalProcess-EBI-UniProt-GOA-ACAP-ARAP_25.05.2022_00h00	1.60629e-09	2.17492e-06	3.09316e-24	3.74273e-22	[4]	Group104	13.4921	17	[ABAT, ALDH2, BCL2, COMT, CTSB, DAO, DRD2, DRD3, DRD4, EDNRA, GRIN2A, HPRT1, MAOA, MAOB, PNMT, SNCA, TYR]
GO:0050878	regulation of body fluid levels	GO_BiologicalProcess-EBI-UniProt-GOA-ACAP-ARAP_25.05.2022_00h00	6.37965e-14	1.02138e-10	9.37086e-20	9.27715e-18	[3]	Group105	8.82353	39	[ABAT, ADORA1, ADORA2A, ADRA2A, ADRA2B, ADRA2C, AKR1B1, ALOX12, AVPR2, AXL, BLK, CFTR, DRD2, EPHB2, F2, F3, FGFR1, HIF1A, HNF4A, LCK, LYN, MAPK14, MET, MPL, OPRK1, PIK3CA, PIK3CB, PIK3CG, PLEC, PLG, PRKACA, SERPINE1, SLC29A1, SRC, SYK, TXK, TYRO3, VEGFA, XDH]
GO:0007599	hemostasis	GO_BiologicalProcess-EBI-UniProt-GOA-ACAP-ARAP_25.05.2022_00h00	5.20311e-11	7.67458e-08	9.37086e-20	9.27715e-18	[4]	Group105	10.1562	26	[ABAT, ADORA2A, ADRA2A, ADRA2B, ADRA2C, ALOX12, AVPR2, AXL, BLK, EPHB2, F2, F3, HNF4A, LCK, LYN, MAPK14, MPL, PIK3CA, PIK3CB, PIK3CG, PLG, SERPINE1, SRC, SYK, TXK, TYRO3]
GO:0007596	blood coagulation	GO_BiologicalProcess-EBI-UniProt-GOA-ACAP-ARAP_25.05.2022_00h00	1.57912e-10	2.27393e-07	9.37086e-20	9.27715e-18	[3, 5]	Group105	10.0402	25	[ABAT, ADORA2A, ADRA2A, ADRA2B, ADRA2C, ALOX12, AXL, BLK, EPHB2, F2, F3, HNF4A, LCK, LYN, MAPK14, MPL, PIK3CA, PIK3CB, PIK3CG, PLG, SERPINE1, SRC, SYK, TXK, TYRO3]
GO:0030168	platelet activation	GO_BiologicalProcess-EBI-UniProt-GOA-ACAP-ARAP_25.05.2022_00h00	3.68495e-10	5.19578e-07	9.37086e-20	9.27715e-18	[3, 4, 6]	Group105	12.9252	19	[ABAT, ADRA2A, ADRA2B, ADRA2C, ALOX12, AXL, BLK, F2, LCK, LYN, MAPK14, MPL, PIK3CA, PIK3CB, PIK3CG, SRC, SYK, TXK, TYRO3]
GO:0098609	cell-cell adhesion	GO_BiologicalProcess-EBI-UniProt-GOA-ACAP-ARAP_25.05.2022_00h00	3.07732e-07	0.000350815	9.37086e-20	9.27715e-18	[3]	Group105	4.76673	47	[ABAT, ABL1, ADORA2A, AKT1, ALOX12, ALOX5, ARG1, BCL2, BLK, CCNA2, CDK5R1, CSK, CYP1B1, DPP4, DUSP3, EGFR, ELANE, EPHA7, EPHB3, ERBB2, FUT4, FUT7, FYN, GLI2, IDO1, KIT, LCK, LYN, MAPK14, MPL, PIK3CA, PIK3CB, PIK3CG, PLG, PNP, PPARA, PRKCZ, PTK2, PTPRS, ROCK1, SRC, SYK, TNF, TYRO3, VCAM1, VEGFA, YES1]
GO:0048513	animal organ development	GO_BiologicalProcess-EBI-UniProt-GOA-ACAP-ARAP_25.05.2022_00h00	1.92911e-28	3.42803e-25	1.31825e-28	1.79282e-26	[3]	Group106	4.69372	177	[ABAT, ABL1, ACHE, ADAM10, ADAM17, ADAMTS5, ADRA1A, ADRA1D, ADRB2, AGTR1, AKR1B1, AKR1C3, AKT1, AKT2, ALK, ALOX12, ALOX15, ALOX5, ALPL, APEX1, APP, AR, ARG1, AURKA, AVPR1A, AVPR2, AXL, BCL2, BCL2L1, BLK, BMP1, BRAF, BTK, CAPN1, CBS, CCNA2, CCNB2, CDK1, CDK4, CDK5, CDK5R1, CDK6, CELA1, CFTR, COQ8B, CRHR1, CSK, CSNK1D, CTSB, CTSL, CXCR2, CYP19A1, CYP1B1, DRD2, DYRK1B, ECE1, EDNRA, EGFR, EPHA2, EPHA…
GO:0030154	cell differentiation	GO_BiologicalProcess-EBI-UniProt-GOA-ACAP-ARAP_25.05.2022_00h00	9.21482e-28	1.63287e-24	1.31825e-28	1.79282e-26	[3]	Group106	4.35661	194	[ABL1, ACHE, ADAM17, ADAMTS5, ADORA2A, ADRA1A, ADRA1D, ADRA2B, ADRA2C, ADRB1, ADRB2, AGTR1, AKR1B1, AKR1C1, AKR1C2, AKR1C3, AKT1, AKT2, ALK, ALOX5, ALPL, ANPEP, APEX1, APP, AR, AURKA, AVPR1A, AXL, BCHE, BCL2, BCL2L1, BLK, BMP1, BRAF, BTK, CAMK2B, CBR1, CCNA2, CD38, CDK1, CDK5, CDK5R1, CDK6, CELA1, CES1, CFTR, CHEK2, CHRNA7, CNR1, CSK, CSNK1D, CTSB, CTSL, CYP24A1, DNMT1, DRD2, DRD3, DYRK1B, ECE1, …
GO:0009888	tissue development	GO_BiologicalProcess-EBI-UniProt-GOA-ACAP-ARAP_25.05.2022_00h00	1.43677e-20	2.47699e-17	1.31825e-28	1.79282e-26	[3]	Group106	5.33654	111	[ABL1, ADAM17, ADRA1A, ADRA1D, ADRB2, AKR1B1, AKR1C1, AKR1C2, AKR1C3, AKT1, AKT2, ALOX15, ALOX5, ALPL, AR, BCL2, BMP1, BMX, BTK, CA2, CA9, CBR1, CBS, CCNA2, CDK1, CDK4, CDK5, CDK6, CES1, CFTR, CTSB, CXCR2, CYP1B1, DYRK1B, ECE1, EDNRA, EGFR, EPHA2, EPHA3, EPHA4, EPHA7, EPHB1, ESR1, ESRRA, FASN, FGFR1, FGR, FTO, GLI2, GSK3B, HDAC1, HDAC2, HIF1A, HNF4A, IKBKB, INSR, KDM6B, KDR, MAP2K1, MAPK14, MET, …
GO:0009653	anatomical structure morphogenesis	GO_BiologicalProcess-EBI-UniProt-GOA-ACAP-ARAP_25.05.2022_00h00	7.06306e-20	1.21061e-16	1.31825e-28	1.79282e-26	[2, 3]	Group106	4.65116	134	[ABL1, ADAM17, ADAMTS5, ADORA2A, ADRA2B, AGTR1, AKR1B1, AKT1, ALOX5, ALPL, ANPEP, APP, AR, ARG1, AURKA, AXL, BCL2, BCL2L1, BMP1, BRAF, CA2, CA9, CAMK2B, CAPN1, CBS, CCNA2, CDK5, CDK5R1, CELA1, CFTR, CHRNA7, COQ8B, CXCR2, CYP19A1, CYP1B1, DRD2, DYRK1B, ECE1, EDNRA, EGFR, EPHA1, EPHA2, EPHA3, EPHA4, EPHA5, EPHA6, EPHA7, EPHA8, EPHB1, EPHB2, EPHB3, ERBB2, ESR1, F2, F3, FGFR1, FGR, FYN, GLI2, GSK3B, …
GO:0060429	epithelium development	GO_BiologicalProcess-EBI-UniProt-GOA-ACAP-ARAP_25.05.2022_00h00	1.1124e-12	1.73535e-09	1.31825e-28	1.79282e-26	[4]	Group106	5.38642	69	[ABL1, ADAM17, AKR1B1, AKR1C1, AKR1C2, AKR1C3, AKT1, AKT2, AR, BCL2, CA2, CA9, CBR1, CCNA2, CDK1, CDK6, CES1, CTSB, CXCR2, ECE1, EDNRA, EGFR, EPHA2, EPHA4, EPHA7, ESR1, FASN, FGFR1, GLI2, GSK3B, HDAC1, HDAC2, HIF1A, HNF4A, IKBKB, KDM6B, KDR, MAP2K1, MET, MMP12, MMP14, MMP2, MMP9, MTOR, NR3C1, NTRK1, PDE4D, PKN1, PLA2G10, PLEC, PPARG, PRKACA, PRKDC, PTK6, PTPRS, RARB, RARG, ROCK1, ROCK2, SERPINE1,…
GO:0030855	epithelial cell differentiation	GO_BiologicalProcess-EBI-UniProt-GOA-ACAP-ARAP_25.05.2022_00h00	3.66991e-12	5.64065e-09	1.31825e-28	1.79282e-26	[4, 5]	Group106	6.5073	49	[ABL1, AKR1B1, AKR1C1, AKR1C2, AKR1C3, AKT1, AKT2, AR, CBR1, CDK1, CDK6, CES1, CTSB, EDNRA, EPHA2, ESR1, FASN, FGFR1, GSK3B, HDAC1, HDAC2, HIF1A, HNF4A, IKBKB, KDM6B, KDR, MAP2K1, MET, MMP9, NTRK1, PDE4D, PLEC, PPARG, PTK6, PTPRS, RARB, RARG, ROCK1, ROCK2, SERPINE1, SRC, STAT1, THRA, THRB, TNF, TYMS, UBA2, VEGFA, XDH]
GO:0009887	animal organ morphogenesis	GO_BiologicalProcess-EBI-UniProt-GOA-ACAP-ARAP_25.05.2022_00h00	1.84524e-07	0.000216262	1.31825e-28	1.79282e-26	[3, 4]	Group106	4.5977	52	[ABL1, ADAMTS5, AKR1B1, ALPL, AR, ARG1, BCL2, BMP1, BRAF, CAPN1, CBS, CCNA2, CELA1, CFTR, EDNRA, EGFR, EPHA2, EPHB1, EPHB2, ESR1, FGFR1, FGR, GLI2, HDAC1, HDAC2, HIF1A, INSR, KDR, MAP2K1, MAPK14, MMP13, MMP14, MMP16, MMP2, MTOR, MYLK, NR3C1, PIM1, POLB, PPARA, PTK2, RARB, RARG, SERPINE1, SRC, STAT1, SYK, THRA, THRB, TNF, TTR, VEGFA]
GO:0001952	regulation of cell-matrix adhesion	GO_BiologicalProcess-EBI-UniProt-GOA-ACAP-ARAP_25.05.2022_00h00	7.37909e-15	1.1991e-11	3.4003e-14	2.07418e-12	[5, 6]	Group107	17.4242	23	[ABL1, BCL2, CDK6, DUSP3, EPHA1, EPHA3, FYN, GSK3B, KDR, MAP4K4, MMP12, MMP14, PIK3CB, PIK3R1, PRKCZ, PTK2, PTK2B, ROCK1, ROCK2, SERPINE1, SLC9A1, SRC, VEGFA]
GO:0010810	regulation of cell-substrate adhesion	GO_BiologicalProcess-EBI-UniProt-GOA-ACAP-ARAP_25.05.2022_00h00	1.30467e-13	2.07964e-10	3.4003e-14	2.07418e-12	[4, 5]	Group107	12.069	28	[ABL1, ALOX15, BCL2, BRAF, CCNA2, CDK6, DUSP3, EPHA1, EPHA3, FYN, GSK3B, KDR, MAP4K4, MMP12, MMP14, PIK3CB, PIK3R1, PLG, PRKCZ, PTK2, PTK2B, ROCK1, ROCK2, SERPINE1, SLC9A1, SRC, ST6GAL1, VEGFA]
GO:0150115	cell-substrate junction organization	GO_BiologicalProcess-EBI-UniProt-GOA-ACAP-ARAP_25.05.2022_00h00	2.45537e-10	3.4989e-07	3.4003e-14	2.07418e-12	[5]	Group107	15.1786	17	[ABL1, BCL2, DUSP3, EPHA3, FYN, KDR, MAP4K4, MMP14, PIK3R1, PLEC, PTK2, PTK2B, ROCK1, ROCK2, SLC9A1, SRC, VEGFA]
GO:0150116	regulation of cell-substrate junction organization	GO_BiologicalProcess-EBI-UniProt-GOA-ACAP-ARAP_25.05.2022_00h00	8.26144e-10	1.13925e-06	3.4003e-14	2.07418e-12	[4, 5, 6]	Group107	18.1818	14	[ABL1, DUSP3, EPHA3, FYN, KDR, MAP4K4, MMP14, PIK3R1, PTK2, ROCK1, ROCK2, SLC9A1, SRC, VEGFA]
GO:0048041	focal adhesion assembly	GO_BiologicalProcess-EBI-UniProt-GOA-ACAP-ARAP_25.05.2022_00h00	1.37868e-09	1.875e-06	3.4003e-14	2.07418e-12	[5, 7]	Group107	15.9574	15	[ABL1, BCL2, DUSP3, EPHA3, FYN, KDR, MAP4K4, MMP14, PTK2, PTK2B, ROCK1, ROCK2, SLC9A1, SRC, VEGFA]
GO:0043149	stress fiber assembly	GO_BiologicalProcess-EBI-UniProt-GOA-ACAP-ARAP_25.05.2022_00h00	1.21243e-06	0.00127427	3.4003e-14	2.07418e-12	[5, 7, 8, 9, 11]	Group107	11.2069	13	[ABL1, BRAF, EPHA1, MET, MTOR, PIK3R1, PKN1, PTGER4, PTK2B, ROCK1, ROCK2, SLC9A1, SRC]
GO:0030038	contractile actin filament bundle assembly	GO_BiologicalProcess-EBI-UniProt-GOA-ACAP-ARAP_25.05.2022_00h00	1.21243e-06	0.00127427	3.4003e-14	2.07418e-12	[6, 7, 8, 10]	Group107	11.2069	13	[ABL1, BRAF, EPHA1, MET, MTOR, PIK3R1, PKN1, PTGER4, PTK2B, ROCK1, ROCK2, SLC9A1, SRC]
GO:0051492	regulation of stress fiber assembly	GO_BiologicalProcess-EBI-UniProt-GOA-ACAP-ARAP_25.05.2022_00h00	7.91234e-06	0.00720814	3.4003e-14	2.07418e-12	[5, 6, 7, 8, 9, 10, 11, 12]	Group107	11.2245	11	[ABL1, BRAF, EPHA1, MET, MTOR, PIK3R1, PKN1, PTGER4, ROCK1, ROCK2, SLC9A1]
GO:0031347	regulation of defense response	GO_BiologicalProcess-EBI-UniProt-GOA-ACAP-ARAP_25.05.2022_00h00	1.89007e-16	3.13373e-13	4.73735e-14	2.74766e-12	[4, 5]	Group108	7.8635	53	[ABCC1, ADORA1, ADORA2A, AGTR1, ALOX15, ALOX5, APP, ARG1, BTK, CNR1, CNR2, CYP19A1, DRD2, ELANE, EPHB2, ESR1, FGR, FUT7, FYN, HSP90AA1, IDO1, IKBKB, LYN, MAPK14, MMP12, MMP3, MMP8, MMP9, NR1H4, PIK3CG, PKN1, PLA2G10, PLA2G2A, PLA2G5, PLA2G7, PPARA, PPARG, PRKDC, PTGER3, PTGER4, PTGS2, PTPN1, SERPINE1, SIRT2, SNCA, SRC, STAT1, SYK, TLR9, TNF, TXK, TYRO3, YES1]
GO:0002683	negative regulation of immune system process	GO_BiologicalProcess-EBI-UniProt-GOA-ACAP-ARAP_25.05.2022_00h00	1.04178e-09	1.4262e-06	4.73735e-14	2.74766e-12	[2, 3, 4]	Group108	7.25275	33	[ADORA1, ADORA2A, AHR, AKT1, ALOX15, ARG1, AXL, BLK, BTK, CDK6, CNR1, CNR2, CYP19A1, DPP4, DRD2, DUSP3, ERBB2, FGR, FYN, IDO1, LYN, MAPK14, MIF, MMP12, PIK3R1, PKN1, PPARG, PTGER4, SRC, SYK, TNF, TYRO3, YES1]
GO:0031348	negative regulation of defense response	GO_BiologicalProcess-EBI-UniProt-GOA-ACAP-ARAP_25.05.2022_00h00	2.9744e-09	3.96785e-06	4.73735e-14	2.74766e-12	[3, 4, 5, 6]	Group108	9.42623	23	[ADORA1, ADORA2A, ALOX5, ARG1, CNR2, CYP19A1, DRD2, ELANE, FGR, FYN, LYN, MAPK14, MMP12, NR1H4, PLA2G10, PPARA, PPARG, PTGER4, SIRT2, SRC, SYK, TYRO3, YES1]
GO:0050776	regulation of immune response	GO_BiologicalProcess-EBI-UniProt-GOA-ACAP-ARAP_25.05.2022_00h00	3.49289e-09	4.64206e-06	4.73735e-14	2.74766e-12	[3, 4]	Group108	5.23077	51	[ABL1, AHR, AKR1C1, ALOX15, ARG1, BCL2, BLK, BMX, BRAF, BTK, CD38, CFD, CNR1, CSK, DRD2, DUSP3, ELANE, EPHB2, ESR1, FGR, FUT7, FYN, HSP90AA1, IDO1, IKBKB, KIT, LCK, LYN, MAPK14, MMP12, NR1H4, PDE4D, PIK3CA, PKN1, PLA2G1B, PLA2G5, PPARG, PRKCZ, PRKDC, PTK2, PTPN1, PTPRS, RPS6KA3, SIRT1, SRC, SYK, TLR9, TNF, TXK, TYRO3, YES1]
GO:0002253	activation of immune response	GO_BiologicalProcess-EBI-UniProt-GOA-ACAP-ARAP_25.05.2022_00h00	9.38571e-07	0.00100521	4.73735e-14	2.74766e-12	[2, 4, 5, 6]	Group108	6.16438	27	[ABL1, AKR1C1, BCL2, BLK, BMX, BRAF, BTK, CD38, CFD, CSK, DUSP3, FGR, FYN, HSP90AA1, IKBKB, LCK, LYN, PDE4D, PIK3CA, PKN1, PRKDC, PTK2, SRC, SYK, TLR9, TXK, YES1]
GO:0098542	defense response to other organism	GO_BiologicalProcess-EBI-UniProt-GOA-ACAP-ARAP_25.05.2022_00h00	3.68532e-06	0.00356739	4.73735e-14	2.74766e-12	[3, 4, 5]	Group108	4.16333	52	[ADAM17, ADAMTS5, AKR1C1, ARG1, AXL, BCL2, BCL2L1, BLK, BTK, CFD, DAPK1, DRD2, ELANE, EPHA2, F2, F3, FGR, FYN, HSP90AA1, IKBKB, LCK, LYN, MIF, MMP12, MPO, NOS2, NR1H4, OPRK1, PIK3CG, PKN1, PLA2G10, PLA2G1B, PLA2G2A, PLA2G5, PPARG, PRKDC, PTK2, PTK2B, PTK6, PTPN1, RPS6KB1, SERPINE1, SIRT2, SNCA, SRC, STAT1, SYK, TLR9, TNF, TXK, TYRO3, YES1]
GO:0002831	regulation of response to biotic stimulus	GO_BiologicalProcess-EBI-UniProt-GOA-ACAP-ARAP_25.05.2022_00h00	6.60151e-06	0.0061196	4.73735e-14	2.74766e-12	[3, 4]	Group108	6.13333	23	[AHR, ARG1, DAPK1, DRD2, FGR, FYN, HSP90AA1, IKBKB, LYN, MIF, MMP12, PKN1, PLA2G5, PPARG, PRKDC, PTPN1, SIRT2, SRC, STAT1, SYK, TLR9, TXK, TYRO3]
GO:0045088	regulation of innate immune response	GO_BiologicalProcess-EBI-UniProt-GOA-ACAP-ARAP_25.05.2022_00h00	6.64459e-06	0.00615289	4.73735e-14	2.74766e-12	[4, 5, 6, 7]	Group108	7.28745	18	[ARG1, DRD2, FGR, FYN, HSP90AA1, IKBKB, LYN, MMP12, PKN1, PLA2G5, PPARG, PRKDC, PTPN1, SRC, SYK, TLR9, TXK, TYRO3]
GO:0006809	nitric oxide biosynthetic process	GO_BiologicalProcess-EBI-UniProt-GOA-ACAP-ARAP_25.05.2022_00h00	1.91779e-07	0.000223998	3.57573e-09	7.50902e-08	[5]	Group109	14.4578	12	[AKT1, CYP1B1, HSP90AA1, HSP90AB1, INSR, MMP8, NOS2, PTGS2, PTK2B, ROCK2, TNF, TSPO]
GO:0071897	DNA biosynthetic process	GO_BiologicalProcess-EBI-UniProt-GOA-ACAP-ARAP_25.05.2022_00h00	5.29107e-07	0.000585192	3.57573e-09	7.50902e-08	[5, 6, 7]	Group109	8.29694	19	[AURKB, CHEK1, CYP1B1, HSP90AA1, HSP90AB1, NEK2, NOX4, POLA1, POLB, PPARG, PTK2B, SIRT1, SRC, TERT, TNF, TNKS, TNKS2, TYMS, VCP]
GO:0046209	nitric oxide metabolic process	GO_BiologicalProcess-EBI-UniProt-GOA-ACAP-ARAP_25.05.2022_00h00	5.35671e-07	0.000590845	3.57573e-09	7.50902e-08	[4]	Group109	13.1868	12	[AKT1, CYP1B1, HSP90AA1, HSP90AB1, INSR, MMP8, NOS2, PTGS2, PTK2B, ROCK2, TNF, TSPO]
GO:2001057	reactive nitrogen species metabolic process	GO_BiologicalProcess-EBI-UniProt-GOA-ACAP-ARAP_25.05.2022_00h00	6.04296e-07	0.000663517	3.57573e-09	7.50902e-08	[3]	Group109	13.0435	12	[AKT1, CYP1B1, HSP90AA1, HSP90AB1, INSR, MMP8, NOS2, PTGS2, PTK2B, ROCK2, TNF, TSPO]
GO:2000573	positive regulation of DNA biosynthetic process	GO_BiologicalProcess-EBI-UniProt-GOA-ACAP-ARAP_25.05.2022_00h00	1.34227e-06	0.00140804	3.57573e-09	7.50902e-08	[5, 6, 7, 8, 9]	Group109	13.4146	11	[AURKB, CYP1B1, HSP90AA1, HSP90AB1, NEK2, NOX4, PTK2B, SRC, TNF, TNKS, TNKS2]
GO:0051054	positive regulation of DNA metabolic process	GO_BiologicalProcess-EBI-UniProt-GOA-ACAP-ARAP_25.05.2022_00h00	1.42897e-06	0.00148899	3.57573e-09	7.50902e-08	[4, 5, 6, 7, 8]	Group109	6.94006	22	[AKT1, AURKB, CDC7, CDK1, CDK2, CYP1B1, DBF4, EGFR, GLI2, HSP90AA1, HSP90AB1, IGF1R, NEK2, NOX4, PARP1, PRKDC, PTK2B, SIRT1, SRC, TNF, TNKS, TNKS2]
GO:2000278	regulation of DNA biosynthetic process	GO_BiologicalProcess-EBI-UniProt-GOA-ACAP-ARAP_25.05.2022_00h00	8.51135e-06	0.00771979	3.57573e-09	7.50902e-08	[5, 6, 7, 8]	Group109	9.42029	13	[AURKB, CHEK1, CYP1B1, HSP90AA1, HSP90AB1, NEK2, NOX4, PPARG, PTK2B, SRC, TNF, TNKS, TNKS2]
GO:0007169	transmembrane receptor protein tyrosine kinase signaling pathway	GO_BiologicalProcess-EBI-UniProt-GOA-ACAP-ARAP_25.05.2022_00h00	3.11473e-31	5.5816e-28	3.03289e-25	3.76078e-23	[5, 6, 7]	Group110	11.0092	72	[ABL1, ADAM17, ADORA1, ADRA2A, ADRB2, AKR1B1, AKT1, AKT2, ALK, APEX1, APP, AR, AXL, BLK, BRAF, CDK4, CDK5R1, DUSP3, EGFR, EPHA1, EPHA2, EPHA3, EPHA4, EPHA5, EPHA6, EPHA7, EPHA8, EPHB1, EPHB2, EPHB3, ERBB2, F3, FGFR1, FGR, FLT3, FUT7, FYN, GSK3B, HIF1A, IGF1R, IGFBP3, INSR, KDR, KIT, LCK, LYN, MAPK14, MET, MMP2, MMP9, NR1H4, NTRK1, PGF, PIK3CA, PIK3CB, PIK3R1, PKN1, PRKCZ, PTK2, PTK2B, PTK6, PTPN1…
GO:0007167	enzyme-linked receptor protein signaling pathway	GO_BiologicalProcess-EBI-UniProt-GOA-ACAP-ARAP_25.05.2022_00h00	2.61008e-24	4.56503e-21	3.03289e-25	3.76078e-23	[4, 5, 6]	Group110	7.73694	80	[ABL1, ADAM17, ADORA1, ADRA2A, ADRB2, AKR1B1, AKT1, AKT2, ALK, APEX1, APP, AR, AXL, BLK, BRAF, CCNA2, CDK4, CDK5R1, DUSP3, EGFR, EPHA1, EPHA2, EPHA3, EPHA4, EPHA5, EPHA6, EPHA7, EPHA8, EPHB1, EPHB2, EPHB3, ERBB2, F3, FGFR1, FGR, FLT3, FUT7, FYN, GSK3B, HDAC1, HDAC2, HIF1A, HNF4A, HSP90AB1, IGF1R, IGFBP3, INSR, KDR, KIT, LCK, LYN, MAPK14, MET, MMP2, MMP9, NR1H4, NTRK1, PARP1, PGF, PIK3CA, PIK3CB, …
GO:0014065	phosphatidylinositol 3-kinase signaling	GO_BiologicalProcess-EBI-UniProt-GOA-ACAP-ARAP_25.05.2022_00h00	2.49071e-12	3.84565e-09	3.03289e-25	3.76078e-23	[6, 7, 8]	Group110	14.1026	22	[AKT1, EGFR, ERBB2, F2, FGFR1, FGR, FLT3, IGF1R, INSR, KDR, KIT, NTRK1, PIK3CA, PIK3CB, PIK3CG, PIK3R1, PTK2, SIRT1, SIRT2, SRC, TNF, TYRO3]
GO:0010631	epithelial cell migration	GO_BiologicalProcess-EBI-UniProt-GOA-ACAP-ARAP_25.05.2022_00h00	3.3065e-12	5.08539e-09	3.03289e-25	3.76078e-23	[4, 5]	Group110	9.5679	31	[ABL1, ADAM17, AKT1, CYP1B1, DPP4, EPHA2, FGFR1, HDAC6, HIF1A, KDR, KIT, MAP4K4, MAPK14, MET, MMP9, MTOR, PIK3CA, PIK3CB, PIK3CG, PKN1, PPARG, PTGS2, PTK2, PTK2B, ROCK1, ROCK2, SIRT1, SRC, STAT1, TNF, VEGFA]
GO:0090132	epithelium migration	GO_BiologicalProcess-EBI-UniProt-GOA-ACAP-ARAP_25.05.2022_00h00	4.20918e-12	6.45267e-09	3.03289e-25	3.76078e-23	[3]	Group110	9.48012	31	[ABL1, ADAM17, AKT1, CYP1B1, DPP4, EPHA2, FGFR1, HDAC6, HIF1A, KDR, KIT, MAP4K4, MAPK14, MET, MMP9, MTOR, PIK3CA, PIK3CB, PIK3CG, PKN1, PPARG, PTGS2, PTK2, PTK2B, ROCK1, ROCK2, SIRT1, SRC, STAT1, TNF, VEGFA]
GO:0048015	phosphatidylinositol-mediated signaling	GO_BiologicalProcess-EBI-UniProt-GOA-ACAP-ARAP_25.05.2022_00h00	2.45283e-11	3.68169e-08	3.03289e-25	3.76078e-23	[5, 6, 7]	Group110	11.9792	23	[AKT1, EGFR, ERBB2, F2, FGFR1, FGR, FLT3, IGF1R, INSR, KDR, KIT, NTRK1, PIK3CA, PIK3CB, PIK3CG, PIK3R1, PTK2, RPS6KB1, SIRT1, SIRT2, SRC, TNF, TYRO3]
GO:0048017	inositol lipid-mediated signaling	GO_BiologicalProcess-EBI-UniProt-GOA-ACAP-ARAP_25.05.2022_00h00	4.16646e-11	6.17886e-08	3.03289e-25	3.76078e-23	[4, 5, 6]	Group110	11.6751	23	[AKT1, EGFR, ERBB2, F2, FGFR1, FGR, FLT3, IGF1R, INSR, KDR, KIT, NTRK1, PIK3CA, PIK3CB, PIK3CG, PIK3R1, PTK2, RPS6KB1, SIRT1, SIRT2, SRC, TNF, TYRO3]
GO:0070848	response to growth factor	GO_BiologicalProcess-EBI-UniProt-GOA-ACAP-ARAP_25.05.2022_00h00	5.54698e-11	8.1596e-08	3.03289e-25	3.76078e-23	[4]	Group110	6.20053	47	[ABL1, ADAM17, AKT1, APEX1, APP, ARG1, CCNA2, CSNK1D, DUSP3, EGFR, EPHA2, ERBB2, ERN1, FGFR1, FLT3, FYN, HDAC1, HDAC2, HDAC6, HIF1A, HSP90AB1, IGF1R, INSR, KDR, MAPK14, MAPT, NR3C1, NTRK1, OPRM1, PARP1, PGF, PIK3CA, PIK3CB, PPARA, PPARG, PTK2, PTPN1, ROCK1, ROCK2, RPS6KB1, SIRT1, SIRT2, SRC, VCAM1, VEGFA, XDH, YES1]
GO:0071363	cellular response to growth factor stimulus	GO_BiologicalProcess-EBI-UniProt-GOA-ACAP-ARAP_25.05.2022_00h00	5.01212e-09	6.59094e-06	3.03289e-25	3.76078e-23	[5]	Group110	5.78512	42	[ABL1, ADAM17, AKT1, APEX1, APP, ARG1, CCNA2, CSNK1D, DUSP3, EGFR, ERBB2, ERN1, FGFR1, FLT3, FYN, HDAC1, HDAC2, HIF1A, HSP90AB1, IGF1R, INSR, KDR, MAPK14, MAPT, NR3C1, NTRK1, PARP1, PGF, PIK3CA, PIK3CB, PPARA, PPARG, PTK2, PTPN1, RPS6KB1, SIRT1, SIRT2, SRC, VCAM1, VEGFA, XDH, YES1]
GO:0070997	neuron death	GO_BiologicalProcess-EBI-UniProt-GOA-ACAP-ARAP_25.05.2022_00h00	8.13288e-19	1.3834e-15	7.53959e-27	9.65067e-25	[3]	Group111	11.0256	43	[ABL1, ADORA1, ADORA2A, AKT1, AKT2, APP, AXL, BACE1, BCL2, BCL2L1, BRAF, CDK5, CDK5R1, CHRNA7, EPHA7, EPHB1, FASN, FYN, GABRB2, GRIN2B, GSK3B, HIF1A, HSP90AB1, KDR, MAPT, MCL1, MTNR1B, NAE1, NR3C1, NTRK1, PARP1, PIK3CA, POLB, PPARA, PTK2B, ROCK1, SIRT1, SLC9A1, SNCA, TERT, THRB, TNF, TYRO3]
GO:1901214	regulation of neuron death	GO_BiologicalProcess-EBI-UniProt-GOA-ACAP-ARAP_25.05.2022_00h00	5.66356e-16	9.32788e-13	7.53959e-27	9.65067e-25	[4, 5]	Group111	10.7558	37	[ABL1, ADORA1, ADORA2A, AKT1, AXL, BACE1, BCL2, BCL2L1, BRAF, CDK5, CDK5R1, CHRNA7, EPHA7, EPHB1, FYN, GABRB2, GRIN2B, GSK3B, HIF1A, HSP90AB1, KDR, MAPT, MCL1, MTNR1B, NAE1, NR3C1, NTRK1, PARP1, PIK3CA, PPARA, PTK2B, ROCK1, SIRT1, SNCA, TERT, TNF, TYRO3]
GO:0051402	neuron apoptotic process	GO_BiologicalProcess-EBI-UniProt-GOA-ACAP-ARAP_25.05.2022_00h00	2.67266e-15	4.37248e-12	7.53959e-27	9.65067e-25	[4, 5]	Group111	11.985	32	[ABL1, ADORA2A, AKT2, APP, AXL, BACE1, BCL2, BCL2L1, BRAF, CDK5, CDK5R1, EPHA7, FASN, GABRB2, HIF1A, HSP90AB1, KDR, MCL1, MTNR1B, NAE1, NR3C1, NTRK1, PARP1, PIK3CA, POLB, PTK2B, ROCK1, SNCA, TERT, THRB, TNF, TYRO3]
GO:0043523	regulation of neuron apoptotic process	GO_BiologicalProcess-EBI-UniProt-GOA-ACAP-ARAP_25.05.2022_00h00	5.15031e-13	8.10143e-10	7.53959e-27	9.65067e-25	[5, 6, 7]	Group111	11.8943	27	[ABL1, ADORA2A, AXL, BACE1, BCL2, BCL2L1, BRAF, CDK5, CDK5R1, EPHA7, GABRB2, HIF1A, HSP90AB1, KDR, MCL1, MTNR1B, NAE1, NR3C1, NTRK1, PARP1, PIK3CA, PTK2B, ROCK1, SNCA, TERT, TNF, TYRO3]
GO:1901215	negative regulation of neuron death	GO_BiologicalProcess-EBI-UniProt-GOA-ACAP-ARAP_25.05.2022_00h00	5.90844e-09	7.73415e-06	7.53959e-27	9.65067e-25	[4, 5, 6]	Group111	9.48276	22	[ADORA2A, AKT1, AXL, BCL2, BCL2L1, BRAF, CDK5, GABRB2, GSK3B, HIF1A, HSP90AB1, KDR, MTNR1B, NTRK1, PIK3CA, PPARA, PTK2B, ROCK1, SIRT1, SNCA, TERT, TYRO3]
GO:0043524	negative regulation of neuron apoptotic process	GO_BiologicalProcess-EBI-UniProt-GOA-ACAP-ARAP_25.05.2022_00h00	7.40734e-08	8.99251e-05	7.53959e-27	9.65067e-25	[5, 6, 7, 8]	Group111	10.4938	17	[ADORA2A, AXL, BCL2, BCL2L1, BRAF, GABRB2, HIF1A, HSP90AB1, KDR, MTNR1B, NTRK1, PIK3CA, PTK2B, ROCK1, SNCA, TERT, TYRO3]
GO:0070302	regulation of stress-activated protein kinase signaling cascade	GO_BiologicalProcess-EBI-UniProt-GOA-ACAP-ARAP_25.05.2022_00h00	4.94056e-07	0.000548896	5.02105e-28	6.57758e-26	[4, 5, 6, 7]	Group112	8.73786	18	[APP, DUSP3, EGFR, EPHB1, FASN, HDAC3, IGF1R, LYN, MAP2K1, MAP4K4, MMP8, OPRK1, PRMT1, PTK2B, TLR9, TNF, VEGFA, XDH]
GO:0032872	regulation of stress-activated MAPK cascade	GO_BiologicalProcess-EBI-UniProt-GOA-ACAP-ARAP_25.05.2022_00h00	1.85039e-06	0.00189665	5.02105e-28	6.57758e-26	[5, 6, 7, 8]	Group112	8.37438	17	[APP, DUSP3, EGFR, EPHB1, FASN, HDAC3, IGF1R, MAP2K1, MAP4K4, MMP8, OPRK1, PRMT1, PTK2B, TLR9, TNF, VEGFA, XDH]
GO:0043467	regulation of generation of precursor metabolites and energy	GO_BiologicalProcess-EBI-UniProt-GOA-ACAP-ARAP_25.05.2022_00h00	1.72251e-11	2.59582e-08	1.60708e-22	1.76779e-20	[4, 5]	Group113	14.3885	20	[AKT1, AKT2, APP, CCNB1, CDK1, CISD1, DYRK2, GCGR, GSK3B, HIF1A, INSR, MTOR, NOS2, PGAM1, PIK3CA, PPARA, SNCA, TNF, TRAP1, VCP]
GO:0062013	positive regulation of small molecule metabolic process	GO_BiologicalProcess-EBI-UniProt-GOA-ACAP-ARAP_25.05.2022_00h00	1.95817e-09	2.64157e-06	1.60708e-22	1.76779e-20	[3, 4, 5]	Group113	11.7284	19	[AKT1, AKT2, APP, AVPR1A, CES1, DYRK2, HIF1A, INSR, MTOR, NOS2, NR1H4, PPARA, PPARG, PTGS2, SIRT1, SNCA, SRC, TNF, VCP]
GO:0006109	regulation of carbohydrate metabolic process	GO_BiologicalProcess-EBI-UniProt-GOA-ACAP-ARAP_25.05.2022_00h00	2.54145e-07	0.000292521	1.60708e-22	1.76779e-20	[4, 5]	Group113	9.13706	18	[AKT1, AKT2, APP, DYRK2, GCGR, GSK3B, HIF1A, IGFBP3, INSR, MTOR, NR3C1, PDK1, PGAM1, PPARA, PTK2B, SIRT1, SNCA, SRC]
GO:0045913	positive regulation of carbohydrate metabolic process	GO_BiologicalProcess-EBI-UniProt-GOA-ACAP-ARAP_25.05.2022_00h00	1.34227e-06	0.00140804	1.60708e-22	1.76779e-20	[3, 4, 5, 6]	Group113	13.4146	11	[AKT1, AKT2, APP, DYRK2, HIF1A, INSR, MTOR, PPARA, SIRT1, SNCA, SRC]
GO:0071396	cellular response to lipid	GO_BiologicalProcess-EBI-UniProt-GOA-ACAP-ARAP_25.05.2022_00h00	7.38014e-27	1.30481e-23	4.38474e-32	6.57711e-30	[5]	Group114	10.4502	65	[ABL1, ADCY5, AHR, AKR1B1, AKR1C1, AKR1C2, AKR1C3, AKR1C4, AKT1, AR, ARG1, AXL, CCNA2, CDK4, CES1, CFTR, CYP1B1, CYP24A1, EGFR, EPHA3, EPHB2, ESR1, ESR2, ESRRA, ESRRB, FLT3, GSK3B, HDAC1, HDAC2, HDAC6, HNF4A, IGF1R, KDM3A, KDM4C, LYN, MAPK14, MIF, MMP2, NOS2, NR1H4, NR3C1, OPRK1, PARP1, PIM1, PKN1, PLAA, PPARA, PPARG, PTK2B, PTK6, RARG, ROCK2, RPS6KB1, RXRA, RXRB, RXRG, SERPINE1, SGK1, SIRT1, SRC…
GO:0032496	response to lipopolysaccharide	GO_BiologicalProcess-EBI-UniProt-GOA-ACAP-ARAP_25.05.2022_00h00	3.46883e-16	5.73398e-13	4.38474e-32	6.57711e-30	[4, 5, 7]	Group114	10.6145	38	[ABL1, ADAM17, AKT1, ALPL, ARG1, ATP4B, AXL, BTK, CDK4, CNR1, CNR2, ELANE, EPHB2, HDAC2, IDO1, LYN, MAOB, MAPK14, MIF, MPO, NOS2, NR1H4, OPRK1, OPRM1, PLAA, PTGER1, PTGER2, PTGER4, PTGS2, RPS6KA3, RPS6KB1, SERPINE1, SNCA, SRC, TLR9, TNF, TSPO, VCAM1]
GO:0002237	response to molecule of bacterial origin	GO_BiologicalProcess-EBI-UniProt-GOA-ACAP-ARAP_25.05.2022_00h00	3.62509e-16	5.98866e-13	4.38474e-32	6.57711e-30	[4, 6]	Group114	10.3175	39	[ABL1, ADAM17, AKT1, ALPL, ARG1, ATP4B, AXL, BTK, CDK4, CNR1, CNR2, ELANE, EPHB2, HDAC2, IDO1, LYN, MAOB, MAPK14, MIF, MPO, NOS2, NR1H4, OPRK1, OPRM1, PLAA, PTGER1, PTGER2, PTGER4, PTGS2, RPS6KA3, RPS6KB1, SERPINE1, SIRT2, SNCA, SRC, TLR9, TNF, TSPO, VCAM1]
GO:0009617	response to bacterium	GO_BiologicalProcess-EBI-UniProt-GOA-ACAP-ARAP_25.05.2022_00h00	1.52503e-11	2.3028e-08	4.38474e-32	6.57711e-30	[3, 5]	Group114	6.08592	51	[ABL1, ADAM17, ADAMTS5, AKT1, ALPL, ARG1, ATP4B, AXL, BTK, CA3, CA5B, CDK4, CFD, CNR1, CNR2, ELANE, EPHA2, EPHB2, F2, F3, FGR, HDAC2, IDO1, LYN, MAOB, MAPK14, MIF, MPO, NOS2, NR1H4, OPRK1, OPRM1, PLA2G1B, PLA2G2A, PLAA, PTGER1, PTGER2, PTGER4, PTGS2, PYGL, RPS6KA3, RPS6KB1, SERPINE1, SIRT2, SNCA, SRC, SYK, TLR9, TNF, TSPO, VCAM1]
GO:0071219	cellular response to molecule of bacterial origin	GO_BiologicalProcess-EBI-UniProt-GOA-ACAP-ARAP_25.05.2022_00h00	8.37272e-07	0.00090258	4.38474e-32	6.57711e-30	[4, 5, 7]	Group114	8.05085	19	[ABL1, AKT1, ARG1, AXL, CDK4, EPHB2, LYN, MAPK14, MIF, NOS2, NR1H4, OPRK1, PLAA, SERPINE1, SIRT2, SRC, TLR9, TNF, TSPO]
GO:0071222	cellular response to lipopolysaccharide	GO_BiologicalProcess-EBI-UniProt-GOA-ACAP-ARAP_25.05.2022_00h00	1.90156e-06	0.00194149	4.38474e-32	6.57711e-30	[5, 6, 8]	Group114	7.9646	18	[ABL1, AKT1, ARG1, AXL, CDK4, EPHB2, LYN, MAPK14, MIF, NOS2, NR1H4, OPRK1, PLAA, SERPINE1, SRC, TLR9, TNF, TSPO]
GO:0002696	positive regulation of leukocyte activation	GO_BiologicalProcess-EBI-UniProt-GOA-ACAP-ARAP_25.05.2022_00h00	1.96772e-06	0.0019992	4.38474e-32	6.57711e-30	[3, 4, 5, 6]	Group114	5.7971	28	[ABL1, AKT1, AXL, BCL2, BTK, CD38, CSK, DPP4, EPHB2, FGR, FYN, GLI2, LCK, LYN, MIF, MMP14, MMP8, MPL, PIK3CA, PNP, PRKCZ, PRKDC, SRC, SYK, TLR9, TNF, VCAM1, YES1]
GO:0050867	positive regulation of cell activation	GO_BiologicalProcess-EBI-UniProt-GOA-ACAP-ARAP_25.05.2022_00h00	4.12166e-06	0.00396916	4.38474e-32	6.57711e-30	[3, 4, 5]	Group114	5.57769	28	[ABL1, AKT1, AXL, BCL2, BTK, CD38, CSK, DPP4, EPHB2, FGR, FYN, GLI2, LCK, LYN, MIF, MMP14, MMP8, MPL, PIK3CA, PNP, PRKCZ, PRKDC, SRC, SYK, TLR9, TNF, VCAM1, YES1]
GO:1902531	regulation of intracellular signal transduction	GO_BiologicalProcess-EBI-UniProt-GOA-ACAP-ARAP_25.05.2022_00h00	1.62006e-30	2.89181e-27	8.39711e-38	1.39392e-35	[4, 5, 6]	Group115	6.5538	120	[ABL1, ADORA1, ADRA1A, ADRA1D, ADRA2A, ADRA2B, ADRA2C, ADRB2, AKR1B1, AKR1C2, AKR1C3, AKT1, ALK, ALOX15, APP, AR, AURKA, AURKB, AXL, BCL2, BCL2L1, BRAF, CBS, CCNA2, CCNB1, CHEK1, CHEK2, CHRNA7, CSK, DRD2, DRD3, DRD4, DUSP3, DYRK1A, DYRK2, EGFR, ELANE, EPHA2, EPHA4, EPHA7, EPHA8, EPHB1, EPHB2, ERBB2, ERN1, ESR1, F2, F3, FASN, FGFR1, FGR, FLT3, FYN, GPR35, GRM2, GRM5, GSK3B, HDAC1, HDAC3, HIF1A, HS…
GO:1902532	negative regulation of intracellular signal transduction	GO_BiologicalProcess-EBI-UniProt-GOA-ACAP-ARAP_25.05.2022_00h00	3.86033e-14	6.22286e-11	8.39711e-38	1.39392e-35	[4, 5, 6, 7]	Group115	8.04388	44	[ABL1, ADRA1A, ADRA1D, AKT1, BCL2, BCL2L1, CHEK2, CSK, DRD2, DRD3, DUSP3, DYRK1A, DYRK2, EPHA2, EPHA4, EPHB2, ESR1, GSK3B, HDAC1, HDAC3, HIF1A, IGF1R, LYN, MAPK14, MCL1, MET, MIF, MMP9, MTNR1B, MTOR, NR1H4, PDE4D, PIK3CB, PPARA, PPARG, PRMT1, PTGS2, PTPN1, SIRT1, SRC, STAT1, TLR9, TRAP1, XDH]
GO:0097193	intrinsic apoptotic signaling pathway	GO_BiologicalProcess-EBI-UniProt-GOA-ACAP-ARAP_25.05.2022_00h00	1.9943e-10	2.85783e-07	8.39711e-38	1.39392e-35	[4, 5, 6]	Group115	8.9172	28	[ABL1, AKT1, BCL2, BCL2L1, CHEK2, CYP1B1, DYRK2, EPHA2, ERN1, HDAC1, HIF1A, LCK, MCL1, MELK, MIF, MMP9, PARP1, PDK1, PIK3CB, PIK3R1, POLB, PRKDC, PTGS2, PTPN1, SIRT1, SRC, TNF, TRAP1]
GO:0045776	negative regulation of blood pressure	GO_BiologicalProcess-EBI-UniProt-GOA-ACAP-ARAP_25.05.2022_00h00	1.18725e-09	1.61823e-06	3.43621e-22	3.71111e-20	[4, 6]	Group116	22.2222	12	[ABAT, ADORA1, ADRA1A, ADRA1D, ADRB1, ADRB2, CNR1, DRD2, DRD3, NOS2, PPARA, TNF]
GO:0031652	positive regulation of heat generation	GO_BiologicalProcess-EBI-UniProt-GOA-ACAP-ARAP_25.05.2022_00h00	1.81696e-06	0.00186602	3.43621e-22	3.71111e-20	[3, 4, 5, 6, 7, 8]	Group116	45.4545	5	[ABAT, CNR1, PTGER3, PTGS2, TNF]
GO:0003085	negative regulation of systemic arterial blood pressure	GO_BiologicalProcess-EBI-UniProt-GOA-ACAP-ARAP_25.05.2022_00h00	5.15558e-06	0.00490296	3.43621e-22	3.71111e-20	[5, 7]	Group116	27.2727	6	[ADORA1, ADRA1A, ADRA1D, ADRB1, ADRB2, TNF]
GO:0031650	regulation of heat generation	GO_BiologicalProcess-EBI-UniProt-GOA-ACAP-ARAP_25.05.2022_00h00	7.4662e-06	0.00684651	3.43621e-22	3.71111e-20	[3, 4, 5, 7]	Group116	35.7143	5	[ABAT, CNR1, PTGER3, PTGS2, TNF]
GO:0072359	circulatory system development	GO_BiologicalProcess-EBI-UniProt-GOA-ACAP-ARAP_25.05.2022_00h00	1.48472e-16	2.46612e-13	7.23598e-19	6.80182e-17	[4, 5]	Group117	6.15514	73	[ABL1, ADAM10, ADRA1A, ADRA1D, ADRA2B, AGTR1, AHR, AKT1, ALOX5, ANPEP, CCNA2, CDK1, CELA1, CHRNA7, CXCR2, CYP1B1, DNMT1, ECE1, EDNRA, EGFR, EPHA1, EPHA2, EPHB1, EPHB2, EPHB3, ERBB2, F3, GLI2, GRK2, HIF1A, IGF1R, INSR, KDM6B, KDR, KIT, MAP2K1, MAPK14, MB, MMP14, MMP2, MTOR, MYLK, NOX4, PGF, PIK3CA, PIK3CB, PIK3CG, PIM1, PLEC, PLG, PPARA, PPARG, PRKDC, PRMT1, PTGS2, PTK2, PTK2B, RARB, ROCK1, ROCK2,…
GO:0007507	heart development	GO_BiologicalProcess-EBI-UniProt-GOA-ACAP-ARAP_25.05.2022_00h00	9.14179e-08	0.000109976	7.23598e-19	6.80182e-17	[4, 5, 6]	Group117	5.71429	36	[ADRA1A, ADRA1D, CCNA2, CDK1, ECE1, EDNRA, EGFR, ERBB2, GLI2, GRK2, HIF1A, IGF1R, INSR, KDM6B, KDR, MAP2K1, MAPK14, MB, MMP2, MTOR, NOX4, PIM1, PLEC, PPARA, PPARG, PRKDC, PRMT1, PTK2, RARB, ROCK1, ROCK2, RXRG, SLC9A1, TTR, VCAM1, VEGFA]
GO:0035051	cardiocyte differentiation	GO_BiologicalProcess-EBI-UniProt-GOA-ACAP-ARAP_25.05.2022_00h00	1.04653e-06	0.00111037	7.23598e-19	6.80182e-17	[4, 5, 6, 7]	Group117	9.80392	15	[ADRA1A, ADRA1D, CDK1, EDNRA, EGFR, KDM6B, MTOR, NOX4, PLEC, PPARA, RARB, SLC9A1, TTR, VCAM1, VEGFA]
GO:0051146	striated muscle cell differentiation	GO_BiologicalProcess-EBI-UniProt-GOA-ACAP-ARAP_25.05.2022_00h00	1.48597e-06	0.0015454	7.23598e-19	6.80182e-17	[5]	Group117	7.16724	21	[ADAMTS5, ADRA1A, ADRA1D, AKT1, AVPR1A, BCL2, CDK1, DYRK1B, HDAC1, HDAC3, KDM6B, MAPK14, MMP14, MTOR, NOX4, PLEC, PPARA, RARB, SLC9A1, TTR, VEGFA]
GO:0035265	organ growth	GO_BiologicalProcess-EBI-UniProt-GOA-ACAP-ARAP_25.05.2022_00h00	1.83222e-06	0.00187986	7.23598e-19	6.80182e-17	[2, 3]	Group117	8.83978	16	[ADRA1A, ADRA1D, AKR1B1, AKT1, AR, BCL2, CDK1, CYP19A1, ESR1, MAPK14, MMP13, PIM1, PPARA, RARB, RARG, UBA2]
GO:0042692	muscle cell differentiation	GO_BiologicalProcess-EBI-UniProt-GOA-ACAP-ARAP_25.05.2022_00h00	1.95337e-06	0.00198853	7.23598e-19	6.80182e-17	[4]	Group117	6.23441	25	[ADAMTS5, ADRA1A, ADRA1D, AKT1, AVPR1A, BCL2, CDK1, DNMT1, DYRK1B, EDNRA, HDAC1, HDAC3, KDM6B, KIT, MAPK14, MMP14, MTOR, NOX4, PLEC, PPARA, RARB, SIRT1, SLC9A1, TTR, VEGFA]
GO:0061061	muscle structure development	GO_BiologicalProcess-EBI-UniProt-GOA-ACAP-ARAP_25.05.2022_00h00	1.02467e-05	0.00912984	7.23598e-19	6.80182e-17	[3]	Group117	4.9062	34	[ADAMTS5, ADRA1A, ADRA1D, AKT1, AVPR1A, BCL2, CDK1, CDK5, DNMT1, DYRK1B, EDNRA, EPHB1, HDAC1, HDAC3, IGFBP3, KDM6B, KIT, MAPK14, MMP14, MTOR, MYLK, NOX4, PLEC, PLG, PPARA, RARB, RPS6KB1, RXRG, SIRT1, SIRT2, SLC9A1, TNF, TTR, VEGFA]
GO:0071870	cellular response to catecholamine stimulus	GO_BiologicalProcess-EBI-UniProt-GOA-ACAP-ARAP_25.05.2022_00h00	1.58763e-09	2.15123e-06	2.00446e-11	7.8174e-10	[5, 6, 7]	Group118	14.5455	16	[ABL1, ADCY5, ALK, APP, DRD2, DRD3, DRD4, GSK3B, HDAC2, HTR2C, HTR3A, PRKACA, PTGER1, SIRT2, SLC9A1, SNCA]
GO:0071868	cellular response to monoamine stimulus	GO_BiologicalProcess-EBI-UniProt-GOA-ACAP-ARAP_25.05.2022_00h00	1.58763e-09	2.15123e-06	2.00446e-11	7.8174e-10	[5, 6]	Group118	14.5455	16	[ABL1, ADCY5, ALK, APP, DRD2, DRD3, DRD4, GSK3B, HDAC2, HTR2C, HTR3A, PRKACA, PTGER1, SIRT2, SLC9A1, SNCA]
GO:0071869	response to catecholamine	GO_BiologicalProcess-EBI-UniProt-GOA-ACAP-ARAP_25.05.2022_00h00	2.37813e-09	3.19145e-06	2.00446e-11	7.8174e-10	[4, 5, 6]	Group118	14.1593	16	[ABL1, ADCY5, ALK, APP, DRD2, DRD3, DRD4, GSK3B, HDAC2, HTR2C, HTR3A, PRKACA, PTGER1, SIRT2, SLC9A1, SNCA]
GO:0071867	response to monoamine	GO_BiologicalProcess-EBI-UniProt-GOA-ACAP-ARAP_25.05.2022_00h00	2.37813e-09	3.19145e-06	2.00446e-11	7.8174e-10	[5]	Group118	14.1593	16	[ABL1, ADCY5, ALK, APP, DRD2, DRD3, DRD4, GSK3B, HDAC2, HTR2C, HTR3A, PRKACA, PTGER1, SIRT2, SLC9A1, SNCA]
GO:0007626	locomotory behavior	GO_BiologicalProcess-EBI-UniProt-GOA-ACAP-ARAP_25.05.2022_00h00	1.47147e-06	0.0015318	2.00446e-11	7.8174e-10	[3]	Group118	8.10811	18	[ABAT, ADCY5, ADORA2A, ALK, APP, DPP4, DRD2, DRD3, DRD4, EPHA4, GRM5, HPGDS, HPRT1, HTR2C, IDO1, MTOR, OPRK1, SNCA]
GO:1903351	cellular response to dopamine	GO_BiologicalProcess-EBI-UniProt-GOA-ACAP-ARAP_25.05.2022_00h00	5.83899e-06	0.00547698	2.00446e-11	7.8174e-10	[6, 7, 8]	Group118	11.5789	11	[ABL1, ADCY5, ALK, DRD2, DRD3, DRD4, GSK3B, HDAC2, HTR2C, HTR3A, PTGER1]
GO:1903350	response to dopamine	GO_BiologicalProcess-EBI-UniProt-GOA-ACAP-ARAP_25.05.2022_00h00	6.46995e-06	0.00600411	2.00446e-11	7.8174e-10	[5, 6, 7]	Group118	11.4583	11	[ABL1, ADCY5, ALK, DRD2, DRD3, DRD4, GSK3B, HDAC2, HTR2C, HTR3A, PTGER1]
GO:0071871	response to epinephrine	GO_BiologicalProcess-EBI-UniProt-GOA-ACAP-ARAP_25.05.2022_00h00	1.1003e-05	0.00975962	2.00446e-11	7.8174e-10	[5, 6, 7]	Group118	33.3333	5	[ABL1, PRKACA, SIRT2, SLC9A1, SNCA]
GO:0032787	monocarboxylic acid metabolic process	GO_BiologicalProcess-EBI-UniProt-GOA-ACAP-ARAP_25.05.2022_00h00	4.17968e-16	6.89228e-13	1.17938e-23	1.37987e-21	[6]	Group119	7.84314	52	[ABAT, AKR1A1, AKR1B1, AKR1C1, AKR1C2, AKR1C3, AKR1C4, AKT1, AKT2, ALDH5A1, ALOX12, ALOX15, ALOX5, APP, AVPR1A, CBR1, CES1, CES2, CNR1, CYP1B1, CYP24A1, CYP2C19, CYP2C9, CYP3A4, FASN, HIF1A, HPGDS, IDO1, INSR, KIT, LDHA, LDHB, MAPK14, MIF, MTOR, NR1H4, PDK1, PGAM1, PGD, PLA2G10, PLA2G1B, PLA2G4B, PLA2G5, PLAA, PPARA, PPARG, PTGS1, PTGS2, SIRT1, SNCA, TBXAS1, TSPO]
GO:0006692	prostanoid metabolic process	GO_BiologicalProcess-EBI-UniProt-GOA-ACAP-ARAP_25.05.2022_00h00	6.68109e-16	1.09904e-12	1.17938e-23	1.37987e-21	[6, 7, 9]	Group119	31.4815	17	[AKR1B1, AKR1C1, AKR1C2, AKR1C3, AKR1C4, AVPR1A, CBR1, CES1, CES2, HPGDS, MIF, PLA2G10, PLAA, PTGS1, PTGS2, SIRT1, TBXAS1]
GO:0006693	prostaglandin metabolic process	GO_BiologicalProcess-EBI-UniProt-GOA-ACAP-ARAP_25.05.2022_00h00	6.68109e-16	1.09904e-12	1.17938e-23	1.37987e-21	[7, 8, 10]	Group119	31.4815	17	[AKR1B1, AKR1C1, AKR1C2, AKR1C3, AKR1C4, AVPR1A, CBR1, CES1, CES2, HPGDS, MIF, PLA2G10, PLAA, PTGS1, PTGS2, SIRT1, TBXAS1]
GO:0120254	olefinic compound metabolic process	GO_BiologicalProcess-EBI-UniProt-GOA-ACAP-ARAP_25.05.2022_00h00	4.98954e-14	8.02816e-11	1.17938e-23	1.37987e-21	[3]	Group119	14.3678	25	[AKR1B1, AKR1B10, AKR1C1, AKR1C2, AKR1C3, AKR1C4, ALOX12, ALOX15, ALOX5, CBR1, CYP19A1, CYP1B1, CYP2C19, CYP2C9, CYP3A4, GRIN1, HSD17B1, HSD17B3, PLA2G10, PLA2G4B, PTGS1, PTGS2, SRD5A2, TBXAS1, TTR]
GO:0042180	cellular ketone metabolic process	GO_BiologicalProcess-EBI-UniProt-GOA-ACAP-ARAP_25.05.2022_00h00	6.00112e-14	9.62579e-11	1.17938e-23	1.37987e-21	[3]	Group119	12.4444	28	[AKR1A1, AKR1B1, AKR1B10, AKR1C1, AKR1C2, AKR1C3, AKR1C4, AKT1, AKT2, AVPR1A, CBR1, CES1, CNR1, COQ8B, CYP19A1, GLO1, HSD17B1, HSD17B3, IDO1, NQO2, NR1H4, PDK1, PPARA, PPARG, PTGS2, SIRT1, SNCA, SRD5A2]
GO:0006631	fatty acid metabolic process	GO_BiologicalProcess-EBI-UniProt-GOA-ACAP-ARAP_25.05.2022_00h00	6.18715e-14	9.91182e-11	1.17938e-23	1.37987e-21	[4, 5, 7]	Group119	9.04762	38	[AKR1B1, AKR1C1, AKR1C2, AKR1C3, AKR1C4, AKT1, AKT2, ALOX12, ALOX15, ALOX5, AVPR1A, CBR1, CES1, CES2, CNR1, CYP1B1, CYP24A1, CYP2C19, CYP2C9, CYP3A4, FASN, HPGDS, MAPK14, MIF, PDK1, PLA2G10, PLA2G1B, PLA2G4B, PLA2G5, PLAA, PPARA, PPARG, PTGS1, PTGS2, SIRT1, SNCA, TBXAS1, TSPO]
GO:0062012	regulation of small molecule metabolic process	GO_BiologicalProcess-EBI-UniProt-GOA-ACAP-ARAP_25.05.2022_00h00	6.95456e-10	9.64598e-07	1.17938e-23	1.37987e-21	[3, 4]	Group119	8.19209	29	[AKR1C3, AKT1, AKT2, APP, AVPR1A, CES1, CNR1, DYRK2, HIF1A, IGFBP3, INSR, KIT, MTOR, NOS2, NR1H4, NR3C1, PARP1, PDK1, PGAM1, PPARA, PPARG, PTGS2, PTK2B, SIRT1, SNCA, SRC, TNF, TSPO, VCP]
GO:0034754	cellular hormone metabolic process	GO_BiologicalProcess-EBI-UniProt-GOA-ACAP-ARAP_25.05.2022_00h00	6.14204e-09	8.03379e-06	1.17938e-23	1.37987e-21	[3, 5]	Group119	11.6129	18	[AKR1B1, AKR1B10, AKR1C1, AKR1C2, AKR1C3, AKR1C4, CYP19A1, CYP1B1, CYP2C9, CYP3A4, ECE1, ESR1, HSD17B1, HSD17B2, HSD17B3, SRD5A2, TSPO, TTR]
GO:1901661	quinone metabolic process	GO_BiologicalProcess-EBI-UniProt-GOA-ACAP-ARAP_25.05.2022_00h00	8.57654e-09	1.11238e-05	1.17938e-23	1.37987e-21	[4]	Group119	25	10	[AKR1A1, AKR1B1, AKR1B10, AKR1C1, AKR1C2, AKR1C3, AKR1C4, CBR1, COQ8B, NQO2]
GO:0010565	regulation of cellular ketone metabolic process	GO_BiologicalProcess-EBI-UniProt-GOA-ACAP-ARAP_25.05.2022_00h00	9.21057e-06	0.0082803	1.17938e-23	1.37987e-21	[4, 5]	Group119	9.35252	13	[AKR1C3, AKT1, AKT2, AVPR1A, CES1, CNR1, NR1H4, PDK1, PPARA, PPARG, PTGS2, SIRT1, SNCA]
GO:0044772	mitotic cell cycle phase transition	GO_BiologicalProcess-EBI-UniProt-GOA-ACAP-ARAP_25.05.2022_00h00	1.37877e-10	1.99922e-07	2.66815e-12	1.22735e-10	[4, 5]	Group120	7.47863	35	[ABCB1, ADAM17, AKT1, APEX1, APP, AURKA, AURKB, BCL2, CCNA1, CCNA2, CCNB1, CCNB2, CCNB3, CCNE1, CDC7, CDK1, CDK2, CDK3, CDK4, CDK5, CDK6, CHEK1, CHEK2, DBF4, EGFR, ESRRB, MELK, NAE1, NEK6, PLK1, PRKDC, RPS6KB1, SIRT2, TERT, WEE1]
GO:0045787	positive regulation of cell cycle	GO_BiologicalProcess-EBI-UniProt-GOA-ACAP-ARAP_25.05.2022_00h00	5.27485e-09	6.92061e-06	2.66815e-12	1.22735e-10	[3, 4, 5]	Group120	7.7135	28	[ABL1, ADAM17, AKT1, APEX1, APP, AURKA, AURKB, CCNB1, CDC7, CDK1, CDK4, CDK5R1, CHEK1, CHEK2, DBF4, DRD2, DRD3, DUSP3, EGFR, IGF1R, INSR, PTK6, ROCK2, RPS6KB1, SIRT2, SRC, TERT, TNF]
GO:0044770	cell cycle phase transition	GO_BiologicalProcess-EBI-UniProt-GOA-ACAP-ARAP_25.05.2022_00h00	9.86083e-09	1.27402e-05	2.66815e-12	1.22735e-10	[3, 4]	Group120	6.23917	36	[ABCB1, ADAM17, AKT1, APEX1, APP, AURKA, AURKB, BCL2, CCNA1, CCNA2, CCNB1, CCNB2, CCNB3, CCNE1, CDC7, CDK1, CDK2, CDK3, CDK4, CDK5, CDK6, CHEK1, CHEK2, DBF4, EGFR, ESRRB, MAPK14, MELK, NAE1, NEK6, PLK1, PRKDC, RPS6KB1, SIRT2, TERT, WEE1]
GO:0090068	positive regulation of cell cycle process	GO_BiologicalProcess-EBI-UniProt-GOA-ACAP-ARAP_25.05.2022_00h00	1.96113e-07	0.000228864	2.66815e-12	1.22735e-10	[3, 4, 5, 6]	Group120	8.10811	21	[ADAM17, AKT1, APEX1, APP, AURKA, AURKB, CCNB1, CDC7, CDK1, CDK4, CHEK2, DBF4, DRD2, DRD3, EGFR, IGF1R, INSR, ROCK2, SIRT2, TERT, TNF]
GO:0007346	regulation of mitotic cell cycle	GO_BiologicalProcess-EBI-UniProt-GOA-ACAP-ARAP_25.05.2022_00h00	2.75015e-07	0.000314892	2.66815e-12	1.22735e-10	[4, 5]	Group120	5.98456	31	[ABL1, ADAM17, AKT1, APEX1, APP, AURKA, AURKB, BCL2, CCNB1, CCNB3, CDC7, CDK1, CDK2, CDK4, CHEK1, CHEK2, DRD3, DUSP3, EGFR, INSR, NAE1, NEK2, NEK6, PLK1, PRKDC, RPS6KB1, SIRT1, SIRT2, TERT, TNF, WEE1]
GO:0000082	G1/S transition of mitotic cell cycle	GO_BiologicalProcess-EBI-UniProt-GOA-ACAP-ARAP_25.05.2022_00h00	7.35767e-07	0.000797571	2.66815e-12	1.22735e-10	[5, 6]	Group120	8.11966	19	[ADAM17, AKT1, APEX1, BCL2, CCNE1, CDC7, CDK2, CDK3, CDK4, CDK5, CDK6, CHEK2, DBF4, EGFR, ESRRB, PRKDC, RPS6KB1, TERT, WEE1]
GO:0044843	cell cycle G1/S phase transition	GO_BiologicalProcess-EBI-UniProt-GOA-ACAP-ARAP_25.05.2022_00h00	9.97415e-07	0.00106424	2.66815e-12	1.22735e-10	[4, 5]	Group120	7.63359	20	[ADAM17, AKT1, APEX1, BCL2, CCNA2, CCNE1, CDC7, CDK2, CDK3, CDK4, CDK5, CDK6, CHEK2, DBF4, EGFR, ESRRB, PRKDC, RPS6KB1, TERT, WEE1]
GO:1901990	regulation of mitotic cell cycle phase transition	GO_BiologicalProcess-EBI-UniProt-GOA-ACAP-ARAP_25.05.2022_00h00	1.56082e-06	0.00161857	2.66815e-12	1.22735e-10	[5, 6, 7]	Group120	6.68605	23	[ADAM17, AKT1, APEX1, APP, AURKA, AURKB, BCL2, CCNB1, CCNB3, CDC7, CDK1, CDK2, CDK4, CHEK1, CHEK2, EGFR, NAE1, NEK6, PLK1, PRKDC, SIRT2, TERT, WEE1]
GO:0051049	regulation of transport	GO_BiologicalProcess-EBI-UniProt-GOA-ACAP-ARAP_25.05.2022_00h00	4.44871e-31	7.96319e-28	6.01861e-28	7.82419e-26	[3, 4]	Group121	6.55209	122	[ABAT, ABCB1, ABL1, ACHE, ADCY5, ADORA1, ADORA2A, ADORA3, ADRA1A, ADRA1D, ADRA2A, ADRA2B, ADRA2C, ADRB2, AGTR1, AKT1, AKT2, ALOX15, ALOX5, APEX1, APP, ARG1, AVPR1A, AVPR2, AXL, BACE1, BCL2, BLK, BRAF, BTK, CA2, CA7, CAMK2B, CAPN1, CD38, CDK1, CDK5, CDK5R1, CES1, CFTR, CNR1, CRHR1, CSK, CYP19A1, DAPK1, DRD2, DRD3, DRD4, EDNRA, EPHA3, EPHA5, EPHB2, ERBB2, F2, F3, FFAR1, FGR, FYN, GPR35, GRIN1, GRIN…
GO:0051050	positive regulation of transport	GO_BiologicalProcess-EBI-UniProt-GOA-ACAP-ARAP_25.05.2022_00h00	2.77771e-21	4.79711e-18	6.01861e-28	7.82419e-26	[2, 3, 4, 5]	Group121	7.47951	73	[ABAT, ABCB1, ABL1, ACHE, ADORA1, ADORA2A, ADRA2A, ADRB2, AKT1, AKT2, APEX1, AVPR1A, AXL, BLK, BRAF, BTK, CA2, CD38, CDK1, CDK5, CDK5R1, CES1, CFTR, CNR1, CYP19A1, DRD2, DRD3, DRD4, EDNRA, EPHB2, ERBB2, F2, F3, FFAR1, FGR, FYN, GRIN1, GRK2, GSK3B, HDAC3, HIF1A, HSP90AA1, HSP90AB1, INSR, KCNH2, MAPK14, MIF, MYLK, NR1H4, OPRK1, PIK3R1, PLA2G10, PLA2G1B, PLA2G5, PLAA, PPARG, PRKACA, PRKCZ, PTGS2, RX…
GO:0051588	regulation of neurotransmitter transport	GO_BiologicalProcess-EBI-UniProt-GOA-ACAP-ARAP_25.05.2022_00h00	9.92394e-07	0.00105988	6.01861e-28	7.82419e-26	[4, 5]	Group121	11.4035	13	[ADORA2A, ADRA1A, ADRA1D, ADRA2A, BACE1, BRAF, CDK5, CNR1, DRD2, DRD3, DRD4, GSK3B, SNCA]
GO:1903305	regulation of regulated secretory pathway	GO_BiologicalProcess-EBI-UniProt-GOA-ACAP-ARAP_25.05.2022_00h00	7.29846e-06	0.00670729	6.01861e-28	7.82419e-26	[5, 6, 7, 8]	Group121	8.9172	14	[ADORA2A, ADRA1A, ADRA1D, ADRA2A, BACE1, BLK, BRAF, CDK5, CNR1, DRD2, FGR, GSK3B, LYN, SYK]
GO:0046928	regulation of neurotransmitter secretion	GO_BiologicalProcess-EBI-UniProt-GOA-ACAP-ARAP_25.05.2022_00h00	8.73316e-06	0.00789477	6.01861e-28	7.82419e-26	[4, 5, 6, 7, 8, 9]	Group121	11.1111	11	[ADORA2A, ADRA1A, ADRA1D, ADRA2A, BACE1, BRAF, CDK5, CNR1, DRD2, GSK3B, SNCA]
GO:0017157	regulation of exocytosis	GO_BiologicalProcess-EBI-UniProt-GOA-ACAP-ARAP_25.05.2022_00h00	8.85776e-06	0.00799855	6.01861e-28	7.82419e-26	[4, 5, 6, 7]	Group121	7.45614	17	[ADORA2A, ADRA1A, ADRA1D, ADRA2A, APEX1, BACE1, BLK, BRAF, CDK5, CFTR, CNR1, DRD2, FGR, GSK3B, LYN, SNCA, SYK]
GO:0099003	vesicle-mediated transport in synapse	GO_BiologicalProcess-EBI-UniProt-GOA-ACAP-ARAP_25.05.2022_00h00	1.11346e-05	0.00986526	6.01861e-28	7.82419e-26	[5]	Group121	7.32759	17	[ADORA2A, ADRA1A, ADRA1D, ADRA2A, BACE1, BRAF, CDK5, CDK5R1, CNR1, DNM1, DRD2, DRD3, DRD4, GSK3B, PLAA, ROCK1, SNCA]
GO:0042593	glucose homeostasis	GO_BiologicalProcess-EBI-UniProt-GOA-ACAP-ARAP_25.05.2022_00h00	5.04966e-10	7.06953e-07	7.15653e-15	4.86644e-13	[6]	Group122	9.5057	25	[ADCY5, ADRA2A, AKT1, ALOX5, CFTR, CNR1, EPHA5, ERN1, FFAR1, GCGR, HIF1A, HNF4A, IGF1R, INSR, MTNR1B, NOX4, NR1H4, OPRK1, PIK3CA, PIK3R1, PPARG, PRKACA, PYGL, SIRT1, SLC29A1]
GO:0033500	carbohydrate homeostasis	GO_BiologicalProcess-EBI-UniProt-GOA-ACAP-ARAP_25.05.2022_00h00	5.46991e-10	7.64146e-07	7.15653e-15	4.86644e-13	[5]	Group122	9.4697	25	[ADCY5, ADRA2A, AKT1, ALOX5, CFTR, CNR1, EPHA5, ERN1, FFAR1, GCGR, HIF1A, HNF4A, IGF1R, INSR, MTNR1B, NOX4, NR1H4, OPRK1, PIK3CA, PIK3R1, PPARG, PRKACA, PYGL, SIRT1, SLC29A1]
GO:0009746	response to hexose	GO_BiologicalProcess-EBI-UniProt-GOA-ACAP-ARAP_25.05.2022_00h00	1.72873e-06	0.00178232	7.15653e-15	4.86644e-13	[6]	Group122	8.41584	17	[ADCY5, ADRA2A, CFTR, EPHA5, ERN1, HIF1A, HNF4A, IGF1R, NOX4, NR1H4, OPRK1, PIK3CA, PRKACA, PTGS2, PTK2B, RPS6KB1, SLC29A1]
GO:0001678	cellular glucose homeostasis	GO_BiologicalProcess-EBI-UniProt-GOA-ACAP-ARAP_25.05.2022_00h00	1.99632e-06	0.00202228	7.15653e-15	4.86644e-13	[4, 6, 7]	Group122	9.31677	15	[ADCY5, ADRA2A, CFTR, EPHA5, ERN1, HIF1A, IGF1R, NOX4, NR1H4, OPRK1, PIK3CA, PIK3R1, PRKACA, SIRT1, SLC29A1]
GO:0034284	response to monosaccharide	GO_BiologicalProcess-EBI-UniProt-GOA-ACAP-ARAP_25.05.2022_00h00	3.56674e-06	0.00346687	7.15653e-15	4.86644e-13	[5]	Group122	7.98122	17	[ADCY5, ADRA2A, CFTR, EPHA5, ERN1, HIF1A, HNF4A, IGF1R, NOX4, NR1H4, OPRK1, PIK3CA, PRKACA, PTGS2, PTK2B, RPS6KB1, SLC29A1]
GO:0009743	response to carbohydrate	GO_BiologicalProcess-EBI-UniProt-GOA-ACAP-ARAP_25.05.2022_00h00	4.45294e-06	0.00426147	7.15653e-15	4.86644e-13	[4]	Group122	7.5	18	[ADCY5, ADRA2A, CFTR, EPHA5, ERN1, HIF1A, HNF4A, IGF1R, LYN, NOX4, NR1H4, OPRK1, PIK3CA, PRKACA, PTGS2, PTK2B, RPS6KB1, SLC29A1]
GO:0071333	cellular response to glucose stimulus	GO_BiologicalProcess-EBI-UniProt-GOA-ACAP-ARAP_25.05.2022_00h00	5.21536e-06	0.00494416	7.15653e-15	4.86644e-13	[5, 7, 8]	Group122	9.84848	13	[ADCY5, ADRA2A, CFTR, EPHA5, ERN1, HIF1A, IGF1R, NOX4, NR1H4, OPRK1, PIK3CA, PRKACA, SLC29A1]
GO:0009749	response to glucose	GO_BiologicalProcess-EBI-UniProt-GOA-ACAP-ARAP_25.05.2022_00h00	5.51409e-06	0.00518876	7.15653e-15	4.86644e-13	[7]	Group122	8.12183	16	[ADCY5, ADRA2A, CFTR, EPHA5, ERN1, HIF1A, HNF4A, IGF1R, NOX4, NR1H4, OPRK1, PIK3CA, PRKACA, PTK2B, RPS6KB1, SLC29A1]
GO:0071331	cellular response to hexose stimulus	GO_BiologicalProcess-EBI-UniProt-GOA-ACAP-ARAP_25.05.2022_00h00	6.15962e-06	0.00575925	7.15653e-15	4.86644e-13	[7]	Group122	9.70149	13	[ADCY5, ADRA2A, CFTR, EPHA5, ERN1, HIF1A, IGF1R, NOX4, NR1H4, OPRK1, PIK3CA, PRKACA, SLC29A1]
GO:0071326	cellular response to monosaccharide stimulus	GO_BiologicalProcess-EBI-UniProt-GOA-ACAP-ARAP_25.05.2022_00h00	7.25178e-06	0.00667164	7.15653e-15	4.86644e-13	[6]	Group122	9.55882	13	[ADCY5, ADRA2A, CFTR, EPHA5, ERN1, HIF1A, IGF1R, NOX4, NR1H4, OPRK1, PIK3CA, PRKACA, SLC29A1]
GO:0003013	circulatory system process	GO_BiologicalProcess-EBI-UniProt-GOA-ACAP-ARAP_25.05.2022_00h00	7.42335e-28	1.31616e-24	2.40041e-29	3.36057e-27	[3]	Group123	10.5181	67	[ABAT, ABCB1, ABCC1, ABCG2, ABL1, ADORA1, ADORA2A, ADORA3, ADRA1A, ADRA1D, ADRA2A, ADRA2B, ADRA2C, ADRB1, ADRB2, AGTR1, AKR1B1, ANPEP, AR, AVPR1A, AVPR2, CBS, CD38, CNR1, CXCR2, DRD2, DRD3, ECE1, EDNRA, FYN, GCGR, GRK2, HSP90AA1, INSR, KCNH2, KCNMA1, KLK1, KLK2, MMP2, MTNR1B, MTOR, NOS2, NOX4, PDE4D, PIK3CA, PIK3CG, PLEC, PPARA, PPARG, PRKACA, PTGS1, PTGS2, ROCK1, ROCK2, SGK1, SLC29A1, SLC5A1, SL…
GO:0008015	blood circulation	GO_BiologicalProcess-EBI-UniProt-GOA-ACAP-ARAP_25.05.2022_00h00	6.18088e-25	1.08536e-21	2.40041e-29	3.36057e-27	[4]	Group123	10.7078	59	[ABAT, ABL1, ADORA1, ADORA2A, ADORA3, ADRA1A, ADRA1D, ADRA2A, ADRA2B, ADRA2C, ADRB1, ADRB2, AGTR1, AKR1B1, ANPEP, AR, AVPR1A, AVPR2, CBS, CD38, CNR1, CXCR2, DRD2, DRD3, ECE1, EDNRA, GCGR, GRK2, HSP90AA1, KCNH2, KCNMA1, KLK1, KLK2, MMP2, MTNR1B, MTOR, NOS2, PDE4D, PIK3CA, PIK3CG, PLEC, PPARA, PPARG, PRKACA, PTGS1, PTGS2, ROCK1, ROCK2, SGK1, SLC9A1, SRC, STAT1, TBXAS1, THRA, THRB, TNF, TTR, VEGFA, …
GO:0008217	regulation of blood pressure	GO_BiologicalProcess-EBI-UniProt-GOA-ACAP-ARAP_25.05.2022_00h00	1.68695e-15	2.76323e-12	2.40041e-29	3.36057e-27	[3, 5]	Group123	13.6792	29	[ABAT, ADORA1, ADRA1A, ADRA1D, ADRA2B, ADRB1, ADRB2, AGTR1, AKR1B1, ANPEP, AR, AVPR1A, AVPR2, CNR1, DRD2, DRD3, ECE1, EDNRA, GCGR, KLK1, KLK2, NOS2, PDE4D, PPARA, PPARG, PTGS1, PTGS2, SGK1, TNF]
GO:0097746	blood vessel diameter maintenance	GO_BiologicalProcess-EBI-UniProt-GOA-ACAP-ARAP_25.05.2022_00h00	6.8119e-15	1.10762e-11	2.40041e-29	3.36057e-27	[5, 6]	Group123	15.625	25	[ABL1, ADORA1, ADORA2A, ADRA1A, ADRA1D, ADRA2A, ADRA2B, ADRA2C, ADRB1, ADRB2, AGTR1, AVPR1A, AVPR2, CBS, CD38, ECE1, EDNRA, KCNMA1, MMP2, MTNR1B, PTGS2, ROCK1, ROCK2, TBXAS1, TNF]
GO:0035296	regulation of tube diameter	GO_BiologicalProcess-EBI-UniProt-GOA-ACAP-ARAP_25.05.2022_00h00	6.8119e-15	1.10762e-11	2.40041e-29	3.36057e-27	[5]	Group123	15.625	25	[ABL1, ADORA1, ADORA2A, ADRA1A, ADRA1D, ADRA2A, ADRA2B, ADRA2C, ADRB1, ADRB2, AGTR1, AVPR1A, AVPR2, CBS, CD38, ECE1, EDNRA, KCNMA1, MMP2, MTNR1B, PTGS2, ROCK1, ROCK2, TBXAS1, TNF]
GO:0035150	regulation of tube size	GO_BiologicalProcess-EBI-UniProt-GOA-ACAP-ARAP_25.05.2022_00h00	7.90823e-15	1.2843e-11	2.40041e-29	3.36057e-27	[4]	Group123	15.528	25	[ABL1, ADORA1, ADORA2A, ADRA1A, ADRA1D, ADRA2A, ADRA2B, ADRA2C, ADRB1, ADRB2, AGTR1, AVPR1A, AVPR2, CBS, CD38, ECE1, EDNRA, KCNMA1, MMP2, MTNR1B, PTGS2, ROCK1, ROCK2, TBXAS1, TNF]
GO:1903522	regulation of blood circulation	GO_BiologicalProcess-EBI-UniProt-GOA-ACAP-ARAP_25.05.2022_00h00	1.8845e-13	2.99823e-10	2.40041e-29	3.36057e-27	[4, 5]	Group123	11.0294	30	[ABL1, ADORA1, ADORA3, ADRA1A, ADRA1D, ADRA2A, ADRA2B, ADRA2C, ADRB1, AGTR1, AVPR1A, AVPR2, CD38, DRD2, ECE1, EDNRA, GRK2, HSP90AA1, KCNH2, MMP2, MTNR1B, PDE4D, PIK3CG, PRKACA, PTGS2, SLC9A1, TBXAS1, THRA, THRB, TNF]
GO:0003014	renal system process	GO_BiologicalProcess-EBI-UniProt-GOA-ACAP-ARAP_25.05.2022_00h00	1.75105e-12	2.71763e-09	2.40041e-29	3.36057e-27	[3]	Group123	15.2174	21	[ABCG2, ADORA1, ADORA2A, ADRA1A, ADRA1D, AGTR1, AKR1B1, AKR1C3, AVPR1A, AVPR2, BCL2, DRD2, DRD3, EDNRA, KCNMA1, PKN1, PRKACA, SGK1, SLC22A12, SLC5A1, SLC5A2]
GO:0003073	regulation of systemic arterial blood pressure	GO_BiologicalProcess-EBI-UniProt-GOA-ACAP-ARAP_25.05.2022_00h00	1.20352e-09	1.63919e-06	2.40041e-29	3.36057e-27	[4, 6]	Group123	14.8148	16	[ADORA1, ADRA1A, ADRA1D, ADRB1, ADRB2, AGTR1, AKR1B1, AR, AVPR1A, AVPR2, DRD2, ECE1, KLK1, KLK2, PDE4D, TNF]
GO:0003044	regulation of systemic arterial blood pressure mediated by a chemical signal	GO_BiologicalProcess-EBI-UniProt-GOA-ACAP-ARAP_25.05.2022_00h00	1.94706e-06	0.00198405	2.40041e-29	3.36057e-27	[5, 7]	Group123	16.6667	9	[ADRA1A, ADRA1D, ADRB1, ADRB2, AGTR1, AVPR1A, AVPR2, ECE1, PDE4D]
GO:0002064	epithelial cell development	GO_BiologicalProcess-EBI-UniProt-GOA-ACAP-ARAP_25.05.2022_00h00	5.05549e-12	7.71973e-09	6.44757e-13	3.15931e-11	[4, 5, 6]	Group124	11.2554	26	[AKR1B1, AKT1, AR, CDK6, EDNRA, EPHA2, ESR1, FASN, GSK3B, HIF1A, HNF4A, IKBKB, KDR, MET, NTRK1, PDE4D, PLEC, PTPRS, RARB, RARG, ROCK1, ROCK2, SRC, TNF, TYMS, VEGFA]
GO:0002066	columnar/cuboidal epithelial cell development	GO_BiologicalProcess-EBI-UniProt-GOA-ACAP-ARAP_25.05.2022_00h00	1.5399e-07	0.000182016	6.44757e-13	3.15931e-11	[5, 6, 7]	Group124	18.8679	10	[AKT1, CDK6, FASN, GSK3B, HIF1A, HNF4A, RARB, RARG, SRC, TYMS]
GO:0002068	glandular epithelial cell development	GO_BiologicalProcess-EBI-UniProt-GOA-ACAP-ARAP_25.05.2022_00h00	1.72782e-06	0.00178311	6.44757e-13	3.15931e-11	[6, 7, 8]	Group124	20	8	[AKT1, CDK6, FASN, GSK3B, HIF1A, HNF4A, RARB, RARG]
GO:0045446	endothelial cell differentiation	GO_BiologicalProcess-EBI-UniProt-GOA-ACAP-ARAP_25.05.2022_00h00	1.96359e-06	0.00199697	6.44757e-13	3.15931e-11	[5, 6]	Group124	10.7438	13	[EDNRA, FASN, IKBKB, KDM6B, KDR, MET, PDE4D, PTPRS, ROCK1, ROCK2, TNF, VEGFA, XDH]
GO:0061028	establishment of endothelial barrier	GO_BiologicalProcess-EBI-UniProt-GOA-ACAP-ARAP_25.05.2022_00h00	2.2845e-06	0.0022845	6.44757e-13	3.15931e-11	[6, 7, 8]	Group124	16.3636	9	[EDNRA, FASN, IKBKB, PDE4D, PTPRS, ROCK1, ROCK2, TNF, VEGFA]
GO:0002065	columnar/cuboidal epithelial cell differentiation	GO_BiologicalProcess-EBI-UniProt-GOA-ACAP-ARAP_25.05.2022_00h00	2.59115e-06	0.00257042	6.44757e-13	3.15931e-11	[5, 6]	Group124	10.4839	13	[ABL1, AKT1, CDK6, FASN, GSK3B, HIF1A, HNF4A, PTK6, RARB, RARG, SERPINE1, SRC, TYMS]
GO:0048754	branching morphogenesis of an epithelial tube	GO_BiologicalProcess-EBI-UniProt-GOA-ACAP-ARAP_25.05.2022_00h00	3.65674e-06	0.00354703	6.44757e-13	3.15931e-11	[4, 5, 6, 7]	Group124	8.87574	15	[ABL1, AKR1B1, AR, BCL2, EDNRA, EPHA2, ESR1, GLI2, KDR, MET, MMP14, PKN1, SRC, TNF, VEGFA]
GO:0001885	endothelial cell development	GO_BiologicalProcess-EBI-UniProt-GOA-ACAP-ARAP_25.05.2022_00h00	3.80549e-06	0.00367611	6.44757e-13	3.15931e-11	[5, 6, 7]	Group124	13.5135	10	[EDNRA, FASN, IKBKB, MET, PDE4D, PTPRS, ROCK1, ROCK2, TNF, VEGFA]
GO:0001763	morphogenesis of a branching structure	GO_BiologicalProcess-EBI-UniProt-GOA-ACAP-ARAP_25.05.2022_00h00	5.18475e-06	0.00492032	6.44757e-13	3.15931e-11	[2, 3, 4]	Group124	7.76256	17	[ABL1, AKR1B1, AR, BCL2, DRD2, EDNRA, EPHA2, EPHA7, ESR1, GLI2, KDR, MET, MMP14, PKN1, SRC, TNF, VEGFA]
GO:0003158	endothelium development	GO_BiologicalProcess-EBI-UniProt-GOA-ACAP-ARAP_25.05.2022_00h00	9.95991e-06	0.0088942	6.44757e-13	3.15931e-11	[5]	Group124	9.28571	13	[EDNRA, FASN, IKBKB, KDM6B, KDR, MET, PDE4D, PTPRS, ROCK1, ROCK2, TNF, VEGFA, XDH]
GO:0022008	neurogenesis	GO_BiologicalProcess-EBI-UniProt-GOA-ACAP-ARAP_25.05.2022_00h00	4.22821e-18	7.1499e-15	1.39131e-18	1.29392e-16	[4, 5, 6]	Group125	5.42067	96	[ABL1, ADORA2A, ADRA2B, ADRA2C, AKT1, AKT2, ALK, APEX1, APP, AURKA, AXL, BCHE, BCL2, BLK, BRAF, CAMK2B, CD38, CDK1, CDK5, CDK5R1, CDK6, CHRNA7, CNR1, CSK, CSNK1D, DRD2, DRD3, ECE1, EDNRA, EPHA1, EPHA2, EPHA3, EPHA4, EPHA5, EPHA6, EPHA7, EPHA8, EPHB1, EPHB2, EPHB3, ERBB2, F2, FGFR1, FYN, GABRB2, GLI2, GRIN2A, GRM5, GSK3B, HDAC1, HDAC2, HDAC6, HIF1A, HPRT1, HSP90AA1, HSP90AB1, IGF1R, KDM4A, KIT, LY…
GO:0007399	nervous system development	GO_BiologicalProcess-EBI-UniProt-GOA-ACAP-ARAP_25.05.2022_00h00	6.02831e-18	1.01758e-14	1.39131e-18	1.29392e-16	[4, 5]	Group125	4.65733	123	[ABAT, ABL1, ACHE, ADORA1, ADORA2A, ADRA2B, ADRA2C, AKT1, AKT2, ALDH5A1, ALK, APEX1, APP, AURKA, AVPR1A, AVPR2, AXL, BCHE, BCL2, BLK, BRAF, CAMK2B, CBS, CD38, CDK1, CDK5, CDK5R1, CDK6, CHRNA7, CNR1, COQ8B, CSK, CSNK1D, CXCR2, CYP1B1, DRD2, DRD3, DYRK1A, ECE1, EDNRA, EGFR, ELAVL3, EPHA1, EPHA2, EPHA3, EPHA4, EPHA5, EPHA6, EPHA7, EPHA8, EPHB1, EPHB2, EPHB3, ERBB2, F2, FGFR1, FYN, GABRA1, GABRB2, GA…
GO:0000904	cell morphogenesis involved in differentiation	GO_BiologicalProcess-EBI-UniProt-GOA-ACAP-ARAP_25.05.2022_00h00	8.28879e-13	1.2972e-09	1.39131e-18	1.29392e-16	[4, 5]	Group125	6.58065	51	[ABL1, AKR1B1, APP, AR, AXL, BCL2, BRAF, CAMK2B, CDK5, CDK5R1, CHRNA7, DRD2, ECE1, EDNRA, EPHA1, EPHA2, EPHA3, EPHA4, EPHA5, EPHA6, EPHA7, EPHA8, EPHB1, EPHB2, EPHB3, ERBB2, FYN, GLI2, GSK3B, HDAC6, HPRT1, HSP90AA1, HSP90AB1, IGF1R, MAP2K1, MAPT, MET, MPL, NTRK1, PIK3R1, PKN1, PLA2G10, PRKDC, PTK2, PTPRS, ROCK1, SRC, ST6GAL1, TYRO3, UBA2, VEGFA]
GO:0048699	generation of neurons	GO_BiologicalProcess-EBI-UniProt-GOA-ACAP-ARAP_25.05.2022_00h00	2.05227e-12	3.17691e-09	1.39131e-18	1.29392e-16	[5, 6, 7]	Group125	4.97738	77	[ABL1, ADORA2A, ADRA2B, ADRA2C, AKT1, ALK, APP, AURKA, AXL, BCHE, BCL2, BLK, BRAF, CAMK2B, CD38, CDK5, CDK5R1, CDK6, CHRNA7, CNR1, CSNK1D, DRD2, ECE1, EDNRA, EPHA1, EPHA2, EPHA3, EPHA4, EPHA5, EPHA6, EPHA7, EPHA8, EPHB1, EPHB2, EPHB3, ERBB2, FGFR1, FYN, GABRB2, GLI2, GSK3B, HDAC1, HDAC2, HDAC6, HIF1A, HPRT1, HSP90AA1, HSP90AB1, IGF1R, KDM4A, LYN, MAP2K1, MAP4K4, MAPT, MET, MMP2, NTRK1, PKN1, PLA2…
GO:0060284	regulation of cell development	GO_BiologicalProcess-EBI-UniProt-GOA-ACAP-ARAP_25.05.2022_00h00	3.08887e-11	4.61787e-08	1.39131e-18	1.29392e-16	[4, 5]	Group125	7.23562	39	[ABL1, AKT1, APEX1, AURKA, BCL2, BRAF, CAMK2B, CDK5, DRD2, DRD3, EPHA4, EPHA7, EPHB2, F2, GRM5, GSK3B, HDAC1, HDAC2, HIF1A, IKBKB, KDM4A, KIT, LYN, MAP2K1, MAPT, MME, MMP12, MPL, MTOR, OPRM1, PPARG, PRKDC, PTPRS, ROCK1, ROCK2, SIRT2, TNF, TSPO, VEGFA]
GO:0007417	central nervous system development	GO_BiologicalProcess-EBI-UniProt-GOA-ACAP-ARAP_25.05.2022_00h00	3.78618e-11	5.63762e-08	1.39131e-18	1.29392e-16	[4, 5, 6]	Group125	5.34151	61	[ABAT, ABL1, ADORA2A, ALDH5A1, ALK, APEX1, APP, AVPR1A, AVPR2, AXL, BCL2, CBS, CDK5, CDK5R1, CDK6, COQ8B, CSK, CSNK1D, CXCR2, DRD2, DRD3, EGFR, EPHA4, EPHA5, EPHA7, EPHB1, EPHB2, EPHB3, ERBB2, F2, FYN, GLI2, GRIN1, GRIN2A, GRIN2B, GSK3B, HDAC1, HDAC2, HIF1A, HPRT1, HSP90AA1, HSP90AB1, IGF1R, KDM4A, LYN, MAOB, MAP2K1, MAPT, MTOR, PFKFB3, PPARG, PRKDC, PTPRS, RARB, RPS6KA3, SIRT2, SRC, SRD5A2, TNF,…
GO:0060322	head development	GO_BiologicalProcess-EBI-UniProt-GOA-ACAP-ARAP_25.05.2022_00h00	3.50524e-10	4.95641e-07	1.39131e-18	1.29392e-16	[3]	Group125	5.64334	50	[ABAT, ABL1, ALK, APEX1, APP, AVPR1A, AVPR2, AXL, BCL2, BRAF, CBS, CDK5, CDK5R1, CDK6, COQ8B, CSK, CSNK1D, CXCR2, DRD2, EDNRA, EGFR, EPHA5, EPHA7, EPHB1, EPHB2, EPHB3, FYN, GLI2, GRIN1, GRIN2A, GRIN2B, GSK3B, HDAC1, HIF1A, HPRT1, IGF1R, MAOB, MAP2K1, MMP14, MMP2, PFKFB3, PRKDC, PTPRS, RARB, RARG, SIRT2, SRC, SRD5A2, TYRO3, UBA2]
GO:0010001	glial cell differentiation	GO_BiologicalProcess-EBI-UniProt-GOA-ACAP-ARAP_25.05.2022_00h00	5.64316e-10	7.87785e-07	1.39131e-18	1.29392e-16	[4, 6, 7, 8]	Group125	9.83607	24	[ABL1, ADORA2A, AKT1, AKT2, APP, CDK1, CDK5, CDK6, CSK, DRD3, EPHA4, ERBB2, F2, HDAC1, HDAC2, KDM4A, LYN, MAP2K1, MAPT, MTOR, PLEC, PPARG, SIRT2, TNF]
GO:0042063	gliogenesis	GO_BiologicalProcess-EBI-UniProt-GOA-ACAP-ARAP_25.05.2022_00h00	6.24271e-10	8.68986e-07	1.39131e-18	1.29392e-16	[5, 6, 7]	Group125	8.48485	28	[ABL1, ADORA2A, AKT1, AKT2, APP, CDK1, CDK5, CDK5R1, CDK6, CSK, DRD3, EPHA4, ERBB2, F2, HDAC1, HDAC2, KDM4A, LYN, MAP2K1, MAPT, MMP14, MTOR, PLEC, PPARG, PTK2B, SIRT2, TNF, TSPO]
GO:0007420	brain development	GO_BiologicalProcess-EBI-UniProt-GOA-ACAP-ARAP_25.05.2022_00h00	1.23277e-08	1.5841e-05	1.39131e-18	1.29392e-16	[4, 5, 6, 7]	Group125	5.38278	45	[ABAT, ABL1, ALK, APEX1, APP, AVPR1A, AVPR2, AXL, BCL2, CBS, CDK5, CDK5R1, CDK6, COQ8B, CSK, CSNK1D, CXCR2, DRD2, EGFR, EPHA5, EPHA7, EPHB1, EPHB2, EPHB3, FYN, GLI2, GRIN1, GRIN2A, GRIN2B, GSK3B, HDAC1, HIF1A, HPRT1, IGF1R, MAOB, MAP2K1, PFKFB3, PRKDC, PTPRS, RARB, SIRT2, SRC, SRD5A2, TYRO3, UBA2]
GO:0030900	forebrain development	GO_BiologicalProcess-EBI-UniProt-GOA-ACAP-ARAP_25.05.2022_00h00	3.43456e-07	0.000388105	1.39131e-18	1.29392e-16	[3, 5, 6, 7, 8]	Group125	6.49038	27	[ALK, APEX1, APP, AVPR1A, AVPR2, AXL, CDK5, CDK5R1, CDK6, DRD2, EGFR, EPHA5, EPHB2, EPHB3, FYN, GLI2, GSK3B, HDAC1, HIF1A, HPRT1, IGF1R, PTPRS, RARB, SRC, SRD5A2, TYRO3, UBA2]
GO:0021537	telencephalon development	GO_BiologicalProcess-EBI-UniProt-GOA-ACAP-ARAP_25.05.2022_00h00	1.78504e-06	0.00183681	1.39131e-18	1.29392e-16	[3, 4, 6, 7, 8, 9]	Group125	7.35294	20	[ALK, AVPR1A, AVPR2, CDK5, CDK5R1, CDK6, DRD2, EGFR, EPHA5, EPHB2, EPHB3, GSK3B, HDAC1, HIF1A, HPRT1, IGF1R, PTPRS, RARB, SRD5A2, UBA2]
GO:0030235	nitric-oxide synthase regulator activity	GO_BiologicalProcess-EBI-UniProt-GOA-ACAP-ARAP_25.05.2022_00h00	8.86605e-08	0.000106836	2.46e-14	1.5498e-12	[5]	Group126	71.4286	5	[AKT1, EGFR, ESR1, HSP90AA1, HSP90AB1]
GO:0006970	response to osmotic stress	GO_BiologicalProcess-EBI-UniProt-GOA-ACAP-ARAP_25.05.2022_00h00	7.65369e-07	0.000828129	2.46e-14	1.5498e-12	[3]	Group126	12.766	12	[ABCB1, AKR1B1, HSP90AA1, HSP90AB1, KCNMA1, MTOR, MYLK, PKN1, PTGS2, PTK2B, TNF, TSPO]
GO:0045428	regulation of nitric oxide biosynthetic process	GO_BiologicalProcess-EBI-UniProt-GOA-ACAP-ARAP_25.05.2022_00h00	1.12511e-06	0.00118811	2.46e-14	1.5498e-12	[5, 6]	Group126	15.3846	10	[AKT1, HSP90AA1, HSP90AB1, INSR, MMP8, PTGS2, PTK2B, ROCK2, TNF, TSPO]
GO:0080164	regulation of nitric oxide metabolic process	GO_BiologicalProcess-EBI-UniProt-GOA-ACAP-ARAP_25.05.2022_00h00	1.7261e-06	0.00178306	2.46e-14	1.5498e-12	[4, 5]	Group126	14.7059	10	[AKT1, HSP90AA1, HSP90AB1, INSR, MMP8, PTGS2, PTK2B, ROCK2, TNF, TSPO]
GO:0051952	regulation of amine transport	GO_BiologicalProcess-EBI-UniProt-GOA-ACAP-ARAP_25.05.2022_00h00	8.75291e-12	1.33132e-08	1.13785e-14	7.62359e-13	[4, 5, 6]	Group127	17.1429	18	[ABAT, ADORA1, ADORA2A, ADORA3, ADRA2A, ADRA2B, ADRA2C, ARG1, AVPR1A, CNR1, DRD2, DRD3, DRD4, GRK2, GRM2, OPRK1, SNCA, TNF]
GO:0015837	amine transport	GO_BiologicalProcess-EBI-UniProt-GOA-ACAP-ARAP_25.05.2022_00h00	3.15201e-11	4.70596e-08	1.13785e-14	7.62359e-13	[5]	Group127	15.9292	18	[ABAT, ADORA1, ADORA2A, ADORA3, ADRA2A, ADRA2B, ADRA2C, ARG1, AVPR1A, CNR1, DRD2, DRD3, DRD4, GRK2, GRM2, OPRK1, SNCA, TNF]
GO:0044070	regulation of anion transport	GO_BiologicalProcess-EBI-UniProt-GOA-ACAP-ARAP_25.05.2022_00h00	5.32824e-11	7.85383e-08	1.13785e-14	7.62359e-13	[5, 6]	Group127	16.6667	17	[ABAT, ABCB1, ADORA1, ADORA2A, ARG1, AVPR1A, CA2, CA7, CES1, CFTR, GRM2, GRM5, MIF, PLA2G10, SNCA, SYK, TNF]
GO:0006820	anion transport	GO_BiologicalProcess-EBI-UniProt-GOA-ACAP-ARAP_25.05.2022_00h00	2.31924e-10	3.30956e-07	1.13785e-14	7.62359e-13	[5]	Group127	6.7591	39	[ABAT, ABCB1, ABCC1, ABCG2, ADORA1, ADORA2A, AKR1C1, AKR1C4, ARG1, AVPR1A, CA2, CA4, CA7, CES1, CFTR, CHRNA7, DRD2, DRD3, DRD4, GABRA1, GABRB2, GABRG2, GRM2, GRM5, MIF, NOS2, PLA2G10, PLA2G1B, PLA2G2A, PLA2G5, PTGS2, SGK1, SLC22A12, SLC5A1, SLC9A1, SNCA, SYK, TNF, TSPO]
GO:0032890	regulation of organic acid transport	GO_BiologicalProcess-EBI-UniProt-GOA-ACAP-ARAP_25.05.2022_00h00	1.96256e-09	2.64553e-06	1.13785e-14	7.62359e-13	[4, 5, 6]	Group127	17.0732	14	[ABAT, ADORA1, ADORA2A, AKT1, AKT2, ARG1, AVPR1A, GRM2, MIF, PLA2G10, PPARA, SNCA, SYK, TNF]
GO:0015849	organic acid transport	GO_BiologicalProcess-EBI-UniProt-GOA-ACAP-ARAP_25.05.2022_00h00	1.2666e-08	1.62378e-05	1.13785e-14	7.62359e-13	[5]	Group127	7.62712	27	[ABAT, ABCB1, ABCC1, ABCG2, ADORA1, ADORA2A, AKR1C1, AKR1C4, AKT1, AKT2, ARG1, AVPR1A, DRD2, DRD3, DRD4, GRM2, MIF, PLA2G10, PLA2G1B, PLA2G2A, PLA2G5, PPARA, PPARG, RPS6KB1, SNCA, SYK, TNF]
GO:0046942	carboxylic acid transport	GO_BiologicalProcess-EBI-UniProt-GOA-ACAP-ARAP_25.05.2022_00h00	1.07332e-07	0.000128369	1.13785e-14	7.62359e-13	[6, 7]	Group127	7.52351	24	[ABAT, ABCC1, ABCG2, ADORA1, ADORA2A, AKR1C1, AKR1C4, ARG1, AVPR1A, CES1, DRD2, DRD3, DRD4, GRM2, MIF, NOS2, PLA2G10, PLA2G1B, PLA2G2A, PLA2G5, PTGS2, SNCA, SYK, TNF]
GO:0015908	fatty acid transport	GO_BiologicalProcess-EBI-UniProt-GOA-ACAP-ARAP_25.05.2022_00h00	1.19909e-07	0.000143052	1.13785e-14	7.62359e-13	[5, 6]	Group127	12.5	14	[AKT1, AKT2, DRD2, DRD3, DRD4, MIF, PLA2G10, PLA2G1B, PLA2G2A, PLA2G5, PPARA, PPARG, RPS6KB1, SYK]
GO:0015711	organic anion transport	GO_BiologicalProcess-EBI-UniProt-GOA-ACAP-ARAP_25.05.2022_00h00	1.65321e-07	0.000194913	1.13785e-14	7.62359e-13	[5, 6]	Group127	6.73317	27	[ABAT, ABCC1, ABCG2, ADORA1, ADORA2A, AKR1C1, AKR1C4, ARG1, AVPR1A, CA4, CES1, CFTR, DRD2, DRD3, DRD4, GRM2, MIF, NOS2, PLA2G10, PLA2G1B, PLA2G2A, PLA2G5, PTGS2, SLC22A12, SNCA, SYK, TNF]
GO:2001225	regulation of chloride transport	GO_BiologicalProcess-EBI-UniProt-GOA-ACAP-ARAP_25.05.2022_00h00	1.81696e-06	0.00186602	1.13785e-14	7.62359e-13	[6, 7, 8]	Group127	45.4545	5	[ABCB1, CA2, CA7, CFTR, GRM5]
GO:0032368	regulation of lipid transport	GO_BiologicalProcess-EBI-UniProt-GOA-ACAP-ARAP_25.05.2022_00h00	3.66018e-06	0.00354672	1.13785e-14	7.62359e-13	[4, 5, 6]	Group127	9.45946	14	[AGTR1, AKT1, AKT2, CES1, CRHR1, CYP19A1, MIF, PLA2G10, PPARA, PPARG, RXRA, SIRT1, SYK, TSPO]
GO:1905952	regulation of lipid localization	GO_BiologicalProcess-EBI-UniProt-GOA-ACAP-ARAP_25.05.2022_00h00	7.9225e-06	0.00720948	1.13785e-14	7.62359e-13	[3, 4]	Group127	8.33333	15	[AGTR1, AKT1, AKT2, CES1, CRHR1, CYP19A1, MIF, PLA2G10, PPARA, PPARG, RXRA, SIRT1, SYK, TNF, TSPO]
GO:0051955	regulation of amino acid transport	GO_BiologicalProcess-EBI-UniProt-GOA-ACAP-ARAP_25.05.2022_00h00	8.56465e-06	0.00775957	1.13785e-14	7.62359e-13	[5, 6, 7]	Group127	16.3265	8	[ABAT, ADORA1, ADORA2A, ARG1, AVPR1A, GRM2, SNCA, TNF]
GO:0034762	regulation of transmembrane transport	GO_BiologicalProcess-EBI-UniProt-GOA-ACAP-ARAP_25.05.2022_00h00	2.85597e-17	4.77233e-14	1.69337e-21	1.79498e-19	[3, 4, 5]	Group128	8.36013	52	[ABCB1, ABL1, ADRA2A, ADRB2, AKT1, AKT2, APEX1, APP, ARG1, BCL2, BRAF, CA2, CAPN1, CDK5, CFTR, CRHR1, DAPK1, DRD2, DRD3, DRD4, EDNRA, EPHB2, F2, FYN, GPR35, GRIN1, GRIN2A, GRIN2B, GRM5, INSR, KCNH2, KCNMA1, LYN, MAPK14, MMP9, MTNR1B, OPRK1, OPRM1, PDE4D, PIK3CG, PIK3R1, PIM1, PLA2G1B, PRKACA, PTK2B, RPS6KB1, SLC9A1, SNCA, TERT, TLR9, TNF, YES1]
GO:1904062	regulation of cation transmembrane transport	GO_BiologicalProcess-EBI-UniProt-GOA-ACAP-ARAP_25.05.2022_00h00	4.30714e-13	6.79237e-10	1.69337e-21	1.79498e-19	[5, 6, 7]	Group128	8.933	36	[ABL1, ADRA2A, ADRB2, APEX1, APP, ARG1, BCL2, CAPN1, CDK5, CRHR1, DAPK1, DRD2, DRD3, DRD4, EDNRA, EPHB2, F2, FYN, GPR35, GRIN1, GRIN2A, GRIN2B, KCNH2, LYN, MMP9, MTNR1B, OPRK1, OPRM1, PDE4D, PIK3CG, PLA2G1B, PRKACA, PTK2B, SLC9A1, SNCA, TLR9]
GO:0034765	regulation of ion transmembrane transport	GO_BiologicalProcess-EBI-UniProt-GOA-ACAP-ARAP_25.05.2022_00h00	1.09283e-12	1.70591e-09	1.69337e-21	1.79498e-19	[4, 5, 6]	Group128	7.73585	41	[ABCB1, ABL1, ADRA2A, ADRB2, APEX1, APP, ARG1, BCL2, CAPN1, CDK5, CFTR, CRHR1, DAPK1, DRD2, DRD3, DRD4, EDNRA, EPHB2, F2, FYN, GPR35, GRIN1, GRIN2A, GRIN2B, GRM5, KCNH2, KCNMA1, LYN, MMP9, MTNR1B, OPRK1, OPRM1, PDE4D, PIK3CG, PLA2G1B, PRKACA, PTK2B, SLC9A1, SNCA, TLR9, TNF]
GO:0055085	transmembrane transport	GO_BiologicalProcess-EBI-UniProt-GOA-ACAP-ARAP_25.05.2022_00h00	3.13261e-11	4.68012e-08	1.69337e-21	1.79498e-19	[2, 4]	Group128	4.62963	80	[ABCB1, ABCC1, ABCG2, ABL1, ADRA1A, ADRA1D, ADRA2A, ADRB2, AKR1C4, AKT1, AKT2, APEX1, APP, ARG1, ATP4A, ATP4B, BCL2, BRAF, CA2, CAPN1, CDK5, CFTR, CHRNA7, CNR1, CRHR1, DAPK1, DRD2, DRD3, DRD4, EDNRA, EPHB2, F2, FYN, GABRA1, GABRB2, GABRG2, GPR35, GRIA1, GRIA2, GRIA3, GRIA4, GRIN1, GRIN2A, GRIN2B, GRM2, GRM5, HTR2C, HTR3A, INSR, KCNH2, KCNMA1, LCK, LYN, MAPK14, MCL1, MMP9, MTNR1B, OPRK1, OPRM1, PD…
GO:0043270	positive regulation of ion transport	GO_BiologicalProcess-EBI-UniProt-GOA-ACAP-ARAP_25.05.2022_00h00	8.69387e-11	1.26931e-07	1.69337e-21	1.79498e-19	[3, 4, 5, 6]	Group128	9.24092	28	[ABAT, ABCB1, ABL1, ADORA1, ADORA2A, ADRA2A, ADRB2, AKT1, APEX1, AVPR1A, CDK5, CFTR, DRD2, DRD4, EDNRA, EPHB2, F2, FFAR1, GRIN1, KCNH2, MIF, MYLK, OPRK1, PLA2G10, PLA2G1B, SLC9A1, SNCA, TSPO]
GO:0034764	positive regulation of transmembrane transport	GO_BiologicalProcess-EBI-UniProt-GOA-ACAP-ARAP_25.05.2022_00h00	8.53176e-10	1.17568e-06	1.69337e-21	1.79498e-19	[3, 4, 5, 6]	Group128	9.63855	24	[ABCB1, ABL1, ADRB2, AKT1, AKT2, APEX1, BRAF, CA2, CDK5, CFTR, DRD4, EDNRA, EPHB2, F2, GRIN1, INSR, KCNH2, MAPK14, OPRK1, PIK3R1, PLA2G1B, SLC9A1, SNCA, TERT]
GO:0010827	regulation of glucose transmembrane transport	GO_BiologicalProcess-EBI-UniProt-GOA-ACAP-ARAP_25.05.2022_00h00	1.45537e-07	0.000172461	1.69337e-21	1.79498e-19	[4, 5, 6, 7, 9, 10]	Group128	14.8148	12	[AKT1, AKT2, BRAF, EDNRA, INSR, MAPK14, PIK3R1, PLA2G1B, RPS6KB1, TERT, TNF, YES1]
GO:1904659	glucose transmembrane transport	GO_BiologicalProcess-EBI-UniProt-GOA-ACAP-ARAP_25.05.2022_00h00	2.3184e-07	0.000268934	1.69337e-21	1.79498e-19	[6, 8, 9]	Group128	11.8644	14	[AKT1, AKT2, BRAF, EDNRA, INSR, MAPK14, PIK3R1, PLA2G1B, RPS6KB1, SLC5A1, SLC5A2, TERT, TNF, YES1]
GO:0008645	hexose transmembrane transport	GO_BiologicalProcess-EBI-UniProt-GOA-ACAP-ARAP_25.05.2022_00h00	3.174e-07	0.000361518	1.69337e-21	1.79498e-19	[5, 7, 8]	Group128	11.5702	14	[AKT1, AKT2, BRAF, EDNRA, INSR, MAPK14, PIK3R1, PLA2G1B, RPS6KB1, SLC5A1, SLC5A2, TERT, TNF, YES1]
GO:0015749	monosaccharide transmembrane transport	GO_BiologicalProcess-EBI-UniProt-GOA-ACAP-ARAP_25.05.2022_00h00	4.30367e-07	0.00048115	1.69337e-21	1.79498e-19	[4, 6, 7]	Group128	11.2903	14	[AKT1, AKT2, BRAF, EDNRA, INSR, MAPK14, PIK3R1, PLA2G1B, RPS6KB1, SLC5A1, SLC5A2, TERT, TNF, YES1]
GO:0034219	carbohydrate transmembrane transport	GO_BiologicalProcess-EBI-UniProt-GOA-ACAP-ARAP_25.05.2022_00h00	1.89007e-06	0.00193166	1.69337e-21	1.79498e-19	[3, 5, 6]	Group128	10	14	[AKT1, AKT2, BRAF, EDNRA, INSR, MAPK14, PIK3R1, PLA2G1B, RPS6KB1, SLC5A1, SLC5A2, TERT, TNF, YES1]
GO:0046324	regulation of glucose import	GO_BiologicalProcess-EBI-UniProt-GOA-ACAP-ARAP_25.05.2022_00h00	4.83358e-06	0.00461607	1.69337e-21	1.79498e-19	[5, 6, 7, 8, 10, 11]	Group128	15	9	[AKT1, AKT2, INSR, MAPK14, PIK3R1, PLA2G1B, RPS6KB1, TERT, TNF]
GO:0034767	positive regulation of ion transmembrane transport	GO_BiologicalProcess-EBI-UniProt-GOA-ACAP-ARAP_25.05.2022_00h00	5.16549e-06	0.00490721	1.69337e-21	1.79498e-19	[4, 5, 6, 7]	Group128	8.16327	16	[ABCB1, ABL1, ADRB2, APEX1, CDK5, CFTR, DRD4, EDNRA, EPHB2, F2, GRIN1, KCNH2, OPRK1, PLA2G1B, SLC9A1, SNCA]
GO:0016477	cell migration	GO_BiologicalProcess-EBI-UniProt-GOA-ACAP-ARAP_25.05.2022_00h00	3.02488e-27	5.35403e-24	1.60138e-28	2.16187e-26	[3]	Group129	6.67086	106	[ABCC1, ABL1, ADAM10, ADAM17, ADORA1, ADORA3, ADRA2A, AGTR1, AKT1, AKT2, ALOX5, APEX1, APP, AXL, BCL2, BRAF, CAMK2B, CCNA2, CDK1, CDK5, CDK5R1, CNR2, CXCR1, CXCR2, CYP19A1, CYP1B1, DPP4, DRD2, DUSP3, EDNRA, EGFR, ELANE, EPHA1, EPHA2, EPHA3, EPHA4, EPHA8, EPHB1, EPHB2, EPHB3, F3, FGFR1, FGR, FUT4, FUT7, FYN, HDAC1, HDAC2, HDAC6, HIF1A, HSP90AA1, IGF1R, IGFBP3, INSR, KDR, KIT, LCK, LYN, MAP4K4, MAP…
GO:0006935	chemotaxis	GO_BiologicalProcess-EBI-UniProt-GOA-ACAP-ARAP_25.05.2022_00h00	5.09176e-20	8.73746e-17	1.60138e-28	2.16187e-26	[3, 4]	Group129	8.69565	58	[ABCC1, ADAM10, ADAM17, AGTR1, ALOX5, APP, CCNA2, CDK5, CDK5R1, CNR2, CXCR1, CXCR2, CYP19A1, DPP4, DUSP3, ECE1, EDNRA, ELANE, EPHA1, EPHA2, EPHA3, EPHA4, EPHA5, EPHA6, EPHA7, EPHA8, EPHB1, EPHB2, EPHB3, ERBB2, F3, FGFR1, FYN, GLI2, KDR, KIT, LYN, MAP2K1, MAPK14, MET, MIF, NTRK1, PGF, PIK3CB, PIK3CG, PLA2G10, PLA2G1B, PLA2G7, PLEC, PTK2, PTK2B, SERPINE1, ST6GAL1, SYK, TYMP, UBA2, VCAM1, VEGFA]
GO:0042330	taxis	GO_BiologicalProcess-EBI-UniProt-GOA-ACAP-ARAP_25.05.2022_00h00	5.88163e-20	1.0087e-16	1.60138e-28	2.16187e-26	[2, 3]	Group129	8.66966	58	[ABCC1, ADAM10, ADAM17, AGTR1, ALOX5, APP, CCNA2, CDK5, CDK5R1, CNR2, CXCR1, CXCR2, CYP19A1, DPP4, DUSP3, ECE1, EDNRA, ELANE, EPHA1, EPHA2, EPHA3, EPHA4, EPHA5, EPHA6, EPHA7, EPHA8, EPHB1, EPHB2, EPHB3, ERBB2, F3, FGFR1, FYN, GLI2, KDR, KIT, LYN, MAP2K1, MAPK14, MET, MIF, NTRK1, PGF, PIK3CB, PIK3CG, PLA2G10, PLA2G1B, PLA2G7, PLEC, PTK2, PTK2B, SERPINE1, ST6GAL1, SYK, TYMP, UBA2, VCAM1, VEGFA]
GO:0050900	leukocyte migration	GO_BiologicalProcess-EBI-UniProt-GOA-ACAP-ARAP_25.05.2022_00h00	4.71856e-15	7.69597e-12	1.60138e-28	2.16187e-26	[2, 4]	Group129	9.32401	40	[ABL1, ADAM10, ADAM17, ADORA1, AKT1, ALOX5, APP, CNR2, CXCR1, CXCR2, CYP19A1, DPP4, ELANE, FUT4, FUT7, FYN, KIT, LCK, LYN, MIF, MMP14, MMP9, PGF, PIK3CG, PIK3R1, PLA2G1B, PLA2G7, PLEC, PLG, PTGER4, PTK2, PTK2B, ROCK1, SERPINE1, SRC, SYK, TNF, VCAM1, VEGFA, YES1]
GO:0000902	cell morphogenesis	GO_BiologicalProcess-EBI-UniProt-GOA-ACAP-ARAP_25.05.2022_00h00	6.0077e-15	9.77452e-12	1.60138e-28	2.16187e-26	[3, 4]	Group129	6.07985	67	[ABL1, ADORA2A, AKR1B1, APP, AR, AURKA, AXL, BCL2, BRAF, CAMK2B, CDK5, CDK5R1, CHRNA7, DRD2, ECE1, EDNRA, EGFR, EPHA1, EPHA2, EPHA3, EPHA4, EPHA5, EPHA6, EPHA7, EPHA8, EPHB1, EPHB2, EPHB3, ERBB2, F2, FGR, FYN, GLI2, GSK3B, HDAC6, HPRT1, HSP90AA1, HSP90AB1, IGF1R, KDR, KIT, MAP2K1, MAP4K4, MAPK14, MAPT, MET, MPL, NOX4, NTRK1, PIK3R1, PKN1, PLA2G10, PLAA, PLEC, PRKCZ, PRKDC, PTK2, PTK2B, PTPRS, ROC…
GO:0061564	axon development	GO_BiologicalProcess-EBI-UniProt-GOA-ACAP-ARAP_25.05.2022_00h00	4.06388e-12	6.23805e-09	1.60138e-28	2.16187e-26	[6, 7, 9, 10, 11]	Group129	7.57576	40	[ABL1, APP, BCL2, BRAF, CDK5, CDK5R1, CNR1, DRD2, ECE1, EDNRA, EPHA1, EPHA2, EPHA3, EPHA4, EPHA5, EPHA6, EPHA7, EPHA8, EPHB1, EPHB2, EPHB3, ERBB2, FYN, GLI2, GSK3B, HDAC6, HSP90AA1, HSP90AB1, IGF1R, MAP2K1, MAPT, MMP2, NTRK1, PKN1, PLA2G10, PTK2, PTPRS, TSPO, UBA2, VEGFA]
GO:0007409	axonogenesis	GO_BiologicalProcess-EBI-UniProt-GOA-ACAP-ARAP_25.05.2022_00h00	1.14395e-11	1.73423e-08	1.60138e-28	2.16187e-26	[6, 7, 8, 9, 10, 11, 12]	Group129	7.80591	37	[ABL1, APP, BCL2, BRAF, CDK5, CDK5R1, DRD2, ECE1, EDNRA, EPHA1, EPHA2, EPHA3, EPHA4, EPHA5, EPHA6, EPHA7, EPHA8, EPHB1, EPHB2, EPHB3, ERBB2, FYN, GLI2, GSK3B, HDAC6, HSP90AA1, HSP90AB1, IGF1R, MAP2K1, MAPT, NTRK1, PKN1, PLA2G10, PTK2, PTPRS, UBA2, VEGFA]
GO:0060326	cell chemotaxis	GO_BiologicalProcess-EBI-UniProt-GOA-ACAP-ARAP_25.05.2022_00h00	3.55477e-10	5.02289e-07	1.60138e-28	2.16187e-26	[4, 5]	Group129	8.43023	29	[ABCC1, ADAM10, ADAM17, AGTR1, ALOX5, CNR2, CXCR1, CXCR2, CYP19A1, DPP4, EPHA2, EPHB1, FGFR1, KDR, KIT, LYN, MET, MIF, PGF, PIK3CG, PLA2G1B, PLA2G7, PLEC, PTK2, PTK2B, SERPINE1, SYK, VCAM1, VEGFA]
GO:0007411	axon guidance	GO_BiologicalProcess-EBI-UniProt-GOA-ACAP-ARAP_25.05.2022_00h00	1.49492e-09	2.02712e-06	1.60138e-28	2.16187e-26	[5, 6, 7, 8, 9, 10, 11, 12, 13]	Group129	9.375	24	[APP, CDK5, CDK5R1, ECE1, EDNRA, EPHA1, EPHA2, EPHA3, EPHA4, EPHA5, EPHA6, EPHA7, EPHA8, EPHB1, EPHB2, EPHB3, ERBB2, FYN, GLI2, NTRK1, PLA2G10, PTK2, UBA2, VEGFA]
GO:0097485	neuron projection guidance	GO_BiologicalProcess-EBI-UniProt-GOA-ACAP-ARAP_25.05.2022_00h00	1.61698e-09	2.18778e-06	1.60138e-28	2.16187e-26	[4, 5, 6, 7, 8, 9, 10, 11, 12]	Group129	9.33852	24	[APP, CDK5, CDK5R1, ECE1, EDNRA, EPHA1, EPHA2, EPHA3, EPHA4, EPHA5, EPHA6, EPHA7, EPHA8, EPHB1, EPHB2, EPHB3, ERBB2, FYN, GLI2, NTRK1, PLA2G10, PTK2, UBA2, VEGFA]
GO:0030595	leukocyte chemotaxis	GO_BiologicalProcess-EBI-UniProt-GOA-ACAP-ARAP_25.05.2022_00h00	2.37871e-07	0.000275216	1.60138e-28	2.16187e-26	[3, 5, 6]	Group129	8.01527	21	[ADAM10, ADAM17, ALOX5, CNR2, CXCR1, CXCR2, CYP19A1, DPP4, KIT, LYN, MIF, PGF, PIK3CG, PLA2G1B, PLA2G7, PLEC, PTK2, PTK2B, SERPINE1, SYK, VEGFA]
GO:0050920	regulation of chemotaxis	GO_BiologicalProcess-EBI-UniProt-GOA-ACAP-ARAP_25.05.2022_00h00	4.18628e-07	0.000468863	1.60138e-28	2.16187e-26	[3, 4, 5]	Group129	8.06452	20	[ADAM10, ADAM17, CXCR2, CYP19A1, DPP4, DUSP3, ELANE, F3, FGFR1, KDR, LYN, MET, MIF, PGF, PLA2G7, PTK2, PTK2B, SERPINE1, ST6GAL1, VEGFA]
GO:0051247	positive regulation of protein metabolic process	GO_BiologicalProcess-EBI-UniProt-GOA-ACAP-ARAP_25.05.2022_00h00	1.93964e-24	3.39438e-21	1.52562e-31	2.24266e-29	[4, 5, 6]	Group130	6.34723	102	[ABL1, ADAM17, ADORA1, ADRA1A, ADRA1D, ADRA2A, ADRA2B, ADRA2C, ADRB2, AGTR1, AKT1, AKT2, ALK, APP, AURKA, AURKB, BCL2, BRAF, CCNA2, CCNB1, CDK5, CDK5R1, CHEK2, CHRNA7, CSK, CSNK1A1, CSNK1D, CSNK2A1, CTSD, CYP1B1, DAPK1, DBF4, DNMT1, DRD2, DRD4, DYRK1A, EGFR, ELANE, EPHA4, EPHA7, ERBB2, ERN1, F2, F3, FASN, FGFR1, FLT3, FYN, GRIN1, GRIN2A, GRIN2B, GRM5, GSK3B, HDAC2, HDAC3, HDAC6, HSP90AA1, HSP90AB…
GO:0010506	regulation of autophagy	GO_BiologicalProcess-EBI-UniProt-GOA-ACAP-ARAP_25.05.2022_00h00	3.9327e-10	5.53331e-07	1.52562e-31	2.24266e-29	[4, 5, 6]	Group130	8.15217	30	[ABL1, ADRA1A, ADRA1D, ADRB2, AKT1, BCL2, CAPN1, CDK5, CDK5R1, CISD1, DAPK1, ERN1, GSK3B, HDAC6, HIF1A, KDM4A, KDR, MAPT, MCL1, MET, MTOR, PIK3CA, PIK3CB, PRKACA, ROCK1, SIRT1, SIRT2, SNCA, TLR9, TSPO]
GO:0006914	autophagy	GO_BiologicalProcess-EBI-UniProt-GOA-ACAP-ARAP_25.05.2022_00h00	1.41453e-09	1.92093e-06	1.52562e-31	2.24266e-29	[3, 4]	Group130	6.46258	38	[ABL1, ADRA1A, ADRA1D, ADRB2, AKT1, APEX1, BCL2, CAPN1, CDK5, CDK5R1, CISD1, CTSD, DAPK1, DRD2, DRD3, ERN1, GSK3B, HDAC6, HIF1A, HSP90AA1, KDM4A, KDR, MAPT, MCL1, MET, MTOR, PIK3CA, PIK3CB, PLAA, PRKACA, ROCK1, SIRT1, SIRT2, SNCA, SRC, TLR9, TSPO, VCP]
GO:0043276	anoikis	GO_BiologicalProcess-EBI-UniProt-GOA-ACAP-ARAP_25.05.2022_00h00	9.17455e-07	0.000984429	1.52562e-31	2.24266e-29	[5]	Group130	21.6216	8	[AKT1, BCL2, CHEK2, MCL1, MTOR, PIK3CA, PTK2, SRC]
GO:0010507	negative regulation of autophagy	GO_BiologicalProcess-EBI-UniProt-GOA-ACAP-ARAP_25.05.2022_00h00	1.07853e-06	0.00114108	1.52562e-31	2.24266e-29	[4, 5, 6, 7]	Group130	12.3711	12	[ADRA1A, ADRA1D, AKT1, BCL2, KDM4A, MCL1, MET, MTOR, PIK3CA, SIRT2, SNCA, TSPO]
GO:0009893	positive regulation of metabolic process	GO_BiologicalProcess-EBI-UniProt-GOA-ACAP-ARAP_25.05.2022_00h00	1.08794e-34	1.96264e-31	1.75802e-31	2.56671e-29	[2, 3, 4]	Group131	4.83951	196	[ABAT, ABL1, ACHE, ADAM17, ADORA1, ADRA1A, ADRA1D, ADRA2A, ADRA2B, ADRA2C, ADRB1, ADRB2, AGTR1, AHR, AKR1B1, AKR1C1, AKR1C3, AKT1, AKT2, ALK, ALPL, APEX1, APP, AR, AURKA, AURKB, AVPR1A, AVPR2, AXL, BCL2, BRAF, BTK, CBR1, CCNA2, CCNB1, CD38, CDC7, CDK1, CDK2, CDK5, CDK5R1, CDK6, CELA1, CES1, CHEK1, CHEK2, CHRNA7, CSK, CSNK1A1, CSNK1D, CSNK2A1, CTSD, CYP1B1, DAPK1, DBF4, DNMT1, DRD2, DRD3, DRD4, DY…
GO:0071407	cellular response to organic cyclic compound	GO_BiologicalProcess-EBI-UniProt-GOA-ACAP-ARAP_25.05.2022_00h00	8.75088e-33	1.57253e-29	1.75802e-31	2.56671e-29	[5]	Group131	11.6317	72	[ABL1, ADCY5, AHR, AKR1B1, AKR1C3, ALK, ALPL, APEX1, APP, AR, ARG1, CCNA2, CDK1, CDK4, CES1, CFTR, CHEK1, CHEK2, CYP1B1, CYP24A1, DNMT1, DRD2, DRD3, DRD4, EGFR, ESR1, ESR2, ESRRA, ESRRB, FLT3, GABRB2, GABRG2, GLI2, GSK3B, HDAC1, HDAC2, HDAC6, HNF4A, HSP90AB1, HSP90B1, HTR2C, HTR3A, IGF1R, KDM3A, KDM4C, MMP2, NR1H4, NR3C1, OPRM1, PARP1, PIK3CG, PIM1, PKN1, PPARA, PPARG, PRKACA, PTGER1, PTGS2, ROCK…
GO:0031325	positive regulation of cellular metabolic process	GO_BiologicalProcess-EBI-UniProt-GOA-ACAP-ARAP_25.05.2022_00h00	2.49448e-32	4.47759e-29	1.75802e-31	2.56671e-29	[3, 4, 5]	Group131	5.19084	170	[ABAT, ABL1, ADAM17, ADORA1, ADRA1A, ADRA1D, ADRA2A, ADRA2B, ADRA2C, ADRB2, AGTR1, AHR, AKR1B1, AKR1C1, AKR1C3, AKT1, AKT2, ALK, APEX1, APP, AR, AURKA, AURKB, AVPR1A, AXL, BCL2, BRAF, CBR1, CCNA2, CCNB1, CD38, CDC7, CDK1, CDK2, CDK5, CDK5R1, CELA1, CHEK2, CHRNA7, CSK, CSNK1A1, CSNK1D, CYP1B1, DAPK1, DBF4, DNMT1, DRD2, DRD3, DRD4, DYRK1A, DYRK1B, DYRK2, ECE1, EGFR, ELANE, EPHA1, EPHA2, EPHA3, EPHA…
GO:0051173	positive regulation of nitrogen compound metabolic process	GO_BiologicalProcess-EBI-UniProt-GOA-ACAP-ARAP_25.05.2022_00h00	5.31805e-25	9.34381e-22	1.75802e-31	2.56671e-29	[3, 4, 5]	Group131	4.74332	158	[ABAT, ABL1, ADAM17, ADORA1, ADRA1A, ADRA1D, ADRA2A, ADRA2B, ADRA2C, ADRB2, AGTR1, AHR, AKR1B1, AKT1, AKT2, ALK, APEX1, APP, AR, AURKA, AURKB, BCL2, BRAF, CCNA2, CCNB1, CD38, CDC7, CDK1, CDK2, CDK5, CDK5R1, CELA1, CHEK2, CHRNA7, CSK, CSNK1A1, CSNK1D, CSNK2A1, CTSD, CYP1B1, DAPK1, DBF4, DNMT1, DRD2, DRD3, DRD4, DYRK1A, DYRK1B, EGFR, ELANE, EPHA4, EPHA7, ERBB2, ERN1, ESR1, ESR2, ESRRA, ESRRB, F2, F…
GO:0009755	hormone-mediated signaling pathway	GO_BiologicalProcess-EBI-UniProt-GOA-ACAP-ARAP_25.05.2022_00h00	4.75104e-14	7.64918e-11	1.75802e-31	2.56671e-29	[3, 4, 5, 6]	Group131	13.1068	27	[AKR1B1, AR, CRHR1, ESR1, ESR2, ESRRA, ESRRB, GCGR, HDAC1, HDAC6, HNF4A, KDM3A, KDM4C, NR3C1, PARP1, PKN1, PPARA, PPARG, RARB, RARG, RXRA, RXRB, RXRG, SIRT1, SRC, THRA, THRB]
GO:0030522	intracellular receptor signaling pathway	GO_BiologicalProcess-EBI-UniProt-GOA-ACAP-ARAP_25.05.2022_00h00	6.00369e-14	9.62391e-11	1.75802e-31	2.56671e-29	[3, 4, 5]	Group131	11.1111	31	[AHR, AKR1B1, AKR1C3, ALOX15, AR, CYP24A1, ESR1, ESR2, ESRRA, ESRRB, HDAC1, HDAC6, HNF4A, KDM3A, KDM4C, NR1H4, NR3C1, PARP1, PIM1, PKN1, PPARA, PPARG, RARB, RARG, RXRA, RXRB, RXRG, SIRT1, SRC, THRA, THRB]
GO:0031324	negative regulation of cellular metabolic process	GO_BiologicalProcess-EBI-UniProt-GOA-ACAP-ARAP_25.05.2022_00h00	1.81506e-11	2.73166e-08	1.75802e-31	2.56671e-29	[3, 4, 5]	Group131	4.17885	100	[ABL1, ADORA2A, ADRA1A, ADRA1D, AHR, AKR1B1, AKR1C3, AKT1, APEX1, AR, AURKB, BCL2, CCNE1, CD38, CDK2, CDK5, CDK5R1, CDK6, CELA1, CHEK1, CHRNA7, CNR1, CSK, CSNK2A1, DAPK1, DNMT1, DRD2, DRD3, DUSP3, DYRK1A, ELANE, EPHA1, EPHB2, ESR1, ESR2, FTO, FYN, GLI2, GSK3B, HDAC1, HDAC2, HDAC3, HDAC6, HDAC8, HIF1A, HNF4A, HSP90AB1, IGFBP3, IKBKB, KDM3A, KDM4A, KDM4C, LYN, MAPK14, MAPT, MCL1, MET, MIF, MMP12, M…
GO:0009891	positive regulation of biosynthetic process	GO_BiologicalProcess-EBI-UniProt-GOA-ACAP-ARAP_25.05.2022_00h00	2.71884e-11	4.07283e-08	1.75802e-31	2.56671e-29	[3, 4, 5]	Group131	4.27662	94	[ABL1, ADRB2, AHR, AKR1B1, AKT1, AKT2, APEX1, APP, AR, AURKB, AVPR1A, CCNA2, CD38, CDK2, CELA1, CHEK2, CYP1B1, DRD2, DRD3, DYRK1A, DYRK1B, DYRK2, EGFR, ERBB2, ESR1, ESR2, ESRRA, ESRRB, F2, F3, GLI2, GRIN1, HDAC1, HDAC2, HDAC3, HIF1A, HNF4A, HSP90AA1, HSP90AB1, HTR2C, IGF1R, IKBKB, INSR, KCNH2, KDM3A, KDM6B, KDR, MAP2K1, MAPK14, MET, MMP12, MMP8, MTOR, NEK2, NOS2, NOX4, NR1H4, NR3C1, PARP1, PIK3R1…
GO:0031328	positive regulation of cellular biosynthetic process	GO_BiologicalProcess-EBI-UniProt-GOA-ACAP-ARAP_25.05.2022_00h00	5.82754e-11	8.56648e-08	1.75802e-31	2.56671e-29	[4, 5, 6]	Group131	4.26123	92	[ABL1, ADRB2, AHR, AKR1B1, AKT1, AKT2, APEX1, APP, AR, AURKB, AVPR1A, CCNA2, CD38, CDK2, CELA1, CHEK2, CYP1B1, DRD2, DRD3, DYRK1A, DYRK1B, DYRK2, EGFR, ERBB2, ESR1, ESR2, ESRRA, ESRRB, F3, GLI2, GRIN1, HDAC1, HDAC2, HDAC3, HIF1A, HNF4A, HSP90AA1, HSP90AB1, HTR2C, IGF1R, IKBKB, INSR, KCNH2, KDM3A, KDM6B, MAP2K1, MAPK14, MET, MMP12, MMP8, MTOR, NEK2, NOS2, NOX4, NR1H4, NR3C1, PARP1, PIK3R1, PIM1, P…
GO:0045935	positive regulation of nucleobase-containing compound metabolic process	GO_BiologicalProcess-EBI-UniProt-GOA-ACAP-ARAP_25.05.2022_00h00	3.38299e-10	4.78693e-07	1.75802e-31	2.56671e-29	[4, 5, 6]	Group131	4.15897	90	[ABL1, ADRB2, AHR, AKR1B1, AKT1, APEX1, APP, AR, AURKB, CCNA2, CD38, CDC7, CDK1, CDK2, CELA1, CHEK2, CYP1B1, DBF4, DRD2, DRD3, DYRK1A, DYRK1B, EGFR, ERBB2, ERN1, ESR1, ESR2, ESRRA, ESRRB, F3, FTO, GLI2, GRIN1, HDAC1, HDAC2, HDAC3, HIF1A, HNF4A, HSP90AA1, HSP90AB1, IGF1R, IKBKB, INSR, KCNH2, KDM3A, KDM6B, MAP2K1, MAPK14, MET, MMP12, MTOR, NEK2, NOS2, NOX4, NR1H4, NR3C1, PARP1, PIK3R1, PIM1, PKN1, …
GO:0010557	positive regulation of macromolecule biosynthetic process	GO_BiologicalProcess-EBI-UniProt-GOA-ACAP-ARAP_25.05.2022_00h00	9.87278e-10	1.35553e-06	1.75802e-31	2.56671e-29	[4, 5, 6]	Group131	4.17485	85	[ABL1, ADRB2, AHR, AKR1B1, AKT1, AKT2, APEX1, APP, AR, AURKB, CCNA2, CD38, CDK2, CELA1, CHEK2, CYP1B1, DRD2, DRD3, DYRK1A, DYRK1B, DYRK2, EGFR, ERBB2, ESR1, ESR2, ESRRA, ESRRB, F3, GLI2, GRIN1, HDAC1, HDAC2, HDAC3, HIF1A, HNF4A, HSP90AA1, HSP90AB1, IKBKB, INSR, KCNH2, KDM3A, KDM6B, KDR, MAP2K1, MAPK14, MET, MMP12, MTOR, NEK2, NOX4, NR1H4, NR3C1, PARP1, PIK3R1, PIM1, PKN1, PLA2G1B, PPARA, PPARG, P…
GO:0045944	positive regulation of transcription by RNA polymerase II	GO_BiologicalProcess-EBI-UniProt-GOA-ACAP-ARAP_25.05.2022_00h00	8.5439e-07	0.000920178	1.75802e-31	2.56671e-29	[7, 8, 9, 10, 11, 12]	Group131	4.23921	56	[ABL1, ADRB2, AHR, AKR1B1, AKT1, APEX1, APP, AR, CCNA2, CELA1, DRD2, DRD3, EGFR, ESR1, ESRRA, ESRRB, GLI2, GRIN1, HDAC1, HDAC2, HDAC3, HIF1A, HNF4A, IKBKB, KDM3A, KDM6B, MAPK14, MET, MMP12, NR1H4, NR3C1, PARP1, PIK3R1, PLA2G1B, PPARA, PPARG, PRKDC, RARB, RARG, RPS6KA3, RXRA, RXRB, RXRG, SIRT1, SIRT2, SLC9A1, STAT1, THRA, THRB, TLR9, TNF, TNKS, TOP2A, TXK, VEGFA, YES1]
GO:0004713	protein tyrosine kinase activity	GO_BiologicalProcess-EBI-UniProt-GOA-ACAP-ARAP_25.05.2022_00h00	1.96182e-44	3.49568e-41	5.17408e-36	8.48549e-34	[7, 8, 9]	Group132	22.8137	60	[ABL1, ADAM17, ADORA1, ADRA1A, ADRA1D, ADRA2A, ALK, APP, AXL, BLK, BMX, BRAF, BTK, CLK1, CLK3, CSK, DYRK1A, DYRK1B, DYRK2, EGFR, EPHA1, EPHA2, EPHA3, EPHA4, EPHA5, EPHA6, EPHA7, EPHA8, EPHB1, EPHB2, EPHB3, ERBB2, FGFR1, FGR, FLT3, FYN, GRM5, IGF1R, INSR, KDR, KIT, LCK, LYN, MAP2K1, MELK, MET, NEK1, NOX4, NTRK1, PTK2, PTK2B, PTK6, PTPN1, SRC, SYK, TTR, TXK, TYRO3, WEE1, YES1]
GO:0018108	peptidyl-tyrosine phosphorylation	GO_BiologicalProcess-EBI-UniProt-GOA-ACAP-ARAP_25.05.2022_00h00	7.48562e-38	1.36089e-34	5.17408e-36	8.48549e-34	[6, 7, 8]	Group132	15.566	66	[ABL1, ADAM17, ADORA1, ADRA1A, ADRA1D, ADRA2A, ALK, APP, AXL, BLK, BMX, BRAF, BTK, CLK1, CLK3, CSK, DYRK1A, DYRK1B, DYRK2, EGFR, EPHA1, EPHA2, EPHA3, EPHA4, EPHA5, EPHA6, EPHA7, EPHA8, EPHB1, EPHB2, EPHB3, ERBB2, FGFR1, FGR, FLT3, FYN, GRM5, HDAC2, IGF1R, INSR, KDR, KIT, LCK, LYN, MAP2K1, MELK, MET, MIF, MTOR, NEK1, NOX4, NTRK1, PRKCZ, PTK2, PTK2B, PTK6, PTPN1, SRC, SYK, TNF, TTR, TXK, TYRO3, VEG…
GO:0018212	peptidyl-tyrosine modification	GO_BiologicalProcess-EBI-UniProt-GOA-ACAP-ARAP_25.05.2022_00h00	1.0115e-37	1.8379e-34	5.17408e-36	8.48549e-34	[6, 7]	Group132	15.493	66	[ABL1, ADAM17, ADORA1, ADRA1A, ADRA1D, ADRA2A, ALK, APP, AXL, BLK, BMX, BRAF, BTK, CLK1, CLK3, CSK, DYRK1A, DYRK1B, DYRK2, EGFR, EPHA1, EPHA2, EPHA3, EPHA4, EPHA5, EPHA6, EPHA7, EPHA8, EPHB1, EPHB2, EPHB3, ERBB2, FGFR1, FGR, FLT3, FYN, GRM5, HDAC2, IGF1R, INSR, KDR, KIT, LCK, LYN, MAP2K1, MELK, MET, MIF, MTOR, NEK1, NOX4, NTRK1, PRKCZ, PTK2, PTK2B, PTK6, PTPN1, SRC, SYK, TNF, TTR, TXK, TYRO3, VEG…
GO:0051347	positive regulation of transferase activity	GO_BiologicalProcess-EBI-UniProt-GOA-ACAP-ARAP_25.05.2022_00h00	3.77668e-36	6.84335e-33	5.17408e-36	8.48549e-34	[5]	Group132	12.0312	77	[ABL1, ADAM17, ADORA1, ADRA1A, ADRA1D, ADRA2A, ADRA2B, ADRA2C, ADRB2, AGTR1, AKT1, ALK, AURKB, AXL, CCNA2, CCNB1, CDK5, CDK5R1, CHRNA7, CSK, DBF4, DRD2, DRD4, EGFR, ELANE, EPHA1, EPHA2, EPHA3, EPHA4, EPHA5, EPHA6, EPHA7, EPHA8, EPHB1, EPHB2, EPHB3, ERBB2, ERN1, F2, FGFR1, FGR, FLT3, GRM5, HSP90AA1, HSP90AB1, IGF1R, INSR, KDR, KIT, LYN, MAP2K1, MAPT, MET, MIF, MTOR, NEK2, NOX4, NTRK1, PIK3CA, PIK3…
GO:0043549	regulation of kinase activity	GO_BiologicalProcess-EBI-UniProt-GOA-ACAP-ARAP_25.05.2022_00h00	4.73326e-35	8.55301e-32	5.17408e-36	8.48549e-34	[5, 7, 8]	Group132	10.2259	86	[ABL1, ADAM17, ADORA1, ADORA2A, ADRA1A, ADRA1D, ADRA2A, ADRA2B, ADRA2C, ADRB2, AKT1, ALK, APP, AXL, CBS, CCNA1, CCNA2, CCNB1, CCNB2, CCNB3, CCNE1, CDK5, CDK5R1, CSK, DBF4, DRD2, DRD4, DUSP3, EGFR, ELANE, EPHA1, EPHA2, EPHA3, EPHA4, EPHA5, EPHA6, EPHA7, EPHA8, EPHB1, EPHB2, EPHB3, ERBB2, ERN1, F2, FGFR1, FGR, FLT3, GRM5, HSP90AA1, HSP90AB1, IGF1R, INSR, KDR, KIT, LYN, MAP2K1, MAPT, MET, MIF, MTOR,…
GO:0033674	positive regulation of kinase activity	GO_BiologicalProcess-EBI-UniProt-GOA-ACAP-ARAP_25.05.2022_00h00	7.781e-35	1.40525e-31	5.17408e-36	8.48549e-34	[6, 7, 8, 9]	Group132	12.939	70	[ABL1, ADAM17, ADORA1, ADRA1A, ADRA1D, ADRA2A, ADRA2B, ADRA2C, ADRB2, AKT1, ALK, AXL, CCNA2, CCNB1, CDK5, CDK5R1, CSK, DBF4, DRD2, DRD4, EGFR, ELANE, EPHA1, EPHA2, EPHA3, EPHA4, EPHA5, EPHA6, EPHA7, EPHA8, EPHB1, EPHB2, EPHB3, ERBB2, ERN1, F2, FGFR1, FGR, FLT3, GRM5, HSP90AA1, HSP90AB1, IGF1R, INSR, KDR, KIT, LYN, MAP2K1, MAPT, MET, MIF, MTOR, NOX4, NTRK1, PIK3CA, PIK3CG, PKN1, PLA2G1B, PRKCZ, PT…
GO:0004714	transmembrane receptor protein tyrosine kinase activity	GO_BiologicalProcess-EBI-UniProt-GOA-ACAP-ARAP_25.05.2022_00h00	6.49502e-23	1.12883e-19	5.17408e-36	8.48549e-34	[8, 9, 10]	Group132	26.1682	28	[ADAM17, ADORA1, ADRA2A, ALK, APP, AXL, EGFR, EPHA1, EPHA2, EPHA3, EPHA4, EPHA5, EPHA6, EPHA7, EPHA8, EPHB1, EPHB2, EPHB3, ERBB2, FGFR1, FLT3, IGF1R, INSR, KDR, KIT, MET, NTRK1, TYRO3]
GO:0048013	ephrin receptor signaling pathway	GO_BiologicalProcess-EBI-UniProt-GOA-ACAP-ARAP_25.05.2022_00h00	1.3794e-21	2.38774e-18	5.17408e-36	8.48549e-34	[6, 7, 8]	Group132	38.8889	21	[CDK5R1, EPHA1, EPHA2, EPHA3, EPHA4, EPHA5, EPHA6, EPHA7, EPHA8, EPHB1, EPHB2, EPHB3, FYN, LYN, MMP2, MMP9, NTRK1, PKN1, PTK2, SRC, YES1]
GO:0005003	ephrin receptor activity	GO_BiologicalProcess-EBI-UniProt-GOA-ACAP-ARAP_25.05.2022_00h00	3.42793e-16	5.66979e-13	5.17408e-36	8.48549e-34	[7, 8, 9, 10, 11]	Group132	63.1579	12	[EPHA1, EPHA2, EPHA3, EPHA4, EPHA5, EPHA6, EPHA7, EPHA8, EPHB1, EPHB2, EPHB3, NTRK1]
GO:0005005	transmembrane-ephrin receptor activity	GO_BiologicalProcess-EBI-UniProt-GOA-ACAP-ARAP_25.05.2022_00h00	4.12829e-15	6.74563e-12	5.17408e-36	8.48549e-34	[8, 9, 10, 11, 12]	Group132	64.7059	11	[EPHA1, EPHA2, EPHA3, EPHA4, EPHA5, EPHA6, EPHA7, EPHA8, EPHB1, EPHB2, EPHB3]
GO:0048608	reproductive structure development	GO_BiologicalProcess-EBI-UniProt-GOA-ACAP-ARAP_25.05.2022_00h00	2.71374e-13	4.30127e-10	3.00731e-16	2.25548e-14	[3, 4, 5, 6]	Group133	8.24742	40	[AKR1B1, AKR1C3, AKT1, AR, AXL, BCL2, BCL2L1, CCNA2, CTSB, CYP19A1, CYP1B1, EGFR, ESR1, ESRRB, GLI2, HIF1A, HSD17B2, HSD17B3, HSP90AB1, INSR, KDR, KIT, MAP2K1, MAPK14, MME, MMP12, MMP14, MMP2, NTRK1, PLG, PPARG, PTGS2, PTK2, RARG, SIRT1, SRC, SRD5A2, TLR9, TYRO3, VEGFA]
GO:0061458	reproductive system development	GO_BiologicalProcess-EBI-UniProt-GOA-ACAP-ARAP_25.05.2022_00h00	3.53833e-13	5.59056e-10	3.00731e-16	2.25548e-14	[4, 5]	Group133	8.17996	40	[AKR1B1, AKR1C3, AKT1, AR, AXL, BCL2, BCL2L1, CCNA2, CTSB, CYP19A1, CYP1B1, EGFR, ESR1, ESRRB, GLI2, HIF1A, HSD17B2, HSD17B3, HSP90AB1, INSR, KDR, KIT, MAP2K1, MAPK14, MME, MMP12, MMP14, MMP2, NTRK1, PLG, PPARG, PTGS2, PTK2, RARG, SIRT1, SRC, SRD5A2, TLR9, TYRO3, VEGFA]
GO:0003006	developmental process involved in reproduction	GO_BiologicalProcess-EBI-UniProt-GOA-ACAP-ARAP_25.05.2022_00h00	3.86081e-09	5.11171e-06	3.00731e-16	2.25548e-14	[2, 3]	Group133	5.00911	55	[ADAM17, AKR1B1, AKR1C3, AKT1, ALPL, AR, AURKA, AXL, BCL2, BCL2L1, CCNA1, CCNA2, CFTR, CNR1, CTSB, CYP19A1, CYP1B1, EDNRA, EGFR, ESR1, ESRRB, GLI2, HIF1A, HNF4A, HSD17B2, HSD17B3, HSP90AB1, INSR, KDM3A, KDR, KIT, MAP2K1, MAPK14, MME, MMP12, MMP14, MMP2, MTOR, NTRK1, PLG, PPARG, PRKACA, PRKDC, PTGS2, PTK2, PTK2B, RARG, RPS6KB1, SIRT1, SIRT2, SRC, SRD5A2, TLR9, TYRO3, VEGFA]
GO:0001890	placenta development	GO_BiologicalProcess-EBI-UniProt-GOA-ACAP-ARAP_25.05.2022_00h00	4.13692e-07	0.000463748	3.00731e-16	2.25548e-14	[4, 5, 6, 7]	Group133	9.87654	16	[AKT1, CCNA2, CTSB, EGFR, ESRRB, HIF1A, HSD17B2, HSP90AB1, MAP2K1, MAPK14, MME, MMP12, PLG, PPARG, PTGS2, PTK2]
GO:0048609	multicellular organismal reproductive process	GO_BiologicalProcess-EBI-UniProt-GOA-ACAP-ARAP_25.05.2022_00h00	1.52785e-06	0.0015859	3.00731e-16	2.25548e-14	[2, 3]	Group133	4.61216	44	[ABAT, ADAM17, AKR1B1, AKT1, APP, AR, ARG1, AURKA, AVPR1A, AXL, BCL2, BCL2L1, CBS, CCNA1, CCNB2, CFTR, CNR1, CTSB, CYP1B1, EDNRA, ESR1, HDAC2, HPGDS, IGF1R, KDM3A, KIT, MMP2, MTNR1A, MTOR, NR3C1, OPRK1, OPRM1, PLK1, PRKACA, PTGS2, PTK2B, RPS6KB1, SIRT1, SIRT2, SRC, THRA, THRB, TOP2A, TYRO3]
GO:0008406	gonad development	GO_BiologicalProcess-EBI-UniProt-GOA-ACAP-ARAP_25.05.2022_00h00	2.23725e-06	0.00224619	3.00731e-16	2.25548e-14	[4, 5, 6, 7]	Group133	7.53968	19	[AKR1B1, AKR1C3, AR, BCL2, BCL2L1, CYP19A1, CYP1B1, ESR1, INSR, KDR, KIT, MMP14, MMP2, NTRK1, SIRT1, SRC, SRD5A2, TLR9, VEGFA]
GO:0045137	development of primary sexual characteristics	GO_BiologicalProcess-EBI-UniProt-GOA-ACAP-ARAP_25.05.2022_00h00	2.98904e-06	0.00294421	3.00731e-16	2.25548e-14	[3, 4, 5]	Group133	7.393	19	[AKR1B1, AKR1C3, AR, BCL2, BCL2L1, CYP19A1, CYP1B1, ESR1, INSR, KDR, KIT, MMP14, MMP2, NTRK1, SIRT1, SRC, SRD5A2, TLR9, VEGFA]
GO:0008585	female gonad development	GO_BiologicalProcess-EBI-UniProt-GOA-ACAP-ARAP_25.05.2022_00h00	5.49961e-06	0.00518614	3.00731e-16	2.25548e-14	[5, 6, 7, 8]	Group133	10.6195	12	[BCL2, BCL2L1, CYP19A1, ESR1, INSR, KDR, KIT, MMP14, MMP2, SIRT1, SRC, VEGFA]
GO:0001541	ovarian follicle development	GO_BiologicalProcess-EBI-UniProt-GOA-ACAP-ARAP_25.05.2022_00h00	6.38771e-06	0.00594057	3.00731e-16	2.25548e-14	[4, 5, 6, 7, 8, 9]	Group133	14.5161	9	[BCL2, BCL2L1, ESR1, KDR, KIT, MMP14, MMP2, SRC, VEGFA]
GO:0046545	development of primary female sexual characteristics	GO_BiologicalProcess-EBI-UniProt-GOA-ACAP-ARAP_25.05.2022_00h00	7.89968e-06	0.00720451	3.00731e-16	2.25548e-14	[4, 5, 6]	Group133	10.2564	12	[BCL2, BCL2L1, CYP19A1, ESR1, INSR, KDR, KIT, MMP14, MMP2, SIRT1, SRC, VEGFA]
GO:0042698	ovulation cycle	GO_BiologicalProcess-EBI-UniProt-GOA-ACAP-ARAP_25.05.2022_00h00	9.73585e-06	0.00870385	3.00731e-16	2.25548e-14	[2, 3, 4]	Group133	12.1951	10	[AXL, CYP1B1, ESR1, IGF1R, MMP2, OPRK1, OPRM1, SIRT1, SRC, TYRO3]
GO:0009314	response to radiation	GO_BiologicalProcess-EBI-UniProt-GOA-ACAP-ARAP_25.05.2022_00h00	2.60238e-12	4.01548e-09	3.8435e-21	3.9588e-19	[3]	Group134	7.84708	39	[AKT1, AKT2, APP, AURKB, BACE1, BCL2, BCL2L1, BRAF, CDK5, CHEK1, CHEK2, DRD2, DRD3, EGFR, ELANE, GRIN1, GRIN2A, HIF1A, KIT, MAPK14, MME, MMP1, MMP12, MMP2, MMP3, MMP9, NTRK1, OPRK1, OPRM1, PARP1, PIK3R1, POLA1, POLB, PRKDC, PTGS2, SIRT1, TNF, TYR, VCAM1]
GO:0009416	response to light stimulus	GO_BiologicalProcess-EBI-UniProt-GOA-ACAP-ARAP_25.05.2022_00h00	6.51069e-10	9.04334e-07	3.8435e-21	3.9588e-19	[4]	Group134	8.2153	29	[AKT1, AKT2, APP, AURKB, BCL2, BRAF, CDK5, CHEK1, CHEK2, DRD2, DRD3, EGFR, ELANE, GRIN1, GRIN2A, HIF1A, KIT, MME, MMP1, MMP12, MMP2, MMP3, MMP9, PARP1, PIK3R1, POLA1, PTGS2, SIRT1, TYR]
GO:0071214	cellular response to abiotic stimulus	GO_BiologicalProcess-EBI-UniProt-GOA-ACAP-ARAP_25.05.2022_00h00	1.01365e-08	1.30862e-05	3.8435e-21	3.9588e-19	[3, 4]	Group134	7.48663	28	[AKR1B1, AKT2, AURKB, AVPR1A, BCL2L1, CHEK1, CHEK2, FASN, IGF1R, MAPK14, MME, MMP1, MMP12, MMP2, MMP3, MMP9, MTOR, MYLK, PARP1, PIK3CA, PIK3R1, PLEC, POLA1, PTGER4, PTGS2, SIRT1, SLC9A1, TSPO]
GO:0104004	cellular response to environmental stimulus	GO_BiologicalProcess-EBI-UniProt-GOA-ACAP-ARAP_25.05.2022_00h00	1.01365e-08	1.30862e-05	3.8435e-21	3.9588e-19	[3]	Group134	7.48663	28	[AKR1B1, AKT2, AURKB, AVPR1A, BCL2L1, CHEK1, CHEK2, FASN, IGF1R, MAPK14, MME, MMP1, MMP12, MMP2, MMP3, MMP9, MTOR, MYLK, PARP1, PIK3CA, PIK3R1, PLEC, POLA1, PTGER4, PTGS2, SIRT1, SLC9A1, TSPO]
GO:0009411	response to UV	GO_BiologicalProcess-EBI-UniProt-GOA-ACAP-ARAP_25.05.2022_00h00	1.24256e-08	1.59544e-05	3.8435e-21	3.9588e-19	[5]	Group134	11.1111	18	[AKT1, AURKB, BCL2, CHEK1, EGFR, ELANE, MME, MMP1, MMP12, MMP2, MMP3, MMP9, PARP1, PIK3R1, POLA1, PTGS2, SIRT1, TYR]
GO:0034644	cellular response to UV	GO_BiologicalProcess-EBI-UniProt-GOA-ACAP-ARAP_25.05.2022_00h00	1.89209e-07	0.000221185	3.8435e-21	3.9588e-19	[6, 7]	Group134	13.1313	13	[AURKB, CHEK1, MME, MMP1, MMP12, MMP2, MMP3, MMP9, PARP1, PIK3R1, POLA1, PTGS2, SIRT1]
GO:0008542	visual learning	GO_BiologicalProcess-EBI-UniProt-GOA-ACAP-ARAP_25.05.2022_00h00	1.39883e-06	0.00146177	3.8435e-21	3.9588e-19	[4, 6, 8]	Group134	17.3077	9	[APP, BRAF, CDK5, DRD2, DRD3, GRIN1, GRIN2A, HIF1A, KIT]
GO:0071482	cellular response to light stimulus	GO_BiologicalProcess-EBI-UniProt-GOA-ACAP-ARAP_25.05.2022_00h00	1.89007e-06	0.00193166	3.8435e-21	3.9588e-19	[5, 6]	Group134	10	14	[AKT2, AURKB, CHEK1, MME, MMP1, MMP12, MMP2, MMP3, MMP9, PARP1, PIK3R1, POLA1, PTGS2, SIRT1]
GO:0007632	visual behavior	GO_BiologicalProcess-EBI-UniProt-GOA-ACAP-ARAP_25.05.2022_00h00	3.61558e-06	0.00351073	3.8435e-21	3.9588e-19	[3, 5]	Group134	15.5172	9	[APP, BRAF, CDK5, DRD2, DRD3, GRIN1, GRIN2A, HIF1A, KIT]
GO:0071478	cellular response to radiation	GO_BiologicalProcess-EBI-UniProt-GOA-ACAP-ARAP_25.05.2022_00h00	4.30791e-06	0.00412698	3.8435e-21	3.9588e-19	[4, 5]	Group134	7.87037	17	[AKT2, AURKB, BCL2L1, CHEK1, CHEK2, MAPK14, MME, MMP1, MMP12, MMP2, MMP3, MMP9, PARP1, PIK3R1, POLA1, PTGS2, SIRT1]
GO:0008306	associative learning	GO_BiologicalProcess-EBI-UniProt-GOA-ACAP-ARAP_25.05.2022_00h00	5.2624e-06	0.00497297	3.8435e-21	3.9588e-19	[5, 7]	Group134	11.7021	11	[ABL1, APP, BRAF, CDK5, DRD2, DRD3, GRIN1, GRIN2A, HIF1A, KIT, OPRK1]
GO:0007267	cell-cell signaling	GO_BiologicalProcess-EBI-UniProt-GOA-ACAP-ARAP_25.05.2022_00h00	3.15407e-29	5.61739e-26	1.86642e-19	1.81042e-17	[2, 3]	Group135	6.52786	116	[ABAT, ABL1, ACHE, ADAM10, ADCY5, ADORA1, ADORA2A, ADORA3, ADRA1A, ADRA1D, ADRA2A, ADRA2B, ADRA2C, ADRB1, ADRB2, AGTR1, AKR1B1, AKT1, ALOX5, APEX1, APP, AR, BACE1, BCHE, BLK, BRAF, BTK, CA2, CA7, CAMK2B, CCNE1, CD38, CDK5, CDK5R1, CELA1, CFTR, CHRNA7, CNR1, CNR2, CRHR1, CSNK1A1, CSNK1D, CSNK2A1, CYP19A1, DNM1, DRD2, DRD3, DRD4, EDNRA, EGFR, EPHA4, EPHA5, EPHB1, EPHB2, ESR2, FFAR1, FYN, GABRA1, GA…
GO:0099536	synaptic signaling	GO_BiologicalProcess-EBI-UniProt-GOA-ACAP-ARAP_25.05.2022_00h00	2.62435e-23	4.569e-20	1.86642e-19	1.81042e-17	[3, 4]	Group135	8.52905	69	[ABAT, ABL1, ACHE, ADORA1, ADORA2A, ADRA1A, ADRA1D, ADRA2A, ADRB1, ADRB2, AKT1, APEX1, APP, BACE1, BCHE, BRAF, CA2, CA7, CAMK2B, CD38, CDK5, CDK5R1, CHRNA7, CNR1, CNR2, DNM1, DRD2, DRD3, DRD4, EPHA4, EPHB1, EPHB2, FYN, GABRA1, GABRB2, GABRG2, GRIA1, GRIA2, GRIA3, GRIN1, GRIN2A, GRIN2B, GRK2, GRM2, GRM5, GSK3B, HTR2C, HTR3A, KIT, MAPT, MB, MME, MMP12, MTNR1B, NTRK1, OPRK1, OPRM1, PLG, PRKACA, PRKC…
GO:0098916	anterograde trans-synaptic signaling	GO_BiologicalProcess-EBI-UniProt-GOA-ACAP-ARAP_25.05.2022_00h00	7.84877e-23	1.36333e-19	1.86642e-19	1.81042e-17	[5, 6]	Group135	8.60077	67	[ABAT, ABL1, ACHE, ADORA1, ADORA2A, ADRA1A, ADRA1D, ADRA2A, ADRB1, ADRB2, AKT1, APEX1, APP, BACE1, BCHE, BRAF, CA2, CA7, CAMK2B, CD38, CDK5, CHRNA7, CNR1, CNR2, DNM1, DRD2, DRD3, DRD4, EPHA4, EPHB1, EPHB2, FYN, GABRA1, GABRB2, GABRG2, GRIA1, GRIA2, GRIA3, GRIN1, GRIN2A, GRIN2B, GRM2, GRM5, GSK3B, HTR2C, HTR3A, KIT, MAPT, MB, MME, MMP12, MTNR1B, NTRK1, OPRK1, OPRM1, PLG, PRKACA, PRKCZ, PTGS2, PTK2…
GO:0007268	chemical synaptic transmission	GO_BiologicalProcess-EBI-UniProt-GOA-ACAP-ARAP_25.05.2022_00h00	7.84877e-23	1.36333e-19	1.86642e-19	1.81042e-17	[6, 7]	Group135	8.60077	67	[ABAT, ABL1, ACHE, ADORA1, ADORA2A, ADRA1A, ADRA1D, ADRA2A, ADRB1, ADRB2, AKT1, APEX1, APP, BACE1, BCHE, BRAF, CA2, CA7, CAMK2B, CD38, CDK5, CHRNA7, CNR1, CNR2, DNM1, DRD2, DRD3, DRD4, EPHA4, EPHB1, EPHB2, FYN, GABRA1, GABRB2, GABRG2, GRIA1, GRIA2, GRIA3, GRIN1, GRIN2A, GRIN2B, GRM2, GRM5, GSK3B, HTR2C, HTR3A, KIT, MAPT, MB, MME, MMP12, MTNR1B, NTRK1, OPRK1, OPRM1, PLG, PRKACA, PRKCZ, PTGS2, PTK2…
GO:0099537	trans-synaptic signaling	GO_BiologicalProcess-EBI-UniProt-GOA-ACAP-ARAP_25.05.2022_00h00	1.48732e-22	2.5805e-19	1.86642e-19	1.81042e-17	[4, 5]	Group135	8.50254	67	[ABAT, ABL1, ACHE, ADORA1, ADORA2A, ADRA1A, ADRA1D, ADRA2A, ADRB1, ADRB2, AKT1, APEX1, APP, BACE1, BCHE, BRAF, CA2, CA7, CAMK2B, CD38, CDK5, CHRNA7, CNR1, CNR2, DNM1, DRD2, DRD3, DRD4, EPHA4, EPHB1, EPHB2, FYN, GABRA1, GABRB2, GABRG2, GRIA1, GRIA2, GRIA3, GRIN1, GRIN2A, GRIN2B, GRM2, GRM5, GSK3B, HTR2C, HTR3A, KIT, MAPT, MB, MME, MMP12, MTNR1B, NTRK1, OPRK1, OPRM1, PLG, PRKACA, PRKCZ, PTGS2, PTK2…
GO:0005216	ion channel activity	GO_BiologicalProcess-EBI-UniProt-GOA-ACAP-ARAP_25.05.2022_00h00	1.44367e-09	1.95907e-06	1.86642e-19	1.81042e-17	[5, 6, 7, 8]	Group135	6.03448	42	[ABCB1, ADRB2, AKT1, APEX1, APP, CAPN1, CDK5, CFTR, CHRNA7, CNR1, CRHR1, DAPK1, DRD2, DRD3, DRD4, EDNRA, EPHB2, GABRA1, GABRB2, GABRG2, GPR35, GRIA1, GRIA2, GRIA3, GRIA4, GRIN1, GRIN2A, GRIN2B, GRM2, GRM5, HTR3A, KCNH2, KCNMA1, MMP9, MTNR1B, OPRM1, PDE4D, PRKACA, PRKCZ, PTK2B, SGK1, TRPM8]
GO:0050877	nervous system process	GO_BiologicalProcess-EBI-UniProt-GOA-ACAP-ARAP_25.05.2022_00h00	3.65307e-09	4.84397e-06	1.86642e-19	1.81042e-17	[3]	Group135	4.38438	73	[ABAT, ABL1, ADCY5, ADORA1, ADORA2A, ADRA1A, ADRA1D, ADRA2A, ADRB1, ADRB2, AKT1, APP, AVPR1A, BACE1, BCHE, BRAF, CA6, CDK5, CHRNA7, CNR1, CNR2, DRD2, DRD3, DRD4, EDNRA, EGFR, EPHB1, EPHB2, FYN, GABRA1, GABRB2, GABRG2, GPR35, GRIA1, GRIA3, GRIN1, GRIN2A, GRIN2B, GRM5, GSK3B, HIF1A, HSP90AA1, HTR2C, HTR3A, INSR, KIT, MAPT, MME, MMP12, MTNR1B, MTOR, NTRK1, OPRK1, OPRM1, PDE4A, PLEC, PRKCZ, PTGS2, PT…
GO:0015267	channel activity	GO_BiologicalProcess-EBI-UniProt-GOA-ACAP-ARAP_25.05.2022_00h00	4.40689e-09	5.80828e-06	1.86642e-19	1.81042e-17	[5, 7]	Group135	5.7257	43	[ABCB1, ADRB2, AKT1, APEX1, APP, BCL2, CAPN1, CDK5, CFTR, CHRNA7, CNR1, CRHR1, DAPK1, DRD2, DRD3, DRD4, EDNRA, EPHB2, GABRA1, GABRB2, GABRG2, GPR35, GRIA1, GRIA2, GRIA3, GRIA4, GRIN1, GRIN2A, GRIN2B, GRM2, GRM5, HTR3A, KCNH2, KCNMA1, MMP9, MTNR1B, OPRM1, PDE4D, PRKACA, PRKCZ, PTK2B, SGK1, TRPM8]
GO:0022803	passive transmembrane transporter activity	GO_BiologicalProcess-EBI-UniProt-GOA-ACAP-ARAP_25.05.2022_00h00	4.58455e-09	6.03785e-06	1.86642e-19	1.81042e-17	[4, 6]	Group135	5.71809	43	[ABCB1, ADRB2, AKT1, APEX1, APP, BCL2, CAPN1, CDK5, CFTR, CHRNA7, CNR1, CRHR1, DAPK1, DRD2, DRD3, DRD4, EDNRA, EPHB2, GABRA1, GABRB2, GABRG2, GPR35, GRIA1, GRIA2, GRIA3, GRIA4, GRIN1, GRIN2A, GRIN2B, GRM2, GRM5, HTR3A, KCNH2, KCNMA1, MMP9, MTNR1B, OPRM1, PDE4D, PRKACA, PRKCZ, PTK2B, SGK1, TRPM8]
GO:0048167	regulation of synaptic plasticity	GO_BiologicalProcess-EBI-UniProt-GOA-ACAP-ARAP_25.05.2022_00h00	9.67235e-14	1.54467e-10	3.52199e-21	3.66287e-19	[3, 5, 6, 7, 8, 9]	Group136	12.7358	27	[ABL1, ADORA1, ADORA2A, APP, BRAF, CAMK2B, CD38, CDK5, CHRNA7, DRD2, EPHA4, EPHB2, GRIA1, GRIN1, GRIN2A, GRIN2B, GRM5, GSK3B, KIT, MAPT, MME, MMP12, PRKCZ, PTGS2, PTK2B, SNCA, YWHAG]
GO:0007611	learning or memory	GO_BiologicalProcess-EBI-UniProt-GOA-ACAP-ARAP_25.05.2022_00h00	3.27626e-13	5.17976e-10	3.52199e-21	3.66287e-19	[3, 5]	Group136	10.4377	31	[ABL1, APP, BCHE, BRAF, CDK5, CHRNA7, CNR1, DRD2, DRD3, EGFR, EPHB2, FYN, GRIA1, GRIN1, GRIN2A, GRIN2B, GRM5, HIF1A, INSR, KIT, MAPT, MME, MMP12, NTRK1, OPRK1, PRKCZ, PTGS2, RPS6KB1, SGK1, SRC, THRA]
GO:0050890	cognition	GO_BiologicalProcess-EBI-UniProt-GOA-ACAP-ARAP_25.05.2022_00h00	5.49349e-13	8.62478e-10	3.52199e-21	3.66287e-19	[4]	Group136	9.62099	33	[ABL1, ADORA1, APP, BCHE, BRAF, CDK5, CHRNA7, CNR1, DRD2, DRD3, EGFR, EPHB2, FYN, GRIA1, GRIN1, GRIN2A, GRIN2B, GRM5, HIF1A, INSR, KIT, MAPT, MME, MMP12, NTRK1, OPRK1, PRKCZ, PTGS2, RPS6KB1, SGK1, SRC, THRA, TNF]
GO:0007215	glutamate receptor signaling pathway	GO_BiologicalProcess-EBI-UniProt-GOA-ACAP-ARAP_25.05.2022_00h00	5.24771e-12	8.00801e-09	3.52199e-21	3.66287e-19	[4, 5, 6]	Group136	17.6471	18	[ADRB2, APP, CAPN1, CDK5R1, DAPK1, EPHB2, FYN, GRIA1, GRIA2, GRIA3, GRIA4, GRIN1, GRIN2A, GRIN2B, GRM2, GRM5, OPRM1, PTK2B]
GO:0048148	behavioral response to cocaine	GO_BiologicalProcess-EBI-UniProt-GOA-ACAP-ARAP_25.05.2022_00h00	2.39938e-07	0.000277369	3.52199e-21	3.66287e-19	[4, 5, 6, 7]	Group136	42.8571	6	[ABAT, CDK5, DRD2, DRD3, DRD4, OPRK1]
GO:1901888	regulation of cell junction assembly	GO_BiologicalProcess-EBI-UniProt-GOA-ACAP-ARAP_25.05.2022_00h00	8.66586e-12	1.31981e-08	1.60022e-22	1.77624e-20	[4, 5, 6]	Group137	11.4679	25	[ABL1, APP, DUSP3, EPHA2, EPHA3, EPHA7, EPHB1, EPHB2, EPHB3, FYN, IKBKB, KDR, MAP4K4, MMP14, NTRK1, PRKACA, PTK2, PTPRS, ROCK1, ROCK2, SLC9A1, SNCA, SRC, TNF, VEGFA]
GO:0043666	regulation of phosphoprotein phosphatase activity	GO_BiologicalProcess-EBI-UniProt-GOA-ACAP-ARAP_25.05.2022_00h00	6.11565e-07	0.000670276	1.60022e-22	1.77624e-20	[6, 7, 8, 9]	Group137	16.3934	10	[DRD2, GSK3B, HSP90AB1, HSP90B1, IKBKB, MTOR, NUAK1, ROCK1, ROCK2, TNF]
GO:1990776	response to angiotensin	GO_BiologicalProcess-EBI-UniProt-GOA-ACAP-ARAP_25.05.2022_00h00	5.14341e-06	0.00489653	1.60022e-22	1.77624e-20	[5, 6, 7]	Group137	21.2121	7	[AGTR1, CA2, IGF1R, PTGS2, ROCK1, ROCK2, SRC]
GO:1901889	negative regulation of cell junction assembly	GO_BiologicalProcess-EBI-UniProt-GOA-ACAP-ARAP_25.05.2022_00h00	6.35858e-06	0.00591984	1.60022e-22	1.77624e-20	[4, 5, 6, 7]	Group137	20.5882	7	[EPHA7, IKBKB, MMP14, ROCK1, ROCK2, SRC, TNF]
GO:0038166	angiotensin-activated signaling pathway	GO_BiologicalProcess-EBI-UniProt-GOA-ACAP-ARAP_25.05.2022_00h00	7.4662e-06	0.00684651	1.60022e-22	1.77624e-20	[4, 5, 6, 7, 8, 9]	Group137	35.7143	5	[AGTR1, CA2, ROCK1, ROCK2, SRC]
GO:0035304	regulation of protein dephosphorylation	GO_BiologicalProcess-EBI-UniProt-GOA-ACAP-ARAP_25.05.2022_00h00	9.62711e-06	0.00862589	1.60022e-22	1.77624e-20	[6, 7, 8]	Group137	11	11	[ADORA1, DRD2, GSK3B, HSP90AB1, HSP90B1, IKBKB, MTOR, NUAK1, ROCK1, ROCK2, TNF]
GO:0032879	regulation of localization	GO_BiologicalProcess-EBI-UniProt-GOA-ACAP-ARAP_25.05.2022_00h00	2.97009e-35	5.36992e-32	3.3794e-30	4.83254e-28	[2, 3]	Group138	6.35995	141	[ABAT, ABCB1, ABL1, ACHE, ADAM10, ADCY5, ADORA1, ADORA2A, ADORA3, ADRA1A, ADRA1D, ADRA2A, ADRA2B, ADRA2C, ADRB2, AGTR1, AKR1B1, AKT1, AKT2, ALOX15, ALOX5, APEX1, APP, AR, ARG1, AURKB, AVPR1A, AVPR2, AXL, BACE1, BCL2, BCL2L1, BLK, BRAF, BTK, CA2, CA7, CAMK2B, CAPN1, CCNE1, CD38, CDK1, CDK5, CDK5R1, CES1, CFTR, CNR1, CRHR1, CSK, CTSD, CYP19A1, DAPK1, DRD2, DRD3, DRD4, EDNRA, EGFR, EPHA2, EPHA3, EPH…
GO:0050804	modulation of chemical synaptic transmission	GO_BiologicalProcess-EBI-UniProt-GOA-ACAP-ARAP_25.05.2022_00h00	1.73731e-20	2.99164e-17	3.3794e-30	4.83254e-28	[4, 5, 6, 7, 8]	Group138	10.5376	49	[ABL1, ACHE, ADORA1, ADORA2A, ADRA1A, ADRA1D, ADRA2A, ADRB2, APEX1, APP, BACE1, BCHE, BRAF, CA2, CA7, CAMK2B, CD38, CDK5, CHRNA7, CNR1, CNR2, DNM1, DRD2, DRD3, EPHA4, EPHB1, EPHB2, FYN, GRIA1, GRIN1, GRIN2A, GRIN2B, GRM2, GRM5, GSK3B, KIT, MAPT, MME, MMP12, NTRK1, PRKACA, PRKCZ, PTGS2, PTK2B, PTPRS, SNCA, SRC, TNF, YWHAG]
GO:0099177	regulation of trans-synaptic signaling	GO_BiologicalProcess-EBI-UniProt-GOA-ACAP-ARAP_25.05.2022_00h00	2.08859e-20	3.59238e-17	3.3794e-30	4.83254e-28	[3, 4, 5, 6]	Group138	10.4925	49	[ABL1, ACHE, ADORA1, ADORA2A, ADRA1A, ADRA1D, ADRA2A, ADRB2, APEX1, APP, BACE1, BCHE, BRAF, CA2, CA7, CAMK2B, CD38, CDK5, CHRNA7, CNR1, CNR2, DNM1, DRD2, DRD3, EPHA4, EPHB1, EPHB2, FYN, GRIA1, GRIN1, GRIN2A, GRIN2B, GRM2, GRM5, GSK3B, KIT, MAPT, MME, MMP12, NTRK1, PRKACA, PRKCZ, PTGS2, PTK2B, PTPRS, SNCA, SRC, TNF, YWHAG]
GO:0046903	secretion	GO_BiologicalProcess-EBI-UniProt-GOA-ACAP-ARAP_25.05.2022_00h00	5.86747e-19	1.0004e-15	3.3794e-30	4.83254e-28	[4]	Group138	6.96078	71	[ABAT, ACHE, ADCY5, ADORA1, ADORA2A, ADORA3, ADRA1A, ADRA1D, ADRA2A, ADRA2B, ADRA2C, AGTR1, ALOX5, APEX1, AVPR1A, AVPR2, AXL, BACE1, BLK, BRAF, BTK, CA2, CA9, CD38, CDK5, CES1, CFTR, CNR1, CRHR1, CYP19A1, DRD2, DRD3, DRD4, EPHA5, FFAR1, FGR, GCGR, GRK2, GRM2, GSK3B, HIF1A, HNF4A, HTR2C, KIT, LYN, MAOB, MIF, MTNR1B, NOS2, NR1H4, OPRK1, OPRM1, PIK3CG, PKN1, PLA2G10, PLA2G1B, PLA2G2A, PLA2G5, PPARG,…
GO:0051046	regulation of secretion	GO_BiologicalProcess-EBI-UniProt-GOA-ACAP-ARAP_25.05.2022_00h00	7.00508e-19	1.19297e-15	3.3794e-30	4.83254e-28	[4, 5]	Group138	8.49772	56	[ABAT, ACHE, ADCY5, ADORA1, ADORA2A, ADORA3, ADRA1A, ADRA1D, ADRA2A, ADRA2B, ADRA2C, AGTR1, ALOX5, APEX1, AVPR1A, AVPR2, BACE1, BLK, BRAF, CD38, CDK5, CES1, CFTR, CNR1, CRHR1, CYP19A1, DRD2, DRD3, DRD4, EPHA5, FFAR1, FGR, GRK2, GRM2, GSK3B, HIF1A, HNF4A, HTR2C, LYN, MAOB, MIF, MTNR1B, NOS2, NR1H4, OPRK1, OPRM1, PLA2G10, PLA2G1B, PPARG, PTGER3, SGK1, SNCA, SYK, TNF, TSPO, TTR]
GO:0140352	export from cell	GO_BiologicalProcess-EBI-UniProt-GOA-ACAP-ARAP_25.05.2022_00h00	1.59307e-18	2.70185e-15	3.3794e-30	4.83254e-28	[2, 4]	Group138	7.15812	67	[ABAT, ABCB1, ABCC1, ABCG2, ACHE, ADCY5, ADORA1, ADORA2A, ADORA3, ADRA1A, ADRA1D, ADRA2A, ADRA2B, ADRA2C, AGTR1, ALOX5, APEX1, ATP4A, ATP4B, AVPR1A, AXL, BACE1, BLK, BRAF, BTK, CD38, CDK5, CFTR, CNR1, CRHR1, CYP19A1, DRD2, DRD3, DRD4, EPHA5, FFAR1, FGR, GCGR, GRK2, GRM2, GSK3B, HIF1A, HNF4A, HTR2C, KCNH2, KIT, LYN, MAOB, MIF, MTNR1B, NOS2, NR1H4, OPRK1, OPRM1, PIK3CG, PKN1, PLA2G10, PLA2G1B, PPAR…
GO:1903530	regulation of secretion by cell	GO_BiologicalProcess-EBI-UniProt-GOA-ACAP-ARAP_25.05.2022_00h00	7.587e-18	1.27917e-14	3.3794e-30	4.83254e-28	[3, 4, 5, 6]	Group138	8.62355	52	[ABAT, ACHE, ADCY5, ADORA1, ADORA2A, ADORA3, ADRA1A, ADRA1D, ADRA2A, ADRA2B, ADRA2C, AGTR1, ALOX5, APEX1, AVPR1A, BACE1, BLK, BRAF, CD38, CDK5, CFTR, CNR1, CRHR1, CYP19A1, DRD2, DRD3, DRD4, EPHA5, FFAR1, FGR, GRK2, GRM2, GSK3B, HIF1A, HNF4A, HTR2C, LYN, MAOB, MIF, MTNR1B, NOS2, NR1H4, OPRK1, OPRM1, PLA2G10, PLA2G1B, PPARG, SNCA, SYK, TNF, TSPO, TTR]
GO:0023061	signal release	GO_BiologicalProcess-EBI-UniProt-GOA-ACAP-ARAP_25.05.2022_00h00	1.28578e-16	2.13696e-13	3.3794e-30	4.83254e-28	[3, 4, 6]	Group138	9.01961	46	[ABAT, ADCY5, ADORA1, ADORA2A, ADORA3, ADRA1A, ADRA1D, ADRA2A, ADRA2B, ADRA2C, AGTR1, ALOX5, BACE1, BLK, BRAF, BTK, CD38, CDK5, CFTR, CNR1, CRHR1, CYP19A1, DRD2, DRD3, EPHA5, FFAR1, GRM2, GSK3B, HIF1A, HNF4A, HTR2C, LYN, MAOB, MIF, MTNR1B, NOS2, NR1H4, OPRK1, OPRM1, PLA2G10, PPARG, PTGS2, SNCA, SYK, TNF, TSPO]
GO:0032940	secretion by cell	GO_BiologicalProcess-EBI-UniProt-GOA-ACAP-ARAP_25.05.2022_00h00	9.76694e-16	1.60276e-12	3.3794e-30	4.83254e-28	[3, 5]	Group138	6.84932	60	[ABAT, ACHE, ADCY5, ADORA1, ADORA2A, ADORA3, ADRA1A, ADRA1D, ADRA2A, ADRA2B, ADRA2C, AGTR1, ALOX5, APEX1, AVPR1A, AXL, BACE1, BLK, BRAF, BTK, CD38, CDK5, CFTR, CNR1, CRHR1, CYP19A1, DRD2, DRD3, DRD4, EPHA5, FFAR1, FGR, GCGR, GRK2, GRM2, GSK3B, HIF1A, HNF4A, HTR2C, KIT, LYN, MAOB, MIF, MTNR1B, NOS2, NR1H4, OPRK1, OPRM1, PIK3CG, PKN1, PLA2G10, PLA2G1B, PPARG, PTGS2, SNCA, SYK, TNF, TSPO, TTR, TYRO3]
GO:0043269	regulation of ion transport	GO_BiologicalProcess-EBI-UniProt-GOA-ACAP-ARAP_25.05.2022_00h00	8.77193e-20	1.50263e-16	1.02616e-25	1.29296e-23	[4, 5]	Group139	8.20996	61	[ABAT, ABCB1, ABL1, ADORA1, ADORA2A, ADRA2A, ADRB2, AKT1, APEX1, APP, ARG1, AVPR1A, BCL2, CA2, CA7, CAMK2B, CAPN1, CDK5, CES1, CFTR, CNR1, CRHR1, DAPK1, DRD2, DRD3, DRD4, EDNRA, EPHB2, F2, F3, FFAR1, FYN, GPR35, GRIN1, GRIN2A, GRIN2B, GRM2, GRM5, KCNH2, KCNMA1, LYN, MAOB, MIF, MMP9, MTNR1B, MYLK, OPRK1, OPRM1, PDE4D, PIK3CG, PLA2G10, PLA2G1B, PRKACA, PTGS2, PTK2B, SLC9A1, SNCA, SYK, TLR9, TNF, TS…
GO:0006811	ion transport	GO_BiologicalProcess-EBI-UniProt-GOA-ACAP-ARAP_25.05.2022_00h00	1.3512e-17	2.26731e-14	1.02616e-25	1.29296e-23	[4]	Group139	5.47619	92	[ABAT, ABCB1, ABCC1, ABCG2, ABL1, ADORA1, ADORA2A, ADRA1A, ADRA1D, ADRA2A, ADRB2, AKR1C1, AKR1C4, AKT1, APEX1, APP, ARG1, ATP4A, ATP4B, AVPR1A, BCL2, BTK, CA2, CA4, CA7, CAMK2B, CAPN1, CDK2, CDK5, CES1, CFTR, CHRNA7, CNR1, CRHR1, DAPK1, DRD2, DRD3, DRD4, EDNRA, EPHB2, F2, F3, FFAR1, FYN, GABRA1, GABRB2, GABRG2, GPR35, GRIA1, GRIA2, GRIA3, GRIA4, GRIN1, GRIN2A, GRIN2B, GRM2, GRM5, HTR2C, HTR3A, KC…
GO:0006812	cation transport	GO_BiologicalProcess-EBI-UniProt-GOA-ACAP-ARAP_25.05.2022_00h00	7.09027e-13	1.11105e-09	1.02616e-25	1.29296e-23	[5]	Group139	5.39291	70	[ABAT, ABL1, ADORA1, ADORA2A, ADRA1A, ADRA1D, ADRA2A, ADRB2, AKT1, APEX1, APP, ARG1, ATP4A, ATP4B, BCL2, BTK, CAMK2B, CAPN1, CDK2, CDK5, CHRNA7, CNR1, CRHR1, DAPK1, DRD2, DRD3, DRD4, EDNRA, EPHB2, F2, F3, FFAR1, FYN, GPR35, GRIA1, GRIA2, GRIA3, GRIA4, GRIN1, GRIN2A, GRIN2B, GRM2, HTR2C, HTR3A, KCNH2, KCNMA1, LCK, LYN, MAOB, MMP9, MTNR1B, MYLK, OPRK1, OPRM1, PDE4D, PIK3CG, PLA2G1B, PRKACA, PRKCZ, …
GO:0051924	regulation of calcium ion transport	GO_BiologicalProcess-EBI-UniProt-GOA-ACAP-ARAP_25.05.2022_00h00	1.22843e-11	1.85984e-08	1.02616e-25	1.29296e-23	[6, 7, 8]	Group139	10.0358	28	[ABL1, ADORA2A, ADRA2A, APEX1, BCL2, CAMK2B, CDK5, CRHR1, DRD2, DRD3, DRD4, F2, FFAR1, FYN, GPR35, GRIN1, LYN, MYLK, PDE4D, PIK3CG, PLA2G1B, PRKACA, PTGS2, PTK2B, SLC9A1, SNCA, TLR9, TSPO]
GO:0010959	regulation of metal ion transport	GO_BiologicalProcess-EBI-UniProt-GOA-ACAP-ARAP_25.05.2022_00h00	1.41158e-11	2.1329e-08	1.02616e-25	1.29296e-23	[5, 6, 7]	Group139	8.12065	35	[ABL1, ADORA1, ADORA2A, ADRA2A, ADRB2, AKT1, APEX1, BCL2, CAMK2B, CDK5, CRHR1, DRD2, DRD3, DRD4, F2, F3, FFAR1, FYN, GPR35, GRIN1, KCNH2, LYN, MTNR1B, MYLK, OPRK1, PDE4D, PIK3CG, PLA2G1B, PRKACA, PTGS2, PTK2B, SLC9A1, SNCA, TLR9, TSPO]
GO:0030001	metal ion transport	GO_BiologicalProcess-EBI-UniProt-GOA-ACAP-ARAP_25.05.2022_00h00	5.45533e-11	8.03025e-08	1.02616e-25	1.29296e-23	[6]	Group139	5.60081	55	[ABL1, ADORA1, ADORA2A, ADRA1A, ADRA1D, ADRA2A, ADRB2, AKT1, APEX1, ATP4A, ATP4B, BCL2, CAMK2B, CDK2, CDK5, CHRNA7, CNR1, CRHR1, DRD2, DRD3, DRD4, EDNRA, F2, F3, FFAR1, FYN, GPR35, GRIN1, GRIN2A, GRIN2B, GRM2, HTR2C, KCNH2, KCNMA1, LCK, LYN, MTNR1B, MYLK, OPRK1, OPRM1, PDE4D, PIK3CG, PLA2G1B, PRKACA, PRKCZ, PTGS2, PTK2B, SGK1, SLC5A1, SLC5A2, SLC9A1, SNCA, TLR9, TRPM8, TSPO]
GO:1903169	regulation of calcium ion transmembrane transport	GO_BiologicalProcess-EBI-UniProt-GOA-ACAP-ARAP_25.05.2022_00h00	2.65307e-10	3.77797e-07	1.02616e-25	1.29296e-23	[6, 7, 8, 9]	Group139	11.1675	22	[ABL1, ADRA2A, APEX1, BCL2, CDK5, CRHR1, DRD2, DRD3, DRD4, F2, FYN, GPR35, GRIN1, LYN, PDE4D, PIK3CG, PLA2G1B, PRKACA, PTK2B, SLC9A1, SNCA, TLR9]
GO:0051047	positive regulation of secretion	GO_BiologicalProcess-EBI-UniProt-GOA-ACAP-ARAP_25.05.2022_00h00	1.38275e-08	1.76991e-05	1.02616e-25	1.29296e-23	[3, 4, 5, 6]	Group139	7.83133	26	[ABAT, ACHE, ADORA1, ADORA2A, AVPR1A, BLK, CD38, CDK5, CFTR, CNR1, CYP19A1, DRD2, DRD3, FFAR1, FGR, GRK2, HIF1A, MIF, NR1H4, OPRK1, PLA2G10, PLA2G1B, PPARG, SNCA, SYK, TTR]
GO:1903532	positive regulation of secretion by cell	GO_BiologicalProcess-EBI-UniProt-GOA-ACAP-ARAP_25.05.2022_00h00	4.90529e-08	6.05803e-05	1.02616e-25	1.29296e-23	[3, 4, 5, 6, 7]	Group139	7.84314	24	[ABAT, ACHE, ADORA2A, AVPR1A, BLK, CD38, CDK5, CFTR, CNR1, CYP19A1, DRD2, FFAR1, FGR, GRK2, HIF1A, MIF, NR1H4, OPRK1, PLA2G10, PLA2G1B, PPARG, SNCA, SYK, TTR]
GO:0032309	icosanoid secretion	GO_BiologicalProcess-EBI-UniProt-GOA-ACAP-ARAP_25.05.2022_00h00	1.56853e-08	2.00302e-05	5.36921e-19	5.10075e-17	[5, 8, 9]	Group140	20.3704	11	[DRD2, DRD3, DRD4, MIF, NOS2, PLA2G10, PLA2G1B, PLA2G2A, PLA2G5, PTGS2, SYK]
GO:0050482	arachidonic acid secretion	GO_BiologicalProcess-EBI-UniProt-GOA-ACAP-ARAP_25.05.2022_00h00	6.27996e-08	7.65527e-05	5.36921e-19	5.10075e-17	[6, 8, 9, 10]	Group140	24.3243	9	[DRD2, DRD3, DRD4, MIF, PLA2G10, PLA2G1B, PLA2G2A, PLA2G5, SYK]
GO:1903963	arachidonate transport	GO_BiologicalProcess-EBI-UniProt-GOA-ACAP-ARAP_25.05.2022_00h00	6.27996e-08	7.65527e-05	5.36921e-19	5.10075e-17	[7, 8, 9]	Group140	24.3243	9	[DRD2, DRD3, DRD4, MIF, PLA2G10, PLA2G1B, PLA2G2A, PLA2G5, SYK]
GO:0045187	regulation of circadian sleep/wake cycle, sleep	GO_BiologicalProcess-EBI-UniProt-GOA-ACAP-ARAP_25.05.2022_00h00	3.92693e-07	0.000441387	5.36921e-19	5.10075e-17	[4, 5, 6, 7, 8]	Group140	40	6	[ADORA1, ADORA2A, ADRB1, DRD2, DRD3, MTNR1B]
GO:0050802	circadian sleep/wake cycle, sleep	GO_BiologicalProcess-EBI-UniProt-GOA-ACAP-ARAP_25.05.2022_00h00	9.36371e-07	0.00100379	5.36921e-19	5.10075e-17	[3, 5, 6, 7]	Group140	35.2941	6	[ADORA1, ADORA2A, ADRB1, DRD2, DRD3, MTNR1B]
GO:0001963	synaptic transmission, dopaminergic	GO_BiologicalProcess-EBI-UniProt-GOA-ACAP-ARAP_25.05.2022_00h00	1.19435e-06	0.00125645	5.36921e-19	5.10075e-17	[7, 8]	Group140	25.9259	7	[ADORA2A, CDK5, DRD2, DRD3, DRD4, PTGS2, SNCA]
GO:0042749	regulation of circadian sleep/wake cycle	GO_BiologicalProcess-EBI-UniProt-GOA-ACAP-ARAP_25.05.2022_00h00	2.77715e-06	0.00274383	5.36921e-19	5.10075e-17	[3, 4, 5, 6]	Group140	30	6	[ADORA1, ADORA2A, ADRB1, DRD2, DRD3, MTNR1B]
GO:0022410	circadian sleep/wake cycle process	GO_BiologicalProcess-EBI-UniProt-GOA-ACAP-ARAP_25.05.2022_00h00	3.81812e-06	0.00368449	5.36921e-19	5.10075e-17	[4, 5, 6]	Group140	28.5714	6	[ADORA1, ADORA2A, ADRB1, DRD2, DRD3, MTNR1B]
GO:0032410	negative regulation of transporter activity	GO_BiologicalProcess-EBI-UniProt-GOA-ACAP-ARAP_25.05.2022_00h00	5.2624e-06	0.00497297	5.36921e-19	5.10075e-17	[3, 4, 5, 6]	Group140	11.7021	11	[ADRA2A, CRHR1, DRD2, DRD3, DRD4, EPHB2, GPR35, MMP9, MTNR1B, SNCA, TLR9]
GO:0023051	regulation of signaling	GO_BiologicalProcess-EBI-UniProt-GOA-ACAP-ARAP_25.05.2022_00h00	6.22737e-42	1.14221e-38	3.85413e-32	5.81973e-30	[2, 3]	Group141	5.4525	194	[ABAT, ABL1, ACHE, ADAM10, ADAM17, ADCY5, ADORA1, ADORA2A, ADRA1A, ADRA1D, ADRA2A, ADRA2B, ADRA2C, ADRB2, AGTR1, AKR1B1, AKR1C2, AKR1C3, AKT1, ALK, ALOX15, ALOX5, APEX1, APP, AR, ARG1, AURKA, AURKB, AVPR1A, AXL, BACE1, BCHE, BCL2, BCL2L1, BLK, BRAF, CA2, CA7, CAMK2B, CAPN1, CBS, CCNA2, CCNB1, CD38, CDK3, CDK4, CDK5, CDK5R1, CFTR, CHEK1, CHEK2, CHRNA7, CNR1, CNR2, CRHR1, CSK, CSNK1A1, CSNK1D, CSNK…
GO:0010646	regulation of cell communication	GO_BiologicalProcess-EBI-UniProt-GOA-ACAP-ARAP_25.05.2022_00h00	1.59762e-41	2.92682e-38	3.85413e-32	5.81973e-30	[3, 4]	Group141	5.44275	193	[ABAT, ABL1, ACHE, ADAM10, ADAM17, ADCY5, ADORA1, ADORA2A, ADRA1A, ADRA1D, ADRA2A, ADRA2B, ADRA2C, ADRB2, AGTR1, AKR1B1, AKR1C2, AKR1C3, AKT1, ALK, ALOX15, ALOX5, APEX1, APP, AR, ARG1, AURKA, AURKB, AVPR1A, AXL, BACE1, BCHE, BCL2, BCL2L1, BLK, BRAF, CA2, CA7, CAMK2B, CAPN1, CBS, CCNA2, CCNB1, CD38, CDK3, CDK4, CDK5, CDK5R1, CFTR, CHEK1, CHEK2, CHRNA7, CNR1, CNR2, CRHR1, CSK, CSNK1A1, CSNK1D, CSNK…
GO:0048583	regulation of response to stimulus	GO_BiologicalProcess-EBI-UniProt-GOA-ACAP-ARAP_25.05.2022_00h00	1.46712e-34	2.64523e-31	3.85413e-32	5.81973e-30	[2, 3]	Group141	4.74168	201	[ABAT, ABCB1, ABCC1, ABL1, ADAM10, ADAM17, ADORA1, ADORA2A, ADRA1A, ADRA1D, ADRA2A, ADRA2B, ADRA2C, ADRB2, AGTR1, AHR, AKR1B1, AKR1C1, AKR1C2, AKR1C3, AKT1, ALK, ALOX12, ALOX15, ALOX5, APEX1, APP, AR, ARG1, AURKA, AURKB, AXL, BACE1, BCL2, BCL2L1, BLK, BMX, BRAF, BTK, CAMK2B, CAPN1, CBS, CCNA2, CCNB1, CD38, CDK3, CDK4, CDK5, CDK5R1, CFD, CHEK1, CHEK2, CHRNA7, CNR1, CNR2, CSK, CSNK1A1, CSNK1D, CSNK…
GO:0009966	regulation of signal transduction	GO_BiologicalProcess-EBI-UniProt-GOA-ACAP-ARAP_25.05.2022_00h00	2.11205e-33	3.8017e-30	3.85413e-32	5.81973e-30	[3, 4, 5]	Group141	5.32151	168	[ABAT, ABL1, ADAM10, ADAM17, ADORA1, ADORA2A, ADRA1A, ADRA1D, ADRA2A, ADRA2B, ADRA2C, ADRB2, AKR1B1, AKR1C2, AKR1C3, AKT1, ALK, ALOX15, APEX1, APP, AR, ARG1, AURKA, AURKB, AXL, BCL2, BCL2L1, BLK, BRAF, CAPN1, CBS, CCNA2, CCNB1, CDK3, CDK4, CDK5, CDK5R1, CHEK1, CHEK2, CHRNA7, CSK, CSNK1A1, CSNK1D, CSNK2A1, CYP1B1, DAPK1, DRD2, DRD3, DRD4, DUSP3, DYRK1A, DYRK2, EGFR, ELANE, EPHA2, EPHA4, EPHA7, EPH…
GO:0048523	negative regulation of cellular process	GO_BiologicalProcess-EBI-UniProt-GOA-ACAP-ARAP_25.05.2022_00h00	2.91176e-25	5.12761e-22	3.85413e-32	5.81973e-30	[2, 3, 4]	Group141	4.05513	203	[ABAT, ABL1, ACHE, ADAM10, ADAM17, ADORA1, ADORA2A, ADORA3, ADRA1A, ADRA1D, ADRA2A, ADRA2B, ADRA2C, ADRB2, AHR, AKR1B1, AKR1C3, AKT1, AKT2, ALB, ALOX12, ALOX5, APEX1, APP, AR, ARG1, AURKA, AURKB, AVPR1A, AVPR2, AXL, BCHE, BCL2, BCL2L1, BLK, BRAF, BTK, CBS, CCNA2, CCNB1, CCNE1, CD38, CDK1, CDK2, CDK3, CDK5, CDK5R1, CDK6, CELA1, CHEK1, CHEK2, CHRNA7, CNR1, CNR2, CRHR1, CSK, CSNK1A1, CSNK2A1, CXCR2,…
GO:0032101	regulation of response to external stimulus	GO_BiologicalProcess-EBI-UniProt-GOA-ACAP-ARAP_25.05.2022_00h00	2.95443e-25	5.19979e-22	3.85413e-32	5.81973e-30	[3, 4]	Group141	7.91016	81	[ABAT, ABCC1, ADAM10, ADAM17, ADORA1, ADORA2A, AGTR1, ALOX12, ALOX15, ALOX5, APP, ARG1, BACE1, BRAF, BTK, CNR1, CNR2, CXCR2, CYP19A1, DPP4, DRD2, DRD3, DUSP3, ELANE, EPHA4, EPHB2, ESR1, F2, F3, FGFR1, FGR, FUT7, FYN, HSP90AA1, IDO1, IGF1R, IKBKB, KDR, LYN, MAP2K1, MAPK14, MET, MIF, MMP12, MMP3, MMP8, MMP9, NR1H4, OPRM1, PGF, PIK3CG, PKN1, PLA2G10, PLA2G2A, PLA2G5, PLA2G7, PLG, PPARA, PPARG, PRKDC…
GO:0010648	negative regulation of cell communication	GO_BiologicalProcess-EBI-UniProt-GOA-ACAP-ARAP_25.05.2022_00h00	1.09622e-18	1.86248e-15	3.85413e-32	5.81973e-30	[3, 4, 5]	Group141	5.96394	86	[ABL1, ACHE, ADAM17, ADORA1, ADRA1A, ADRA1D, ADRA2A, ADRB2, AKR1B1, AKT1, AR, ARG1, AVPR1A, BCHE, BCL2, BCL2L1, BRAF, CD38, CDK3, CHEK2, CNR2, CSK, CSNK1A1, CSNK2A1, DRD2, DRD3, DUSP3, DYRK1A, DYRK2, EGFR, EPHA2, EPHA4, EPHB2, ESR1, GLI2, GPR35, GRIA1, GRK2, GRM5, GSK3B, HDAC1, HDAC2, HDAC3, HIF1A, HSP90AB1, IGF1R, IGFBP3, LYN, MAPK14, MAPT, MCL1, MET, MIF, MMP12, MMP14, MMP9, MTNR1B, MTOR, NR1H4…
GO:0023057	negative regulation of signaling	GO_BiologicalProcess-EBI-UniProt-GOA-ACAP-ARAP_25.05.2022_00h00	1.36204e-18	2.31139e-15	3.85413e-32	5.81973e-30	[2, 3, 4]	Group141	5.94333	86	[ABL1, ACHE, ADAM17, ADORA1, ADRA1A, ADRA1D, ADRA2A, ADRB2, AKR1B1, AKT1, AR, ARG1, AVPR1A, BCHE, BCL2, BCL2L1, BRAF, CD38, CDK3, CHEK2, CNR2, CSK, CSNK1A1, CSNK2A1, DRD2, DRD3, DUSP3, DYRK1A, DYRK2, EGFR, EPHA2, EPHA4, EPHB2, ESR1, GLI2, GPR35, GRIA1, GRK2, GRM5, GSK3B, HDAC1, HDAC2, HDAC3, HIF1A, HSP90AB1, IGF1R, IGFBP3, LYN, MAPK14, MAPT, MCL1, MET, MIF, MMP12, MMP14, MMP9, MTNR1B, MTOR, NR1H4…
GO:0048585	negative regulation of response to stimulus	GO_BiologicalProcess-EBI-UniProt-GOA-ACAP-ARAP_25.05.2022_00h00	3.0598e-18	5.17719e-15	3.85413e-32	5.81973e-30	[2, 3, 4]	Group141	5.52291	94	[ABAT, ABL1, ADAM17, ADORA1, ADORA2A, ADRA1A, ADRA1D, ADRA2A, ADRB2, AHR, AKR1B1, AKT1, ALOX12, ALOX15, ALOX5, AR, ARG1, BACE1, BCL2, BCL2L1, CDK3, CHEK2, CNR2, CSK, CSNK1A1, CSNK2A1, CYP19A1, DPP4, DRD2, DRD3, DUSP3, DYRK1A, DYRK2, EGFR, ELANE, EPHA2, EPHA4, EPHB2, ESR1, F2, FGR, FYN, GLI2, GRK2, GRM5, GSK3B, HDAC1, HDAC2, HDAC3, HIF1A, IGF1R, IGFBP3, LYN, MAPK14, MCL1, MET, MIF, MMP12, MMP14, M…
GO:0032102	negative regulation of response to external stimulus	GO_BiologicalProcess-EBI-UniProt-GOA-ACAP-ARAP_25.05.2022_00h00	3.80333e-13	6.00546e-10	3.85413e-32	5.81973e-30	[3, 4, 5]	Group141	8.74704	37	[ABAT, ADORA1, ADORA2A, ALOX12, ALOX5, ARG1, BACE1, CNR2, CYP19A1, DPP4, DRD2, DRD3, DUSP3, ELANE, EPHA4, F2, FGR, FYN, LYN, MAPK14, MIF, MMP12, NR1H4, PLA2G10, PLG, PPARA, PPARG, PTGER4, PTPRS, SERPINE1, SIRT2, SRC, ST6GAL1, SYK, TNF, TYRO3, YES1]
GO:0009968	negative regulation of signal transduction	GO_BiologicalProcess-EBI-UniProt-GOA-ACAP-ARAP_25.05.2022_00h00	5.43044e-13	8.53122e-10	3.85413e-32	5.81973e-30	[3, 4, 5, 6]	Group141	5.36254	71	[ABL1, ADAM17, ADRA1A, ADRA1D, ADRB2, AKR1B1, AKT1, AR, ARG1, BCL2, BCL2L1, CDK3, CHEK2, CSK, CSNK1A1, CSNK2A1, DRD2, DRD3, DUSP3, DYRK1A, DYRK2, EGFR, EPHA2, EPHA4, EPHB2, ESR1, GLI2, GRK2, GRM5, GSK3B, HDAC1, HDAC2, HDAC3, HIF1A, IGF1R, IGFBP3, LYN, MAPK14, MCL1, MET, MIF, MMP12, MMP14, MMP9, MTNR1B, MTOR, NR1H4, OPRM1, PDE4D, PIK3CB, PPARA, PPARG, PRKACA, PRKCZ, PRMT1, PTGS2, PTPN1, PTPRS, RPS…
GO:2001243	negative regulation of intrinsic apoptotic signaling pathway	GO_BiologicalProcess-EBI-UniProt-GOA-ACAP-ARAP_25.05.2022_00h00	1.50101e-07	0.00017757	3.85413e-32	5.81973e-30	[5, 6, 7, 8, 9]	Group141	12.2807	14	[AKT1, BCL2, BCL2L1, HDAC1, HIF1A, MCL1, MIF, MMP9, PIK3CB, PTGS2, PTPN1, SIRT1, SRC, TRAP1]
GO:2001242	regulation of intrinsic apoptotic signaling pathway	GO_BiologicalProcess-EBI-UniProt-GOA-ACAP-ARAP_25.05.2022_00h00	1.83222e-06	0.00187986	3.85413e-32	5.81973e-30	[5, 6, 7, 8]	Group141	8.83978	16	[AKT1, BCL2, BCL2L1, HDAC1, HIF1A, LCK, MCL1, MIF, MMP9, PARP1, PIK3CB, PTGS2, PTPN1, SIRT1, SRC, TRAP1]
GO:0007588	excretion	GO_BiologicalProcess-EBI-UniProt-GOA-ACAP-ARAP_25.05.2022_00h00	4.8245e-11	7.13061e-08	6.02134e-34	9.63414e-32	[3]	Group142	28.5714	12	[ABCG2, ADORA1, ADORA2A, ADRA1A, ADRA1D, AGTR1, AVPR1A, AVPR2, DRD2, DRD3, KCNMA1, SLC22A12]
GO:0001505	regulation of neurotransmitter levels	GO_BiologicalProcess-EBI-UniProt-GOA-ACAP-ARAP_25.05.2022_00h00	4.01055e-08	5.00917e-05	6.02134e-34	9.63414e-32	[3]	Group142	8.8983	21	[ABAT, ACHE, ADORA2A, ADRA1A, ADRA1D, ADRA2A, ALDH5A1, BACE1, BCHE, BRAF, CDK5, CNR1, COMT, DRD2, DRD3, DRD4, GSK3B, MAOA, MAOB, SLC29A1, SNCA]
GO:2000300	regulation of synaptic vesicle exocytosis	GO_BiologicalProcess-EBI-UniProt-GOA-ACAP-ARAP_25.05.2022_00h00	1.98065e-06	0.00200838	6.02134e-34	9.63414e-32	[5, 6, 7, 8, 9, 10]	Group142	14.4928	10	[ADORA2A, ADRA1A, ADRA1D, ADRA2A, BACE1, BRAF, CDK5, CNR1, DRD2, GSK3B]
GO:0031399	regulation of protein modification process	GO_BiologicalProcess-EBI-UniProt-GOA-ACAP-ARAP_25.05.2022_00h00	1.27385e-30	2.27637e-27	1.7918e-24	2.18599e-22	[5, 6]	Group143	6.86334	114	[ABL1, ADAM17, ADORA1, ADORA2A, ADRA1A, ADRA1D, ADRA2A, ADRA2B, ADRA2C, ADRB2, AKT1, AKT2, ALK, APP, AURKB, BCL2, BRAF, CBS, CCNA1, CCNA2, CCNB1, CCNB2, CCNB3, CCNE1, CDK5, CDK5R1, CHEK1, CHEK2, CHRNA7, CSK, CSNK1D, DBF4, DNMT1, DRD2, DRD4, DUSP3, DYRK1A, EGFR, ELANE, EPHA1, EPHA4, EPHA7, EPHB2, ERBB2, ERN1, F2, FASN, FGFR1, FGR, FLT3, FYN, GRM5, GSK3B, HDAC2, HDAC3, HDAC6, HDAC8, HIF1A, HSP90AA1…
GO:0001932	regulation of protein phosphorylation	GO_BiologicalProcess-EBI-UniProt-GOA-ACAP-ARAP_25.05.2022_00h00	2.86495e-30	5.1082e-27	1.7918e-24	2.18599e-22	[6, 7, 8]	Group143	8.01012	95	[ABL1, ADAM17, ADORA1, ADORA2A, ADRA1A, ADRA1D, ADRA2A, ADRA2B, ADRA2C, ADRB2, AKT1, AKT2, ALK, APP, AURKB, BCL2, BRAF, CBS, CCNA1, CCNA2, CCNB1, CCNB2, CCNB3, CCNE1, CDK5, CDK5R1, CHEK2, CHRNA7, CSK, CSNK1D, DBF4, DRD2, DRD4, DUSP3, EGFR, ELANE, EPHA1, EPHA4, EPHA7, EPHB2, ERBB2, ERN1, F2, FASN, FGFR1, FGR, FLT3, FYN, GRM5, HDAC2, HDAC3, HDAC6, HSP90AA1, HSP90AB1, IGFBP3, INSR, KDR, KIT, LYN, MA…
GO:0051246	regulation of protein metabolic process	GO_BiologicalProcess-EBI-UniProt-GOA-ACAP-ARAP_25.05.2022_00h00	1.09891e-25	1.93629e-22	1.7918e-24	2.18599e-22	[4, 5]	Group143	5.14866	142	[ABL1, ADAM17, ADORA1, ADORA2A, ADRA1A, ADRA1D, ADRA2A, ADRA2B, ADRA2C, ADRB2, AGTR1, AKT1, AKT2, ALK, APEX1, APP, AURKA, AURKB, BCL2, BRAF, CBS, CCNA1, CCNA2, CCNB1, CCNB2, CCNB3, CCNE1, CDK2, CDK5, CDK5R1, CHEK1, CHEK2, CHRNA7, CSK, CSNK1A1, CSNK1D, CSNK2A1, CTSB, CTSD, CYP1B1, DAPK1, DBF4, DNMT1, DRD2, DRD4, DUSP3, DYRK1A, EGFR, ELANE, EPHA1, EPHA4, EPHA7, EPHB2, ERBB2, ERN1, F2, F3, FASN, FGF…
GO:0051248	negative regulation of protein metabolic process	GO_BiologicalProcess-EBI-UniProt-GOA-ACAP-ARAP_25.05.2022_00h00	2.77788e-12	4.28349e-09	1.7918e-24	2.18599e-22	[4, 5, 6]	Group143	5.59567	62	[ABL1, ADORA2A, AKT1, APEX1, APP, CDK5, CHRNA7, CSNK2A1, CTSB, DAPK1, DNMT1, DRD2, DUSP3, EGFR, EPHA1, EPHA4, EPHB2, F2, FTO, FYN, GRIN2A, GSK3B, HDAC2, HDAC6, HDAC8, HSP90AB1, IGFBP3, IKBKB, KDM3A, KDM4A, KDM4C, LYN, MAPT, MIF, MMP9, NOS2, PDE4D, PIK3CB, PKN1, PLAA, PLEC, PLK1, PPARG, PRKCZ, PRKDC, PTGS2, PTK6, PTPN1, ROCK1, ROCK2, RPS6KA3, SERPINE1, SIRT1, SIRT2, SNCA, SRC, TNF, TSPO, TYMS, VEG…
GO:0031400	negative regulation of protein modification process	GO_BiologicalProcess-EBI-UniProt-GOA-ACAP-ARAP_25.05.2022_00h00	4.31222e-12	6.60632e-09	1.7918e-24	2.18599e-22	[5, 6, 7]	Group143	7.56144	40	[ABL1, ADORA2A, AKT1, CDK5, DNMT1, DRD2, DUSP3, EPHA1, EPHB2, FYN, GSK3B, HDAC2, HDAC8, IGFBP3, IKBKB, KDM3A, KDM4A, KDM4C, LYN, MAPT, PDE4D, PIK3CB, PKN1, PLAA, PLEC, PLK1, PPARG, PRKCZ, PRKDC, PTK6, PTPN1, ROCK1, ROCK2, SIRT1, SIRT2, SNCA, TNF, TSPO, XDH, YWHAG]
GO:0045936	negative regulation of phosphate metabolic process	GO_BiologicalProcess-EBI-UniProt-GOA-ACAP-ARAP_25.05.2022_00h00	2.19928e-10	3.14277e-07	1.7918e-24	2.18599e-22	[5, 6, 7]	Group143	7.52212	34	[ABL1, ADORA2A, AKT1, CSK, DRD2, DUSP3, EPHA1, EPHB2, GSK3B, IGFBP3, IKBKB, LYN, MAPT, PARP1, PDE4D, PIK3CB, PKN1, PLEC, PLK1, PPARA, PPARG, PRKCZ, PRKDC, PTK6, PTPN1, ROCK1, ROCK2, SIRT1, SIRT2, SNCA, TNF, TSPO, XDH, YWHAG]
GO:0010563	negative regulation of phosphorus metabolic process	GO_BiologicalProcess-EBI-UniProt-GOA-ACAP-ARAP_25.05.2022_00h00	2.33194e-10	3.32535e-07	1.7918e-24	2.18599e-22	[4, 5, 6]	Group143	7.50552	34	[ABL1, ADORA2A, AKT1, CSK, DRD2, DUSP3, EPHA1, EPHB2, GSK3B, IGFBP3, IKBKB, LYN, MAPT, PARP1, PDE4D, PIK3CB, PKN1, PLEC, PLK1, PPARA, PPARG, PRKCZ, PRKDC, PTK6, PTPN1, ROCK1, ROCK2, SIRT1, SIRT2, SNCA, TNF, TSPO, XDH, YWHAG]
GO:0052548	regulation of endopeptidase activity	GO_BiologicalProcess-EBI-UniProt-GOA-ACAP-ARAP_25.05.2022_00h00	2.33194e-10	3.32535e-07	1.7918e-24	2.18599e-22	[6, 7, 8]	Group143	7.50552	34	[ADORA2A, AKT1, APP, CCNA2, CSNK2A1, CTSD, DAPK1, EPHA4, EPHA7, F3, FASN, FYN, GRIN1, GRIN2A, GRIN2B, HDAC1, LCK, LYN, MAPT, MMP9, PPARG, PTGS2, ROCK1, ROCK2, RPS6KA3, SERPINE1, SIRT1, SNCA, SRC, SYK, TNF, VCP, VEGFA, XDH]
GO:0052547	regulation of peptidase activity	GO_BiologicalProcess-EBI-UniProt-GOA-ACAP-ARAP_25.05.2022_00h00	4.51162e-10	6.32981e-07	1.7918e-24	2.18599e-22	[5, 6, 7]	Group143	7.15746	35	[ADORA2A, AKT1, APP, CCNA2, CSNK2A1, CTSB, CTSD, DAPK1, EPHA4, EPHA7, F3, FASN, FYN, GRIN1, GRIN2A, GRIN2B, HDAC1, LCK, LYN, MAPT, MMP9, PPARG, PTGS2, ROCK1, ROCK2, RPS6KA3, SERPINE1, SIRT1, SNCA, SRC, SYK, TNF, VCP, VEGFA, XDH]
GO:0044092	negative regulation of molecular function	GO_BiologicalProcess-EBI-UniProt-GOA-ACAP-ARAP_25.05.2022_00h00	5.96878e-10	8.32645e-07	1.7918e-24	2.18599e-22	[3]	Group143	4.96338	61	[ABL1, ADORA2A, ADORA3, ADRA2A, ADRB2, AKT1, APP, AURKA, AURKB, CNR1, CNR2, CRHR1, CSK, CSNK2A1, CTSB, CYP1B1, DRD2, DRD3, DRD4, DUSP3, EPHA1, EPHB2, ESR1, ESR2, GPR35, GRM2, GSK3B, HDAC2, HDAC6, IKBKB, LYN, MAPT, MET, MMP9, MTNR1B, NEK2, NR1H4, PIK3CB, PIM1, PKN1, PLA2G10, PLEC, PLK1, PPARA, PPARG, PRKCZ, PTGS2, PTK6, PTPN1, ROCK1, ROCK2, RPS6KA3, SERPINE1, SIRT1, SNCA, SRC, TLR9, TNF, TNKS, VEG…
GO:0042326	negative regulation of phosphorylation	GO_BiologicalProcess-EBI-UniProt-GOA-ACAP-ARAP_25.05.2022_00h00	3.11194e-08	3.91171e-05	1.7918e-24	2.18599e-22	[6, 7, 8]	Group143	7.1066	28	[ABL1, ADORA2A, AKT1, CSK, DRD2, DUSP3, EPHA1, EPHB2, IGFBP3, LYN, MAPT, PDE4D, PIK3CB, PKN1, PLEC, PLK1, PPARA, PPARG, PRKCZ, PRKDC, PTK6, PTPN1, ROCK1, SIRT1, SIRT2, SNCA, XDH, YWHAG]
GO:0001933	negative regulation of protein phosphorylation	GO_BiologicalProcess-EBI-UniProt-GOA-ACAP-ARAP_25.05.2022_00h00	5.03128e-07	0.000557969	1.7918e-24	2.18599e-22	[6, 7, 8, 9]	Group143	6.91643	24	[ABL1, ADORA2A, AKT1, DRD2, DUSP3, EPHA1, EPHB2, IGFBP3, LYN, PDE4D, PIK3CB, PKN1, PLEC, PLK1, PPARG, PRKCZ, PRKDC, PTK6, PTPN1, SIRT1, SIRT2, SNCA, XDH, YWHAG]
GO:0051348	negative regulation of transferase activity	GO_BiologicalProcess-EBI-UniProt-GOA-ACAP-ARAP_25.05.2022_00h00	1.06505e-06	0.00112788	1.7918e-24	2.18599e-22	[5]	Group143	7.31707	21	[ABL1, ADORA2A, AKT1, CSK, DUSP3, EPHA1, EPHB2, GSK3B, LYN, MAPT, PIK3CB, PKN1, PLEC, PLK1, PPARG, PTK6, PTPN1, SIRT1, SNCA, SRC, YWHAG]
GO:0033673	negative regulation of kinase activity	GO_BiologicalProcess-EBI-UniProt-GOA-ACAP-ARAP_25.05.2022_00h00	1.66112e-06	0.00171926	1.7918e-24	2.18599e-22	[6, 7, 8, 9]	Group143	7.69231	19	[ABL1, ADORA2A, AKT1, CSK, DUSP3, EPHA1, EPHB2, LYN, MAPT, PIK3CB, PKN1, PLEC, PLK1, PPARG, PTK6, PTPN1, SIRT1, SNCA, YWHAG]
GO:0043086	negative regulation of catalytic activity	GO_BiologicalProcess-EBI-UniProt-GOA-ACAP-ARAP_25.05.2022_00h00	2.13228e-06	0.00214721	1.7918e-24	2.18599e-22	[4]	Group143	4.7619	40	[ABL1, ADORA2A, AKT1, APP, CNR1, CNR2, CSK, CSNK2A1, CTSB, DRD2, DRD3, DUSP3, EPHA1, EPHB2, GRM2, GSK3B, HDAC6, IKBKB, LYN, MAPT, MMP9, PIK3CB, PKN1, PLEC, PLK1, PPARG, PRKCZ, PTGS2, PTK6, PTPN1, ROCK1, ROCK2, RPS6KA3, SERPINE1, SIRT1, SNCA, SRC, TNF, VEGFA, YWHAG]
GO:0006469	negative regulation of protein kinase activity	GO_BiologicalProcess-EBI-UniProt-GOA-ACAP-ARAP_25.05.2022_00h00	5.51079e-06	0.00519117	1.7918e-24	2.18599e-22	[7, 8, 9, 10]	Group143	7.72727	17	[ABL1, ADORA2A, AKT1, DUSP3, EPHA1, EPHB2, LYN, PIK3CB, PKN1, PLEC, PLK1, PPARG, PTK6, PTPN1, SIRT1, SNCA, YWHAG]
GO:0034330	cell junction organization	GO_BiologicalProcess-EBI-UniProt-GOA-ACAP-ARAP_25.05.2022_00h00	2.90418e-13	4.59732e-10	2.60933e-18	2.3484e-16	[4]	Group144	6.76393	51	[ABL1, ACHE, ADAM10, APP, BCL2, CAMK2B, CDK5, CDK5R1, CHRNA7, CSK, DRD2, DUSP3, EPHA2, EPHA3, EPHA4, EPHA7, EPHB1, EPHB2, EPHB3, ERBB2, FYN, GABRA1, GABRB2, GABRG2, GRIN2B, GRM5, HDAC6, IGF1R, IKBKB, INSR, KDR, MAP4K4, MAPK14, MAPT, MMP14, NR1H4, NTRK1, PIK3R1, PLEC, PRKACA, PTK2, PTK2B, PTPRS, ROCK1, ROCK2, SLC9A1, SNCA, SRC, TNF, VCP, VEGFA]
GO:0031589	cell-substrate adhesion	GO_BiologicalProcess-EBI-UniProt-GOA-ACAP-ARAP_25.05.2022_00h00	3.18157e-12	4.89962e-09	2.60933e-18	2.3484e-16	[3]	Group144	8.78553	34	[ABL1, ALOX15, AXL, BCL2, BRAF, CCNA2, CDK5, CDK6, DUSP3, EPHA1, EPHA3, EPHB1, EPHB3, FYN, GSK3B, KDR, MAP4K4, MMP12, MMP14, PIK3CB, PIK3R1, PLG, PRKCZ, PTK2, PTK2B, ROCK1, ROCK2, SERPINE1, SLC9A1, SRC, ST6GAL1, TYRO3, VCAM1, VEGFA]
GO:0034329	cell junction assembly	GO_BiologicalProcess-EBI-UniProt-GOA-ACAP-ARAP_25.05.2022_00h00	8.10741e-11	1.18611e-07	2.60933e-18	2.3484e-16	[5]	Group144	7.62527	35	[ABL1, ACHE, APP, BCL2, CDK5, DRD2, DUSP3, EPHA2, EPHA3, EPHA7, EPHB1, EPHB2, EPHB3, FYN, GABRA1, GABRB2, GABRG2, IKBKB, KDR, MAP4K4, MMP14, NR1H4, NTRK1, PLEC, PRKACA, PTK2, PTK2B, PTPRS, ROCK1, ROCK2, SLC9A1, SNCA, SRC, TNF, VEGFA]
GO:0001667	ameboidal-type cell migration	GO_BiologicalProcess-EBI-UniProt-GOA-ACAP-ARAP_25.05.2022_00h00	3.91908e-10	5.51807e-07	2.60933e-18	2.3484e-16	[4]	Group144	7.35931	34	[ABL1, ADAM17, AKT1, BRAF, CYP1B1, DPP4, EDNRA, EPHA2, FGFR1, HDAC6, HIF1A, KDR, KIT, MAP4K4, MAPK14, MET, MMP9, MTOR, PIK3CA, PIK3CB, PIK3CG, PKN1, PLEC, PPARG, PTGS2, PTK2, PTK2B, ROCK1, ROCK2, SIRT1, SRC, STAT1, TNF, VEGFA]
GO:0031334	positive regulation of protein-containing complex assembly	GO_BiologicalProcess-EBI-UniProt-GOA-ACAP-ARAP_25.05.2022_00h00	5.69731e-07	0.000627273	2.60933e-18	2.3484e-16	[4, 5, 6, 7]	Group144	8.65385	18	[ALOX15, CDK5R1, ESR1, GSK3B, HSP90AA1, MAPT, MET, MMP1, MMP3, MTOR, PKN1, PTK2B, SNCA, SRC, SYK, TNF, VCP, VEGFA]
GO:0031346	positive regulation of cell projection organization	GO_BiologicalProcess-EBI-UniProt-GOA-ACAP-ARAP_25.05.2022_00h00	6.04887e-07	0.000663561	2.60933e-18	2.3484e-16	[4, 5, 6]	Group144	6.64894	25	[ABL1, ALK, APEX1, BRAF, CAMK2B, CNR1, EPHA3, EPHA4, EPHB2, FYN, GSK3B, HSP90AA1, IGF1R, KIT, LYN, MAP2K1, MAPT, MTOR, NTRK1, PIK3CA, PIK3R1, PTK2B, PTK6, SRC, VEGFA]
GO:0120035	regulation of plasma membrane bounded cell projection organization	GO_BiologicalProcess-EBI-UniProt-GOA-ACAP-ARAP_25.05.2022_00h00	2.01506e-06	0.00203924	2.60933e-18	2.3484e-16	[5, 6]	Group144	5.03497	36	[ABL1, AKT1, ALK, APEX1, BRAF, CAMK2B, CD38, CDK5, CDK5R1, CNR1, EPHA2, EPHA3, EPHA4, EPHA7, EPHB2, EPHB3, FYN, GRIN2B, GSK3B, HDAC2, HSP90AA1, IGF1R, KIT, LYN, MAP2K1, MAPT, MTOR, NTRK1, PIK3CA, PIK3R1, PKN1, PTK2B, PTK6, PTPRS, SRC, VEGFA]
GO:0043254	regulation of protein-containing complex assembly	GO_BiologicalProcess-EBI-UniProt-GOA-ACAP-ARAP_25.05.2022_00h00	3.39424e-06	0.00331617	2.60933e-18	2.3484e-16	[4, 5, 6]	Group144	5.89569	26	[ABL1, ALOX15, CDK5R1, DYRK1A, ESR1, GSK3B, HDAC6, HSP90AA1, MAPT, MET, MMP1, MMP3, MTOR, PARP1, PKN1, PRKCZ, PTGER4, PTK2B, SIRT2, SNCA, SRC, SYK, THRA, TNF, VCP, VEGFA]
GO:0031344	regulation of cell projection organization	GO_BiologicalProcess-EBI-UniProt-GOA-ACAP-ARAP_25.05.2022_00h00	5.02121e-06	0.00478522	2.60933e-18	2.3484e-16	[4, 5]	Group144	4.90463	36	[ABL1, AKT1, ALK, APEX1, BRAF, CAMK2B, CD38, CDK5, CDK5R1, CNR1, EPHA2, EPHA3, EPHA4, EPHA7, EPHB2, EPHB3, FYN, GRIN2B, GSK3B, HDAC2, HSP90AA1, IGF1R, KIT, LYN, MAP2K1, MAPT, MTOR, NTRK1, PIK3CA, PIK3R1, PKN1, PTK2B, PTK6, PTPRS, SRC, VEGFA]
GO:0045834	positive regulation of lipid metabolic process	GO_BiologicalProcess-EBI-UniProt-GOA-ACAP-ARAP_25.05.2022_00h00	1.00613e-12	1.57158e-09	3.09387e-26	3.92921e-24	[3, 4, 5, 6]	Group145	13.9394	23	[ADORA1, AKT1, AKT2, AVPR1A, CCNA2, CES1, EPHA8, F2, FGR, FLT3, HTR2C, IGF1R, KIT, LYN, MTOR, NR1H4, PPARA, PPARG, PTGS2, PTK2, PTK2B, SRC, TNF]
GO:0006091	generation of precursor metabolites and energy	GO_BiologicalProcess-EBI-UniProt-GOA-ACAP-ARAP_25.05.2022_00h00	2.48497e-08	3.14349e-05	3.09387e-26	3.92921e-24	[3]	Group145	6.25	34	[AKR1B1, AKR1C4, AKT1, AKT2, ALDH2, APP, AVPR1A, CCNB1, CDK1, CISD1, CYP19A1, DYRK2, GCGR, GSK3B, HIF1A, IDO1, INSR, LDHA, MAOB, MTOR, NOS2, NOX4, NQO2, PGAM1, PGD, PIK3CA, PLEC, PPARA, PYGL, QDPR, SNCA, TNF, TRAP1, VCP]
GO:0005975	carbohydrate metabolic process	GO_BiologicalProcess-EBI-UniProt-GOA-ACAP-ARAP_25.05.2022_00h00	5.22119e-08	6.42728e-05	3.09387e-26	3.92921e-24	[3]	Group145	5.74534	37	[AKR1A1, AKR1B1, AKT1, AKT2, ALDH2, AMY1A, APP, BRAF, DYRK2, FUT4, FUT7, GCGR, GLO1, GSK3B, GUSB, HIF1A, IGFBP3, INSR, LDHA, MAPK14, MPI, MTOR, NR3C1, PDK1, PFKFB3, PGAM1, PGD, PIK3CA, PPARA, PTK2B, PYGL, SIRT1, SLC5A2, SNCA, SRC, ST3GAL3, TNF]
GO:0010675	regulation of cellular carbohydrate metabolic process	GO_BiologicalProcess-EBI-UniProt-GOA-ACAP-ARAP_25.05.2022_00h00	5.3102e-07	0.000586777	3.09387e-26	3.92921e-24	[4, 5, 6]	Group145	9.69697	16	[AKT1, AKT2, DYRK2, GCGR, GSK3B, IGFBP3, INSR, MTOR, NR3C1, PDK1, PGAM1, PPARA, PTK2B, SIRT1, SNCA, SRC]
GO:1900542	regulation of purine nucleotide metabolic process	GO_BiologicalProcess-EBI-UniProt-GOA-ACAP-ARAP_25.05.2022_00h00	1.50027e-06	0.00155878	3.09387e-26	3.92921e-24	[5, 6, 7, 8, 9]	Group145	12	12	[APP, HIF1A, INSR, MTOR, NOS2, PARP1, PDK1, PGAM1, PPARA, SNCA, TSPO, VCP]
GO:0006140	regulation of nucleotide metabolic process	GO_BiologicalProcess-EBI-UniProt-GOA-ACAP-ARAP_25.05.2022_00h00	1.85686e-06	0.00189957	3.09387e-26	3.92921e-24	[4, 5, 6, 7, 8]	Group145	11.7647	12	[APP, HIF1A, INSR, MTOR, NOS2, PARP1, PDK1, PGAM1, PPARA, SNCA, TSPO, VCP]
GO:0046890	regulation of lipid biosynthetic process	GO_BiologicalProcess-EBI-UniProt-GOA-ACAP-ARAP_25.05.2022_00h00	2.62047e-06	0.00259688	3.09387e-26	3.92921e-24	[4, 5, 6]	Group145	8.60215	16	[AKR1C3, AKT1, AVPR1A, CCNA2, CDK4, CES1, HTR2C, IGF1R, MTOR, NR1H4, NR3C1, PPARA, PTGS2, SIRT1, TNF, TSPO]
GO:0005996	monosaccharide metabolic process	GO_BiologicalProcess-EBI-UniProt-GOA-ACAP-ARAP_25.05.2022_00h00	2.63649e-06	0.00261012	3.09387e-26	3.92921e-24	[3, 4]	Group145	7.16846	20	[AKR1A1, AKR1B1, AKT1, AKT2, DYRK2, FUT4, FUT7, IGFBP3, INSR, MAPK14, MPI, NR3C1, PDK1, PFKFB3, PGD, PIK3CA, PPARA, SIRT1, SRC, TNF]
GO:0044262	cellular carbohydrate metabolic process	GO_BiologicalProcess-EBI-UniProt-GOA-ACAP-ARAP_25.05.2022_00h00	1.0454e-05	0.0092936	3.09387e-26	3.92921e-24	[3, 4]	Group145	6.3253	21	[AKT1, AKT2, BRAF, DYRK2, GCGR, GSK3B, GUSB, IGFBP3, INSR, MTOR, NR3C1, PDK1, PFKFB3, PGAM1, PGD, PPARA, PTK2B, PYGL, SIRT1, SNCA, SRC]
GO:0016310	phosphorylation	GO_BiologicalProcess-EBI-UniProt-GOA-ACAP-ARAP_25.05.2022_00h00	0	0	9.9572e-32	1.47366e-29	[5]	Group146	8.18684	163	[ABL1, ADAM10, ADAM17, ADORA1, ADORA2A, ADRA1A, ADRA1D, ADRA2A, ADRA2B, ADRA2C, ADRB2, AKR1B1, AKT1, AKT2, ALK, APP, AR, AURKA, AURKB, AXL, BCL2, BLK, BMX, BRAF, BTK, CAMK2B, CBS, CCNA1, CCNA2, CCNB1, CCNB2, CCNB3, CCNE1, CDC7, CDK1, CDK2, CDK3, CDK4, CDK5, CDK5R1, CDK6, CHEK1, CHEK2, CHRNA7, CLK1, CLK3, COQ8B, CSK, CSNK1A1, CSNK1D, CSNK2A1, DAPK1, DBF4, DRD2, DRD4, DUSP3, DYRK1A, DYRK1B, DYRK2, …
GO:0071310	cellular response to organic substance	GO_BiologicalProcess-EBI-UniProt-GOA-ACAP-ARAP_25.05.2022_00h00	1.4013e-44	2.47694e-41	9.9572e-32	1.47366e-29	[4]	Group146	6.54316	166	[ABCC1, ABL1, ADAM17, ADCY5, ADRA2A, ADRB2, AGTR1, AHR, AKR1B1, AKR1C1, AKR1C2, AKR1C3, AKR1C4, AKT1, AKT2, ALK, ALOX15, ALPL, APEX1, APP, AR, ARG1, AXL, BACE1, BCL2, BCL2L1, BTK, CA2, CCNA2, CDK1, CDK4, CDK5, CES1, CFTR, CHEK1, CHEK2, CRHR1, CSK, CSNK1D, CTSB, CTSL, CXCR1, CXCR2, CYP1B1, CYP24A1, DAPK1, DNMT1, DRD2, DRD3, DRD4, DUSP3, EDNRA, EGFR, EPHA3, EPHA4, EPHA5, EPHA8, EPHB2, ERBB2, ERN1, …
GO:0019220	regulation of phosphate metabolic process	GO_BiologicalProcess-EBI-UniProt-GOA-ACAP-ARAP_25.05.2022_00h00	1.56945e-43	2.88914e-40	9.9572e-32	1.47366e-29	[5, 6]	Group146	8.41683	126	[ABL1, ADAM17, ADORA1, ADORA2A, ADRA1A, ADRA1D, ADRA2A, ADRA2B, ADRA2C, ADRB2, AKR1B1, AKT1, AKT2, ALK, APP, AR, AURKB, AXL, BCL2, BRAF, CBS, CCNA1, CCNA2, CCNB1, CCNB2, CCNB3, CCNE1, CDK5, CDK5R1, CHEK2, CHRNA7, CSK, CSNK1D, DBF4, DRD2, DRD4, DUSP3, EGFR, ELANE, EPHA1, EPHA2, EPHA3, EPHA4, EPHA5, EPHA6, EPHA7, EPHA8, EPHB1, EPHB2, EPHB3, ERBB2, ERN1, F2, F3, FASN, FGFR1, FGR, FLT3, FYN, GRM5, GS…
GO:0051174	regulation of phosphorus metabolic process	GO_BiologicalProcess-EBI-UniProt-GOA-ACAP-ARAP_25.05.2022_00h00	1.69557e-43	3.10365e-40	9.9572e-32	1.47366e-29	[4, 5]	Group146	8.41121	126	[ABL1, ADAM17, ADORA1, ADORA2A, ADRA1A, ADRA1D, ADRA2A, ADRA2B, ADRA2C, ADRB2, AKR1B1, AKT1, AKT2, ALK, APP, AR, AURKB, AXL, BCL2, BRAF, CBS, CCNA1, CCNA2, CCNB1, CCNB2, CCNB3, CCNE1, CDK5, CDK5R1, CHEK2, CHRNA7, CSK, CSNK1D, DBF4, DRD2, DRD4, DUSP3, EGFR, ELANE, EPHA1, EPHA2, EPHA3, EPHA4, EPHA5, EPHA6, EPHA7, EPHA8, EPHB1, EPHB2, EPHB3, ERBB2, ERN1, F2, F3, FASN, FGFR1, FGR, FLT3, FYN, GRM5, GS…
GO:0042325	regulation of phosphorylation	GO_BiologicalProcess-EBI-UniProt-GOA-ACAP-ARAP_25.05.2022_00h00	4.90889e-41	8.97835e-38	9.9572e-32	1.47366e-29	[6, 7]	Group146	8.68263	116	[ABL1, ADAM17, ADORA1, ADORA2A, ADRA1A, ADRA1D, ADRA2A, ADRA2B, ADRA2C, ADRB2, AKR1B1, AKT1, AKT2, ALK, APP, AR, AURKB, AXL, BCL2, BRAF, CBS, CCNA1, CCNA2, CCNB1, CCNB2, CCNB3, CCNE1, CDK5, CDK5R1, CHEK2, CHRNA7, CSK, CSNK1D, DBF4, DRD2, DRD4, DUSP3, EGFR, ELANE, EPHA1, EPHA2, EPHA3, EPHA4, EPHA5, EPHA6, EPHA7, EPHA8, EPHB1, EPHB2, EPHB3, ERBB2, ERN1, F2, F3, FASN, FGFR1, FGR, FLT3, FYN, GRM5, HD…
GO:0044093	positive regulation of molecular function	GO_BiologicalProcess-EBI-UniProt-GOA-ACAP-ARAP_25.05.2022_00h00	5.32788e-41	9.73931e-38	9.9572e-32	1.47366e-29	[3]	Group146	7.66979	131	[ABCB1, ABL1, ADAM17, ADORA1, ADORA3, ADRA1A, ADRA1D, ADRA2A, ADRA2B, ADRA2C, ADRB1, ADRB2, AGTR1, AKR1B1, AKR1B10, AKT1, AKT2, ALK, APEX1, APP, AR, AURKB, AVPR1A, AVPR2, AXL, BCL2, BLK, BTK, CCNA2, CCNB1, CDK5, CDK5R1, CFTR, CHRNA7, CRHR1, CSK, CTSD, DAPK1, DBF4, DRD2, DRD4, EDNRA, EGFR, ELANE, EPHA1, EPHA2, EPHA3, EPHA4, EPHA5, EPHA6, EPHA7, EPHA8, EPHB1, EPHB2, EPHB3, ERBB2, ERN1, ESR1, ESR2, …
GO:0043085	positive regulation of catalytic activity	GO_BiologicalProcess-EBI-UniProt-GOA-ACAP-ARAP_25.05.2022_00h00	1.7677e-39	3.22429e-36	9.9572e-32	1.47366e-29	[4]	Group146	8.68217	112	[ABL1, ADAM17, ADORA1, ADORA3, ADRA1A, ADRA1D, ADRA2A, ADRA2B, ADRA2C, ADRB1, ADRB2, AGTR1, AKR1B10, AKT1, AKT2, ALK, APP, AURKB, AVPR1A, AVPR2, AXL, BCL2, CCNA2, CCNB1, CDK5, CDK5R1, CHRNA7, CRHR1, CSK, CTSD, DAPK1, DBF4, DRD2, DRD4, EDNRA, EGFR, ELANE, EPHA1, EPHA2, EPHA3, EPHA4, EPHA5, EPHA6, EPHA7, EPHA8, EPHB1, EPHB2, EPHB3, ERBB2, ERN1, ESR1, F2, F3, FASN, FGFR1, FGR, FLT3, FYN, GRIN1, GRIN…
GO:0007165	signal transduction	GO_BiologicalProcess-EBI-UniProt-GOA-ACAP-ARAP_25.05.2022_00h00	2.46701e-37	4.48009e-34	9.9572e-32	1.47366e-29	[2, 3, 4]	Group146	4.07197	258	[ABAT, ABL1, ACHE, ADAM10, ADAM17, ADCY5, ADORA1, ADORA2A, ADORA3, ADRA1A, ADRA1D, ADRA2A, ADRA2B, ADRA2C, ADRB1, ADRB2, AGTR1, AHR, AKR1B1, AKR1C2, AKR1C3, AKT1, AKT2, ALK, ALOX15, ANPEP, APEX1, APP, AR, ARG1, AURKA, AURKB, AVPR1A, AVPR2, AXL, BCL2, BCL2L1, BLK, BMP1, BMX, BRAF, BTK, CA2, CAMK2B, CAPN1, CBS, CCNA2, CCNB1, CCNE1, CD38, CDC7, CDK1, CDK2, CDK3, CDK4, CDK5, CDK5R1, CDK6, CELA1, CFD,…
GO:0023056	positive regulation of signaling	GO_BiologicalProcess-EBI-UniProt-GOA-ACAP-ARAP_25.05.2022_00h00	1.72606e-34	3.11036e-31	9.9572e-32	1.47366e-29	[2, 3, 4]	Group146	6.90033	126	[ABAT, ABL1, ADAM17, ADORA1, ADORA2A, ADRA1A, ADRA1D, ADRA2A, ADRA2B, ADRA2C, ADRB2, AKR1B1, AKR1C2, AKR1C3, ALK, ALOX15, APEX1, APP, AR, AURKB, AXL, BLK, BRAF, CA2, CA7, CCNA2, CD38, CDK5, CFTR, CHRNA7, CNR1, CSK, CSNK1D, CSNK2A1, CYP19A1, CYP1B1, DRD2, DRD3, DRD4, ECE1, EGFR, ELANE, EPHA4, EPHA8, EPHB2, ERBB2, ERN1, F2, F3, FASN, FFAR1, FGFR1, FGR, FLT3, FYN, GPR35, GRIN1, GRIN2A, GRIN2B, GRM5,…
GO:0010647	positive regulation of cell communication	GO_BiologicalProcess-EBI-UniProt-GOA-ACAP-ARAP_25.05.2022_00h00	5.95252e-34	1.07205e-30	9.9572e-32	1.47366e-29	[3, 4, 5]	Group146	6.86436	125	[ABAT, ABL1, ADAM17, ADORA1, ADORA2A, ADRA1A, ADRA1D, ADRA2A, ADRA2B, ADRA2C, ADRB2, AKR1B1, AKR1C2, AKR1C3, ALK, ALOX15, APEX1, APP, AR, AURKB, AXL, BLK, BRAF, CA2, CA7, CCNA2, CD38, CDK5, CFTR, CHRNA7, CNR1, CSK, CSNK1D, CSNK2A1, CYP19A1, CYP1B1, DRD2, DRD3, DRD4, EGFR, ELANE, EPHA4, EPHA8, EPHB2, ERBB2, ERN1, F2, F3, FASN, FFAR1, FGFR1, FGR, FLT3, FYN, GPR35, GRIN1, GRIN2A, GRIN2B, GRM5, GSK3B…
GO:0050790	regulation of catalytic activity	GO_BiologicalProcess-EBI-UniProt-GOA-ACAP-ARAP_25.05.2022_00h00	4.90005e-33	8.81519e-30	9.9572e-32	1.47366e-29	[3]	Group146	5.83826	148	[ABL1, ADAM17, ADORA1, ADORA2A, ADORA3, ADRA1A, ADRA1D, ADRA2A, ADRA2B, ADRA2C, ADRB1, ADRB2, AGTR1, AKR1B10, AKT1, AKT2, ALK, APP, AURKB, AVPR1A, AVPR2, AXL, BCL2, BMP1, BTK, CAPN1, CBS, CCNA1, CCNA2, CCNB1, CCNB2, CCNB3, CCNE1, CDK4, CDK5, CDK5R1, CHRNA7, CNR1, CNR2, CRHR1, CSK, CSNK2A1, CTSB, CTSD, DAPK1, DBF4, DRD2, DRD3, DRD4, DUSP3, EDNRA, EGFR, ELANE, EPHA1, EPHA2, EPHA3, EPHA4, EPHA5, EPH…
GO:0048584	positive regulation of response to stimulus	GO_BiologicalProcess-EBI-UniProt-GOA-ACAP-ARAP_25.05.2022_00h00	8.86796e-31	1.58559e-27	9.9572e-32	1.47366e-29	[2, 3, 4]	Group146	5.85263	139	[ABCC1, ABL1, ADAM10, ADAM17, ADORA1, ADORA2A, ADRA1A, ADRA1D, ADRA2A, ADRA2B, ADRA2C, ADRB2, AGTR1, AKR1B1, AKR1C1, AKR1C2, AKR1C3, ALK, ALOX15, APEX1, APP, AR, ARG1, AURKB, AXL, BCL2, BLK, BMX, BRAF, BTK, CCNA2, CD38, CFD, CHRNA7, CNR1, CSK, CSNK1D, CSNK2A1, CXCR2, CYP1B1, DRD2, DRD3, DRD4, DUSP3, EGFR, ELANE, EPHA4, EPHA8, ERBB2, ERN1, ESRRA, F2, F3, FASN, FGFR1, FGR, FLT3, FYN, GPR35, GRIN1, …
GO:0009967	positive regulation of signal transduction	GO_BiologicalProcess-EBI-UniProt-GOA-ACAP-ARAP_25.05.2022_00h00	2.86627e-28	5.08476e-25	9.9572e-32	1.47366e-29	[3, 4, 5, 6]	Group146	6.70357	109	[ABL1, ADAM17, ADORA1, ADORA2A, ADRA1A, ADRA1D, ADRA2A, ADRA2B, ADRA2C, ADRB2, AKR1B1, AKR1C2, AKR1C3, ALK, ALOX15, APEX1, APP, AR, AURKB, AXL, BRAF, CCNA2, CHRNA7, CSK, CSNK1D, CSNK2A1, CYP1B1, DRD2, DRD3, DRD4, EGFR, ELANE, EPHA4, EPHA8, ERBB2, ERN1, F2, F3, FASN, FGFR1, FGR, FLT3, FYN, GPR35, GRIN1, GRIN2A, GRIN2B, GRM5, HDAC3, HIF1A, HSP90AA1, HSP90AB1, HTR2C, IGF1R, IGFBP3, IKBKB, INSR, KDR,…
GO:0007166	cell surface receptor signaling pathway	GO_BiologicalProcess-EBI-UniProt-GOA-ACAP-ARAP_25.05.2022_00h00	2.80021e-27	4.95917e-24	9.9572e-32	1.47366e-29	[3, 4, 5]	Group146	5.03762	154	[ABAT, ABL1, ADAM10, ADAM17, ADCY5, ADORA1, ADORA2A, ADORA3, ADRA2A, ADRB1, ADRB2, AKR1B1, AKT1, AKT2, ALK, APEX1, APP, AR, ARG1, AXL, BCL2, BCL2L1, BLK, BMX, BRAF, BTK, CAPN1, CCNA2, CCNE1, CD38, CDK3, CDK4, CDK5, CDK5R1, CDK6, CELA1, CFD, CHRNA7, CRHR1, CSK, CSNK1A1, CSNK1D, CSNK2A1, CXCR1, CXCR2, CYP1B1, DAPK1, DRD2, DRD3, DRD4, DUSP3, DYRK2, ECE1, EDNRA, EGFR, EPHA1, EPHA2, EPHA3, EPHA4, EPHA…
GO:0008610	lipid biosynthetic process	GO_BiologicalProcess-EBI-UniProt-GOA-ACAP-ARAP_25.05.2022_00h00	1.79244e-14	2.90554e-11	4.94446e-28	6.52668e-26	[4]	Group147	6.84932	55	[AKR1B1, AKR1C3, AKR1C4, AKT1, ALOX12, ALOX15, ALOX5, AVPR1A, BMX, CBR1, CCNA2, CDK4, CES1, CFTR, CHEK2, CYP19A1, CYP2C9, CYP3A4, EPHA8, FASN, FGR, FLT3, HPGDS, HSD17B1, HSD17B2, HSD17B3, HTR2C, IGF1R, KIT, LYN, MIF, MTOR, MVD, NR1H4, NR3C1, PGF, PIK3CA, PIK3CB, PIK3CG, PIK3R1, PLA2G10, PLA2G1B, PPARA, PTGS1, PTGS2, PTK2, PTK2B, SIRT1, SQLE, SRC, SRD5A2, ST3GAL3, TBXAS1, TNF, TSPO]
GO:0044255	cellular lipid metabolic process	GO_BiologicalProcess-EBI-UniProt-GOA-ACAP-ARAP_25.05.2022_00h00	2.05767e-13	3.26964e-10	4.94446e-28	6.52668e-26	[3, 4]	Group147	5.75731	65	[AKR1B1, AKR1B10, AKR1C1, AKR1C2, AKR1C3, AKR1C4, AKT1, AKT2, ALOX12, ALOX15, ALOX5, AVPR1A, BMX, CBR1, CCNA2, CES1, CES2, CHEK2, CNR1, CYP1B1, CYP24A1, CYP2C19, CYP2C9, CYP3A4, EPHA8, F2, FASN, FGR, FLT3, FUT7, HPGDS, HTR2C, KIT, LYN, MAPK14, MIF, MVD, NR1H4, PDK1, PGF, PIK3CA, PIK3CB, PIK3CG, PIK3R1, PLA2G10, PLA2G1B, PLA2G2A, PLA2G4B, PLA2G5, PLA2G7, PLAA, PPARA, PPARG, PTGS1, PTGS2, PTK2, PTK…
GO:0015850	organic hydroxy compound transport	GO_BiologicalProcess-EBI-UniProt-GOA-ACAP-ARAP_25.05.2022_00h00	1.11789e-11	1.69583e-08	4.94446e-28	6.52668e-26	[5]	Group147	9.73154	29	[ABAT, ADORA2A, ADORA3, ADRA2A, ADRA2B, ADRA2C, AGTR1, AKR1C1, AKR1C4, CES1, CFTR, CNR1, CRHR1, CYP19A1, DRD2, DRD3, DRD4, GRK2, GRM2, MAOB, OPRK1, PLA2G10, PPARG, RXRA, SIRT1, SLC5A1, SNCA, SYK, TSPO]
GO:0015909	long-chain fatty acid transport	GO_BiologicalProcess-EBI-UniProt-GOA-ACAP-ARAP_25.05.2022_00h00	5.18857e-09	6.81259e-06	4.94446e-28	6.52668e-26	[6, 7]	Group147	17.5676	13	[AKT1, AKT2, DRD2, DRD3, DRD4, MIF, PLA2G10, PLA2G1B, PLA2G2A, PLA2G5, PPARG, RPS6KB1, SYK]
GO:0010876	lipid localization	GO_BiologicalProcess-EBI-UniProt-GOA-ACAP-ARAP_25.05.2022_00h00	1.19743e-08	1.53989e-05	4.94446e-28	6.52668e-26	[3]	Group147	6.57371	33	[ABCB1, ABCC1, ABCG2, AGTR1, AKR1C1, AKR1C4, AKT1, AKT2, CES1, CFTR, CHEK2, CRHR1, CYP19A1, DRD2, DRD3, DRD4, FTO, MIF, NOS2, PLA2G10, PLA2G1B, PLA2G2A, PLA2G5, PPARA, PPARG, PTGS2, RPS6KB1, RXRA, SIRT1, SQLE, SYK, TNF, TSPO]
GO:0006869	lipid transport	GO_BiologicalProcess-EBI-UniProt-GOA-ACAP-ARAP_25.05.2022_00h00	1.45053e-07	0.000172033	4.94446e-28	6.52668e-26	[4, 5]	Group147	6.44444	29	[ABCB1, ABCC1, ABCG2, AGTR1, AKR1C1, AKR1C4, AKT1, AKT2, CES1, CFTR, CRHR1, CYP19A1, DRD2, DRD3, DRD4, MIF, NOS2, PLA2G10, PLA2G1B, PLA2G2A, PLA2G5, PPARA, PPARG, PTGS2, RPS6KB1, RXRA, SIRT1, SYK, TSPO]
GO:0030258	lipid modification	GO_BiologicalProcess-EBI-UniProt-GOA-ACAP-ARAP_25.05.2022_00h00	4.26338e-07	0.000477072	4.94446e-28	6.52668e-26	[4, 5]	Group147	7.45763	22	[AKT1, AKT2, ALOX12, ALOX15, ALOX5, CNR1, CYP24A1, CYP3A4, EPHA8, F2, FGR, FLT3, KIT, LYN, MAPK14, PIK3R1, PLA2G7, PPARA, PPARG, PTK2, PTK2B, SRC]
GO:0002684	positive regulation of immune system process	GO_BiologicalProcess-EBI-UniProt-GOA-ACAP-ARAP_25.05.2022_00h00	7.42784e-14	1.18697e-10	4.62634e-21	4.71886e-19	[2, 3, 4]	Group148	6.01145	63	[ABL1, ADAM10, ADAM17, AKR1C1, AKT1, APP, ARG1, AXL, BCL2, BLK, BMX, BRAF, BTK, CD38, CFD, CNR1, CSK, CXCR2, DPP4, DUSP3, ELANE, EPHB2, FGR, FUT4, FUT7, FYN, GLI2, HSP90AA1, IDO1, IKBKB, KIT, LCK, LYN, MIF, MMP12, MMP14, MMP8, MPL, NOS2, PDE4D, PGF, PIK3CA, PIK3CB, PIK3R1, PKN1, PLA2G1B, PLA2G5, PLA2G7, PNP, PRKCZ, PRKDC, PTK2, PTK2B, SERPINE1, SIRT1, SRC, SYK, TLR9, TNF, TXK, VCAM1, VEGFA, YES1]
GO:0048534	hematopoietic or lymphoid organ development	GO_BiologicalProcess-EBI-UniProt-GOA-ACAP-ARAP_25.05.2022_00h00	2.17185e-13	3.44889e-10	4.62634e-21	4.71886e-19	[3, 4, 5, 6]	Group148	5.99803	61	[ABL1, ADAM17, APP, AXL, BCL2, BLK, BRAF, BTK, CCNB2, CDK6, CTSL, EPHA2, EPHB3, ERBB2, ESRRA, F3, FASN, FLT3, FUT7, GLI2, GLO1, HIF1A, KDR, KIT, LCK, LYN, MAP2K1, MAPK14, MB, MELK, MMP14, MMP9, MPL, MTOR, NTRK1, PARP1, PIK3R1, PIM1, PKN1, PLA2G10, PNP, POLB, PPARG, PRKCZ, PRKDC, PRMT1, PTGER4, PTK2B, RARG, SIRT1, SRC, STAT1, SYK, THRA, TLR9, TNF, TOP2A, TYR, TYRO3, VCAM1, VEGFA]
GO:0002520	immune system development	GO_BiologicalProcess-EBI-UniProt-GOA-ACAP-ARAP_25.05.2022_00h00	1.3184e-12	2.05143e-09	4.62634e-21	4.71886e-19	[2, 4, 5]	Group148	5.6933	62	[ABL1, ADAM17, APP, AXL, BCL2, BLK, BRAF, BTK, CCNB2, CDK6, CTSL, EPHA2, EPHB3, ERBB2, ESRRA, F3, FASN, FLT3, FUT7, GLI2, GLO1, HIF1A, IDO1, KDR, KIT, LCK, LYN, MAP2K1, MAPK14, MB, MELK, MMP14, MMP9, MPL, MTOR, NTRK1, PARP1, PIK3R1, PIM1, PKN1, PLA2G10, PNP, POLB, PPARG, PRKCZ, PRKDC, PRMT1, PTGER4, PTK2B, RARG, SIRT1, SRC, STAT1, SYK, THRA, TLR9, TNF, TOP2A, TYR, TYRO3, VCAM1, VEGFA]
GO:0071887	leukocyte apoptotic process	GO_BiologicalProcess-EBI-UniProt-GOA-ACAP-ARAP_25.05.2022_00h00	2.28567e-12	3.53136e-09	4.62634e-21	4.71886e-19	[5]	Group148	16	20	[ADAM17, AKT1, AURKB, AXL, BCL2, BCL2L1, BLK, BTK, CHEK2, CTSL, CXCR2, FASN, HIF1A, IDO1, LYN, MIF, PIK3CB, PKN1, SIRT1, ST6GAL1]
GO:0002521	leukocyte differentiation	GO_BiologicalProcess-EBI-UniProt-GOA-ACAP-ARAP_25.05.2022_00h00	1.37698e-11	2.08199e-08	4.62634e-21	4.71886e-19	[4, 5, 6, 7, 8]	Group148	6.89103	43	[ABL1, ADAM17, APP, AXL, BCL2, BLK, BRAF, BTK, CDK6, CTSL, EPHA2, ERBB2, ESRRA, F3, FASN, FLT3, FUT7, GLI2, GLO1, KIT, LCK, LYN, MAPK14, MMP14, MMP9, MTOR, NTRK1, PARP1, PIK3R1, PNP, PPARG, PRKCZ, PRKDC, PTGER4, PTK2B, SIRT1, SRC, SYK, TLR9, TNF, TYRO3, VCAM1, VEGFA]
GO:0030097	hemopoiesis	GO_BiologicalProcess-EBI-UniProt-GOA-ACAP-ARAP_25.05.2022_00h00	3.69902e-11	5.51154e-08	4.62634e-21	4.71886e-19	[4, 5, 6, 7]	Group148	5.65844	55	[ABL1, ADAM17, APP, AXL, BCL2, BLK, BRAF, BTK, CDK6, CTSL, EPHA2, ERBB2, ESRRA, F3, FASN, FLT3, FUT7, GLI2, GLO1, HIF1A, KDR, KIT, LCK, LYN, MAPK14, MB, MELK, MMP14, MMP9, MPL, MTOR, NTRK1, PARP1, PIK3R1, PIM1, PLA2G10, PNP, PPARG, PRKCZ, PRKDC, PRMT1, PTGER4, PTK2B, RARG, SIRT1, SRC, STAT1, SYK, THRA, TLR9, TNF, TOP2A, TYRO3, VCAM1, VEGFA]
GO:0046649	lymphocyte activation	GO_BiologicalProcess-EBI-UniProt-GOA-ACAP-ARAP_25.05.2022_00h00	8.10867e-10	1.11981e-06	4.62634e-21	4.71886e-19	[3, 4]	Group148	5.50661	50	[ABL1, ADAM17, ADORA2A, AHR, AKT1, ARG1, AXL, BCL2, BLK, BRAF, BTK, CD38, CDK6, CSK, CTSL, DPP4, DUSP3, EPHB1, EPHB2, ERBB2, FGR, FLT3, FUT7, FYN, GLI2, HPRT1, IDO1, KIT, LCK, LYN, MIF, MMP14, MPL, MTOR, NTRK1, PIK3CA, PIK3CG, PIK3R1, PKN1, PNP, PRKCZ, PRKDC, PTGER4, PTK2B, SRC, SYK, TLR9, TYRO3, VCAM1, YES1]
GO:1903131	mononuclear cell differentiation	GO_BiologicalProcess-EBI-UniProt-GOA-ACAP-ARAP_25.05.2022_00h00	2.46523e-08	3.12098e-05	4.62634e-21	4.71886e-19	[5, 6, 7, 8, 9]	Group148	6.51731	32	[ABL1, ADAM17, AXL, BCL2, BLK, BRAF, BTK, CDK6, CTSL, ERBB2, FASN, FLT3, FUT7, GLI2, KIT, LCK, LYN, MMP14, MTOR, NTRK1, PIK3R1, PNP, PPARG, PRKCZ, PRKDC, PTGER4, PTK2B, SYK, TLR9, TYRO3, VCAM1, VEGFA]
GO:0051249	regulation of lymphocyte activation	GO_BiologicalProcess-EBI-UniProt-GOA-ACAP-ARAP_25.05.2022_00h00	4.8137e-08	5.95455e-05	4.62634e-21	4.71886e-19	[4, 5, 6]	Group148	5.86319	36	[ABL1, ADORA2A, AHR, AKT1, ARG1, AXL, BCL2, BLK, BRAF, BTK, CD38, CSK, DPP4, DUSP3, EPHB2, ERBB2, FGR, FYN, GLI2, IDO1, LCK, LYN, MIF, MMP14, MPL, PIK3CA, PKN1, PNP, PRKCZ, PRKDC, SRC, SYK, TLR9, TYRO3, VCAM1, YES1]
GO:0002573	myeloid leukocyte differentiation	GO_BiologicalProcess-EBI-UniProt-GOA-ACAP-ARAP_25.05.2022_00h00	7.35767e-07	0.000797571	4.62634e-21	4.71886e-19	[5, 6, 7, 8, 9]	Group148	8.11966	19	[APP, CDK6, EPHA2, ESRRA, F3, FASN, GLO1, KIT, LYN, MAPK14, MMP9, MTOR, PARP1, PIK3R1, PPARG, SIRT1, SRC, TNF, VEGFA]
GO:0030098	lymphocyte differentiation	GO_BiologicalProcess-EBI-UniProt-GOA-ACAP-ARAP_25.05.2022_00h00	9.38571e-07	0.00100521	4.62634e-21	4.71886e-19	[4, 5, 6, 7, 8, 9, 10]	Group148	6.16438	27	[ABL1, ADAM17, AXL, BCL2, BRAF, BTK, CDK6, CTSL, ERBB2, FLT3, FUT7, GLI2, KIT, LCK, MMP14, MTOR, NTRK1, PIK3R1, PNP, PRKCZ, PRKDC, PTGER4, PTK2B, SYK, TLR9, TYRO3, VCAM1]
GO:0042110	T cell activation	GO_BiologicalProcess-EBI-UniProt-GOA-ACAP-ARAP_25.05.2022_00h00	1.05211e-06	0.00111524	4.62634e-21	4.71886e-19	[4, 5]	Group148	5.51724	32	[ABL1, ADAM17, ADORA2A, AKT1, ARG1, BCL2, BRAF, CDK6, CSK, CTSL, DPP4, DUSP3, ERBB2, FUT7, FYN, GLI2, IDO1, KIT, LCK, LYN, MTOR, PIK3CA, PIK3CG, PIK3R1, PNP, PRKCZ, PRKDC, PTGER4, SRC, SYK, VCAM1, YES1]
GO:0030183	B cell differentiation	GO_BiologicalProcess-EBI-UniProt-GOA-ACAP-ARAP_25.05.2022_00h00	6.77722e-06	0.00626216	4.62634e-21	4.71886e-19	[5, 6, 7, 8, 9, 10, 11]	Group148	8.97436	14	[ABL1, ADAM17, BCL2, BTK, FLT3, KIT, MMP14, NTRK1, PIK3R1, PRKDC, PTK2B, SYK, TLR9, VCAM1]
GO:0051251	positive regulation of lymphocyte activation	GO_BiologicalProcess-EBI-UniProt-GOA-ACAP-ARAP_25.05.2022_00h00	7.54329e-06	0.00690965	4.62634e-21	4.71886e-19	[4, 5, 6, 7]	Group148	5.77367	25	[ABL1, AKT1, AXL, BCL2, BTK, CD38, CSK, DPP4, EPHB2, FYN, GLI2, LCK, LYN, MIF, MMP14, MPL, PIK3CA, PNP, PRKCZ, PRKDC, SRC, SYK, TLR9, VCAM1, YES1]
GO:0015844	monoamine transport	GO_BiologicalProcess-EBI-UniProt-GOA-ACAP-ARAP_25.05.2022_00h00	8.57588e-11	1.25294e-07	2.72259e-18	2.4231e-16	[5]	Group149	17.5824	16	[ABAT, ADORA2A, ADORA3, ADRA2A, ADRA2B, ADRA2C, CNR1, DRD2, DRD3, DRD4, GRK2, GRM2, MAOB, OPRK1, SNCA, SYK]
GO:0050433	regulation of catecholamine secretion	GO_BiologicalProcess-EBI-UniProt-GOA-ACAP-ARAP_25.05.2022_00h00	5.19523e-10	7.26813e-07	2.72259e-18	2.4231e-16	[4, 5, 6, 7, 8]	Group149	20.9677	13	[ABAT, ADORA2A, ADORA3, ADRA2A, ADRA2B, ADRA2C, CNR1, DRD2, DRD3, GRK2, GRM2, OPRK1, SNCA]
GO:0050432	catecholamine secretion	GO_BiologicalProcess-EBI-UniProt-GOA-ACAP-ARAP_25.05.2022_00h00	6.42054e-10	8.92455e-07	2.72259e-18	2.4231e-16	[4, 6, 7]	Group149	20.6349	13	[ABAT, ADORA2A, ADORA3, ADRA2A, ADRA2B, ADRA2C, CNR1, DRD2, DRD3, GRK2, GRM2, OPRK1, SNCA]
GO:0051937	catecholamine transport	GO_BiologicalProcess-EBI-UniProt-GOA-ACAP-ARAP_25.05.2022_00h00	1.17716e-09	1.60564e-06	2.72259e-18	2.4231e-16	[6]	Group149	17.7215	14	[ABAT, ADORA2A, ADORA3, ADRA2A, ADRA2B, ADRA2C, CNR1, DRD2, DRD3, DRD4, GRK2, GRM2, OPRK1, SNCA]
GO:0051048	negative regulation of secretion	GO_BiologicalProcess-EBI-UniProt-GOA-ACAP-ARAP_25.05.2022_00h00	7.87864e-09	1.02422e-05	2.72259e-18	2.4231e-16	[3, 4, 5, 6]	Group149	10.7955	19	[ABAT, ADORA1, ADRA2A, ADRA2B, ADRA2C, AVPR2, BRAF, CNR1, DRD2, DRD3, DRD4, MAOB, MTNR1B, OPRK1, OPRM1, PTGER3, SNCA, TNF, TSPO]
GO:1903531	negative regulation of secretion by cell	GO_BiologicalProcess-EBI-UniProt-GOA-ACAP-ARAP_25.05.2022_00h00	1.72057e-07	0.000202339	2.72259e-18	2.4231e-16	[3, 4, 5, 6, 7]	Group149	10.5263	16	[ABAT, ADORA1, ADRA2A, ADRA2B, ADRA2C, BRAF, CNR1, DRD2, DRD3, DRD4, MAOB, MTNR1B, OPRK1, OPRM1, SNCA, TSPO]
GO:0048732	gland development	GO_BiologicalProcess-EBI-UniProt-GOA-ACAP-ARAP_25.05.2022_00h00	2.49807e-14	4.04188e-11	2.23321e-28	2.97017e-26	[4]	Group150	8.48485	42	[ABL1, AKR1B1, AKT1, AKT2, AR, ARG1, AURKA, BCL2, BRAF, CAPN1, CCNB2, CELA1, CRHR1, CYP19A1, CYP1B1, DRD2, EDNRA, EGFR, EPHA2, EPHB3, ESR1, FASN, GLI2, HIF1A, HNF4A, INSR, MAP2K1, MET, MMP2, NR3C1, PIK3CA, POLB, RARG, SLC29A1, SRC, THRA, TNF, TSPO, TYMS, TYR, VEGFA, XDH]
GO:0035239	tube morphogenesis	GO_BiologicalProcess-EBI-UniProt-GOA-ACAP-ARAP_25.05.2022_00h00	1.19421e-13	1.90477e-10	2.23321e-28	2.97017e-26	[3, 4, 5]	Group150	6.2975	58	[ABL1, ADRA2B, AGTR1, AKR1B1, AKT1, ALOX5, ANPEP, AR, BCL2, CCNA2, CELA1, CHRNA7, CXCR2, CYP1B1, EDNRA, EGFR, EPHA1, EPHA2, EPHA4, EPHA7, EPHB1, EPHB2, EPHB3, ERBB2, ESR1, F3, GLI2, HIF1A, KDR, MAPK14, MET, MMP14, MMP2, MYLK, NR3C1, PGF, PIK3CA, PIK3CB, PIK3CG, PKN1, PPARG, PRKACA, PTGS2, PTK2, PTK2B, RARG, ROCK1, ROCK2, SERPINE1, SIRT1, SRC, STAT1, SYK, TERT, TNF, TYMP, VEGFA, XDH]
GO:0048646	anatomical structure formation involved in morphogenesis	GO_BiologicalProcess-EBI-UniProt-GOA-ACAP-ARAP_25.05.2022_00h00	5.36961e-13	8.44102e-10	2.23321e-28	2.97017e-26	[2, 3, 4]	Group150	5.47945	68	[ABL1, ADAM17, ADAMTS5, ADRA2B, AGTR1, AKR1B1, AKT1, ALOX5, ANPEP, AR, CCNA2, CDK5, CDK5R1, CELA1, CFTR, CHRNA7, CXCR2, CYP19A1, CYP1B1, DYRK1B, EDNRA, EPHA1, EPHA2, EPHB1, EPHB2, EPHB3, ERBB2, F3, GLI2, HDAC1, HDAC2, HIF1A, KDM4C, KDM6B, KDR, MAP2K1, MAPK14, MMP14, MMP2, MMP8, MMP9, MPL, PGF, PIK3CA, PIK3CB, PIK3CG, PIM1, PKN1, PLEC, PPARA, PPARG, PRKACA, PRKDC, PTGS2, PTK2, PTK2B, RARG, ROCK1, …
GO:0030879	mammary gland development	GO_BiologicalProcess-EBI-UniProt-GOA-ACAP-ARAP_25.05.2022_00h00	5.6188e-08	6.89427e-05	2.23321e-28	2.97017e-26	[5]	Group150	10.6918	17	[AKR1B1, AKT1, AKT2, AR, ARG1, CAPN1, CYP19A1, EPHA2, ESR1, FASN, GLI2, HIF1A, NR3C1, SLC29A1, SRC, VEGFA, XDH]
GO:0022612	gland morphogenesis	GO_BiologicalProcess-EBI-UniProt-GOA-ACAP-ARAP_25.05.2022_00h00	3.31989e-07	0.000376144	2.23321e-28	2.97017e-26	[4, 5]	Group150	10.7143	15	[AKR1B1, AR, ARG1, BCL2, CAPN1, EGFR, EPHA2, ESR1, GLI2, MMP2, NR3C1, POLB, RARG, SRC, TNF]
GO:0002009	morphogenesis of an epithelium	GO_BiologicalProcess-EBI-UniProt-GOA-ACAP-ARAP_25.05.2022_00h00	5.73025e-07	0.000630327	2.23321e-28	2.97017e-26	[4, 5]	Group150	5.67376	32	[ABL1, ADAM17, AKR1B1, AR, BCL2, CA2, CA9, CCNA2, CXCR2, EDNRA, EGFR, EPHA2, EPHA4, EPHA7, ESR1, GLI2, HIF1A, KDR, MET, MMP12, MMP14, MMP2, MTOR, NR3C1, PKN1, PLA2G10, PRKACA, RARG, SRC, STAT1, TNF, VEGFA]
GO:0035270	endocrine system development	GO_BiologicalProcess-EBI-UniProt-GOA-ACAP-ARAP_25.05.2022_00h00	7.45245e-07	0.0008071	2.23321e-28	2.97017e-26	[4, 5]	Group150	10.0671	15	[AKT1, BRAF, CDK6, CRHR1, CYP1B1, DRD2, EDNRA, GLI2, GSK3B, HNF4A, INSR, MAP2K1, NR3C1, THRA, TSPO]
GO:0009790	embryo development	GO_BiologicalProcess-EBI-UniProt-GOA-ACAP-ARAP_25.05.2022_00h00	1.34853e-06	0.00141326	2.23321e-28	2.97017e-26	[3, 4]	Group150	4.31894	52	[ABL1, ADAM10, AKR1B1, AKT1, AR, BCL2L1, CCNA2, CCNB1, CCNB2, CDK1, CDK5R1, CHEK1, DNMT1, ECE1, EDNRA, EGFR, EPHA2, EPHB2, ESRRB, FGFR1, GLI2, HDAC1, HDAC2, HIF1A, HNF4A, HSD17B2, INSR, KDM4C, KDM6B, KDR, KIT, MAP2K1, MMP14, MMP16, MMP2, MMP8, MMP9, NEK2, PIK3CB, PLG, POLB, PRKACA, PRKDC, PRMT1, RARB, RARG, ROCK1, ROCK2, TNF, TOP1, TOP2A, VEGFA]
GO:0048729	tissue morphogenesis	GO_BiologicalProcess-EBI-UniProt-GOA-ACAP-ARAP_25.05.2022_00h00	1.73613e-06	0.00178821	2.23321e-28	2.97017e-26	[3, 4]	Group150	5.17752	35	[ABL1, ADAM17, AKR1B1, AR, BCL2, CA2, CA9, CCNA2, CXCR2, EDNRA, EGFR, EPHA2, EPHA4, EPHA7, ESR1, GLI2, HIF1A, KDM6B, KDR, MET, MMP12, MMP14, MMP2, MTOR, MYLK, NR3C1, PKN1, PLA2G10, PRKACA, RARG, SRC, STAT1, TNF, TTR, VEGFA]
GO:0060443	mammary gland morphogenesis	GO_BiologicalProcess-EBI-UniProt-GOA-ACAP-ARAP_25.05.2022_00h00	1.94706e-06	0.00198405	2.23321e-28	2.97017e-26	[5, 6]	Group150	16.6667	9	[AKR1B1, AR, ARG1, CAPN1, EPHA2, ESR1, GLI2, NR3C1, SRC]
GO:0030518	intracellular steroid hormone receptor signaling pathway	GO_BiologicalProcess-EBI-UniProt-GOA-ACAP-ARAP_25.05.2022_00h00	2.36462e-06	0.00235753	2.23321e-28	2.97017e-26	[4, 5, 6, 7, 8]	Group150	10.5691	13	[AKR1B1, AR, ESR1, ESR2, HDAC1, HDAC6, KDM3A, KDM4C, NR3C1, PARP1, PKN1, SIRT1, SRC]
GO:0061180	mammary gland epithelium development	GO_BiologicalProcess-EBI-UniProt-GOA-ACAP-ARAP_25.05.2022_00h00	7.78291e-06	0.00712136	2.23321e-28	2.97017e-26	[5, 6]	Group150	12.5	10	[AKR1B1, AKT1, AKT2, AR, EPHA2, ESR1, GLI2, HIF1A, NR3C1, SRC]
GO:0044839	cell cycle G2/M phase transition	GO_BiologicalProcess-EBI-UniProt-GOA-ACAP-ARAP_25.05.2022_00h00	2.67202e-09	3.57783e-06	8.92158e-13	4.28236e-11	[4, 5]	Group151	11.5152	19	[ABCB1, APP, AURKA, AURKB, CCNA2, CCNB1, CCNB2, CCNB3, CDC7, CDK1, CDK2, CDK4, CHEK1, CHEK2, ESRRB, MELK, NAE1, PLK1, WEE1]
GO:0000086	G2/M transition of mitotic cell cycle	GO_BiologicalProcess-EBI-UniProt-GOA-ACAP-ARAP_25.05.2022_00h00	3.62131e-09	4.80548e-06	8.92158e-13	4.28236e-11	[5, 6]	Group151	12	18	[ABCB1, APP, AURKA, AURKB, CCNA2, CCNB1, CCNB3, CDC7, CDK1, CDK2, CDK4, CHEK1, CHEK2, ESRRB, MELK, NAE1, PLK1, WEE1]
GO:1903047	mitotic cell cycle process	GO_BiologicalProcess-EBI-UniProt-GOA-ACAP-ARAP_25.05.2022_00h00	3.91003e-09	5.17297e-06	8.92158e-13	4.28236e-11	[3, 4]	Group151	5.59006	45	[ABCB1, ADAM17, AKT1, APEX1, APP, AURKA, AURKB, BCL2, CCNA1, CCNA2, CCNB1, CCNB2, CCNB3, CCNE1, CDC7, CDK1, CDK2, CDK3, CDK4, CDK5, CDK6, CHEK1, CHEK2, DBF4, DRD3, EGFR, ESRRB, INSR, MELK, NAE1, NEK2, NEK6, PLK1, POLA1, PRKDC, ROCK1, ROCK2, RPS6KB1, SIRT2, TERT, TNF, TNKS, TTR, VCP, WEE1]
GO:0000278	mitotic cell cycle	GO_BiologicalProcess-EBI-UniProt-GOA-ACAP-ARAP_25.05.2022_00h00	9.3129e-09	1.20509e-05	8.92158e-13	4.28236e-11	[3]	Group151	5.12295	50	[ABCB1, ABL1, ADAM17, AKT1, APEX1, APP, AURKA, AURKB, BCL2, CCNA1, CCNA2, CCNB1, CCNB2, CCNB3, CCNE1, CDC7, CDK1, CDK2, CDK3, CDK4, CDK5, CDK6, CHEK1, CHEK2, DBF4, DRD3, DUSP3, EDNRA, EGFR, ESRRB, INSR, MELK, NAE1, NEK2, NEK6, PLK1, POLA1, PRKDC, ROCK1, ROCK2, RPS6KB1, SIRT1, SIRT2, TERT, TNF, TNKS, TTR, TUBB1, VCP, WEE1]
GO:0022402	cell cycle process	GO_BiologicalProcess-EBI-UniProt-GOA-ACAP-ARAP_25.05.2022_00h00	5.15749e-08	6.35918e-05	8.92158e-13	4.28236e-11	[2, 3]	Group151	4.48669	59	[ABCB1, ADAM17, AKT1, APEX1, APP, AURKA, AURKB, BCL2, BCL2L1, CCNA1, CCNA2, CCNB1, CCNB2, CCNB3, CCNE1, CDC7, CDK1, CDK2, CDK3, CDK4, CDK5, CDK5R1, CDK6, CHEK1, CHEK2, CSNK1D, CSNK2A1, DBF4, DRD2, DRD3, EDNRA, EGFR, ESRRB, HDAC3, HDAC8, IGF1R, INSR, MAPK14, MELK, NAE1, NEK2, NEK6, PLEC, PLK1, POLA1, PRKDC, ROCK1, ROCK2, RPS6KB1, SIRT1, SIRT2, TERT, TNF, TNKS, TOP2A, TTR, TUBB1, VCP, WEE1]
GO:0035173	histone kinase activity	GO_BiologicalProcess-EBI-UniProt-GOA-ACAP-ARAP_25.05.2022_00h00	1.37928e-06	0.00144411	8.92158e-13	4.28236e-11	[7, 8]	Group151	33.3333	6	[AURKA, AURKB, CDK1, CDK2, CHEK1, PKN1]
GO:0016572	histone phosphorylation	GO_BiologicalProcess-EBI-UniProt-GOA-ACAP-ARAP_25.05.2022_00h00	1.72782e-06	0.00178311	8.92158e-13	4.28236e-11	[6, 7]	Group151	20	8	[AURKA, AURKB, CCNA2, CDK1, CDK2, CDK5, CHEK1, PKN1]
GO:0010389	regulation of G2/M transition of mitotic cell cycle	GO_BiologicalProcess-EBI-UniProt-GOA-ACAP-ARAP_25.05.2022_00h00	2.53231e-06	0.00251964	8.92158e-13	4.28236e-11	[6, 7, 8]	Group151	11.4286	12	[APP, AURKA, AURKB, CCNB1, CCNB3, CDC7, CDK1, CDK2, CDK4, CHEK1, NAE1, PLK1]
GO:0010564	regulation of cell cycle process	GO_BiologicalProcess-EBI-UniProt-GOA-ACAP-ARAP_25.05.2022_00h00	3.35372e-06	0.00328329	8.92158e-13	4.28236e-11	[3, 4, 5]	Group151	4.92676	37	[ADAM17, AKT1, APEX1, APP, AURKA, AURKB, BCL2, BCL2L1, CCNB1, CCNB3, CDC7, CDK1, CDK2, CDK4, CHEK1, CHEK2, CSNK2A1, DBF4, DRD2, DRD3, EGFR, HDAC8, IGF1R, INSR, MAPK14, NAE1, NEK2, NEK6, PLK1, PRKDC, ROCK2, SIRT1, SIRT2, TERT, TNF, TNKS, WEE1]
GO:1902749	regulation of cell cycle G2/M phase transition	GO_BiologicalProcess-EBI-UniProt-GOA-ACAP-ARAP_25.05.2022_00h00	7.22668e-06	0.00665578	8.92158e-13	4.28236e-11	[5, 6, 7]	Group151	10.3448	12	[APP, AURKA, AURKB, CCNB1, CCNB3, CDC7, CDK1, CDK2, CDK4, CHEK1, NAE1, PLK1]
GO:0010562	positive regulation of phosphorus metabolic process	GO_BiologicalProcess-EBI-UniProt-GOA-ACAP-ARAP_25.05.2022_00h00	1.41377e-41	2.59141e-38	5.7246e-18	4.86591e-16	[4, 5, 6]	Group152	10.233	101	[ABL1, ADAM17, ADORA1, ADRA1A, ADRA1D, ADRA2A, ADRA2B, ADRA2C, ADRB2, AKR1B1, AKT1, AKT2, ALK, APP, AR, AURKB, AXL, BCL2, BRAF, CCNA2, CCNB1, CDK5, CDK5R1, CHEK2, CHRNA7, CSK, CSNK1D, DBF4, DRD2, DRD4, EGFR, ELANE, EPHA1, EPHA2, EPHA3, EPHA4, EPHA5, EPHA6, EPHA7, EPHA8, EPHB1, EPHB2, EPHB3, ERBB2, ERN1, F2, F3, FASN, FGFR1, FGR, FLT3, FYN, GRM5, HDAC2, HDAC3, HDAC6, HIF1A, HSP90AA1, HSP90AB1, HTR…
GO:0045937	positive regulation of phosphate metabolic process	GO_BiologicalProcess-EBI-UniProt-GOA-ACAP-ARAP_25.05.2022_00h00	1.41377e-41	2.59141e-38	5.7246e-18	4.86591e-16	[5, 6, 7]	Group152	10.233	101	[ABL1, ADAM17, ADORA1, ADRA1A, ADRA1D, ADRA2A, ADRA2B, ADRA2C, ADRB2, AKR1B1, AKT1, AKT2, ALK, APP, AR, AURKB, AXL, BCL2, BRAF, CCNA2, CCNB1, CDK5, CDK5R1, CHEK2, CHRNA7, CSK, CSNK1D, DBF4, DRD2, DRD4, EGFR, ELANE, EPHA1, EPHA2, EPHA3, EPHA4, EPHA5, EPHA6, EPHA7, EPHA8, EPHB1, EPHB2, EPHB3, ERBB2, ERN1, F2, F3, FASN, FGFR1, FGR, FLT3, FYN, GRM5, HDAC2, HDAC3, HDAC6, HIF1A, HSP90AA1, HSP90AB1, HTR…
GO:0042327	positive regulation of phosphorylation	GO_BiologicalProcess-EBI-UniProt-GOA-ACAP-ARAP_25.05.2022_00h00	2.22469e-40	4.06451e-37	5.7246e-18	4.86591e-16	[6, 7, 8]	Group152	10.6383	95	[ABL1, ADAM17, ADORA1, ADRA1A, ADRA1D, ADRA2A, ADRA2B, ADRA2C, ADRB2, AKR1B1, AKT1, AKT2, ALK, APP, AR, AURKB, AXL, BCL2, BRAF, CCNA2, CCNB1, CDK5, CDK5R1, CHEK2, CHRNA7, CSK, CSNK1D, DBF4, DRD2, DRD4, EGFR, ELANE, EPHA1, EPHA2, EPHA3, EPHA4, EPHA5, EPHA6, EPHA7, EPHA8, EPHB1, EPHB2, EPHB3, ERBB2, ERN1, F2, F3, FASN, FGFR1, FGR, FLT3, FYN, GRM5, HDAC2, HDAC3, HDAC6, HIF1A, HSP90AA1, HSP90AB1, IGF…
GO:0048468	cell development	GO_BiologicalProcess-EBI-UniProt-GOA-ACAP-ARAP_25.05.2022_00h00	4.27084e-18	7.21771e-15	5.7246e-18	4.86591e-16	[3, 4]	Group152	4.92741	112	[ABL1, ACHE, ADORA2A, ADRA1A, ADRA1D, AKR1B1, AKT1, AKT2, ALK, APEX1, APP, AR, AURKA, AXL, BCL2, BCL2L1, BLK, BRAF, BTK, CAMK2B, CD38, CDK1, CDK5, CDK5R1, CDK6, CFTR, CHRNA7, CNR1, DRD2, DRD3, ECE1, EDNRA, EPHA1, EPHA2, EPHA3, EPHA4, EPHA5, EPHA6, EPHA7, EPHA8, EPHB1, EPHB2, EPHB3, ERBB2, ESR1, F2, FASN, FYN, GABRB2, GLI2, GRM5, GSK3B, HDAC1, HDAC2, HDAC6, HIF1A, HNF4A, HPRT1, HSP90AA1, HSP90AB1,…
GO:0022603	regulation of anatomical structure morphogenesis	GO_BiologicalProcess-EBI-UniProt-GOA-ACAP-ARAP_25.05.2022_00h00	1.81432e-09	2.45114e-06	5.7246e-18	4.86591e-16	[3, 4]	Group152	5.28455	52	[ABL1, AKR1B1, ALOX5, AR, AURKA, BRAF, CAMK2B, CDK5, CDK5R1, CELA1, CHRNA7, CXCR2, CYP1B1, EPHA1, EPHA2, EPHA4, EPHA7, EPHB2, EPHB3, ERBB2, ESR1, F2, F3, FGR, FYN, GSK3B, HIF1A, HNF4A, KDR, KIT, MAP2K1, MAPT, MPL, PGF, PIK3CB, PKN1, PLAA, PPARG, PRKDC, PTK2, PTK2B, PTPRS, ROCK1, ROCK2, SERPINE1, SIRT1, SRC, ST6GAL1, STAT1, TERT, TNF, VEGFA]
GO:0120036	plasma membrane bounded cell projection organization	GO_BiologicalProcess-EBI-UniProt-GOA-ACAP-ARAP_25.05.2022_00h00	8.23624e-09	1.06906e-05	5.7246e-18	4.86591e-16	[5]	Group152	4.34517	71	[ABL1, ADORA2A, AKT1, ALK, APEX1, APP, AURKA, BCL2, BLK, BRAF, CAMK2B, CD38, CDK5, CDK5R1, CHRNA7, CNR1, CSNK1D, DRD2, ECE1, EDNRA, EPHA1, EPHA2, EPHA3, EPHA4, EPHA5, EPHA6, EPHA7, EPHA8, EPHB1, EPHB2, EPHB3, ERBB2, FYN, GLI2, GRIN2B, GSK3B, HDAC2, HDAC6, HPRT1, HSP90AA1, HSP90AB1, IGF1R, INSR, KIT, LYN, MAP2K1, MAP4K4, MAPT, MMP2, MTOR, MYLK, NEK1, NTRK1, PIK3CA, PIK3R1, PKN1, PLA2G10, PLAA, PRK…
GO:0030030	cell projection organization	GO_BiologicalProcess-EBI-UniProt-GOA-ACAP-ARAP_25.05.2022_00h00	2.06809e-08	2.62441e-05	5.7246e-18	4.86591e-16	[4]	Group152	4.24895	71	[ABL1, ADORA2A, AKT1, ALK, APEX1, APP, AURKA, BCL2, BLK, BRAF, CAMK2B, CD38, CDK5, CDK5R1, CHRNA7, CNR1, CSNK1D, DRD2, ECE1, EDNRA, EPHA1, EPHA2, EPHA3, EPHA4, EPHA5, EPHA6, EPHA7, EPHA8, EPHB1, EPHB2, EPHB3, ERBB2, FYN, GLI2, GRIN2B, GSK3B, HDAC2, HDAC6, HPRT1, HSP90AA1, HSP90AB1, IGF1R, INSR, KIT, LYN, MAP2K1, MAP4K4, MAPT, MMP2, MTOR, MYLK, NEK1, NTRK1, PIK3CA, PIK3R1, PKN1, PLA2G10, PLAA, PRK…
GO:0045595	regulation of cell differentiation	GO_BiologicalProcess-EBI-UniProt-GOA-ACAP-ARAP_25.05.2022_00h00	3.27264e-23	5.69439e-20	1.61894e-28	2.16938e-26	[3, 4]	Group153	6.11878	102	[ABL1, ADRA2B, ADRA2C, AGTR1, AKR1B1, AKT1, ALK, ALOX5, APEX1, APP, AR, AURKA, AXL, BCL2, BRAF, BTK, CAMK2B, CCNA2, CDK1, CDK5, CDK5R1, CDK6, CELA1, CHEK2, CSNK1D, DNMT1, DRD2, DRD3, EGFR, EPHA3, EPHA4, EPHA7, EPHB1, EPHB2, ERBB2, ESRRA, ESRRB, F2, FGFR1, FTO, GLI2, GRM5, GSK3B, HDAC1, HDAC2, HDAC3, HDAC6, HIF1A, HSP90AB1, HTR2C, IGFBP3, IKBKB, KDM3A, KDM4A, KDM4C, KDR, KIT, LYN, MAP2K1, MAPK14, …
GO:0051094	positive regulation of developmental process	GO_BiologicalProcess-EBI-UniProt-GOA-ACAP-ARAP_25.05.2022_00h00	3.79575e-22	6.57804e-19	1.61894e-28	2.16938e-26	[2, 3, 4]	Group153	6.4539	91	[ABL1, ADRA2B, ADRA2C, ADRB2, AGTR1, AKR1B1, AKT1, ALK, ALOX5, APEX1, AR, AURKA, AXL, BCL2, BMP1, BRAF, BTK, CAMK2B, CCNA2, CDK1, CELA1, CFTR, CHEK2, CHRNA7, CSNK1D, CXCR2, CYP1B1, DRD2, EPHA1, EPHA4, EPHB1, EPHB2, EPHB3, ESRRB, F3, FGFR1, GLI2, GRM5, GSK3B, HDAC1, HDAC2, HIF1A, HSP90AB1, HTR2C, IGF1R, IGFBP3, INSR, KDM4A, KDR, KIT, LYN, MAP2K1, MAPK14, MAPT, MME, MMP12, MMP14, MPL, MTOR, NR1H4, …
GO:2000026	regulation of multicellular organismal development	GO_BiologicalProcess-EBI-UniProt-GOA-ACAP-ARAP_25.05.2022_00h00	7.52224e-19	1.28029e-15	1.61894e-28	2.16938e-26	[3, 4]	Group153	5.95075	87	[ABL1, ADAM10, ADRB2, AKT1, ALOX5, APEX1, AXL, BMP1, BRAF, BTK, CAMK2B, CCNA2, CDK1, CDK5, CDK6, CELA1, CFTR, CHRNA7, CXCR2, CYP1B1, DRD2, DRD3, EPHA1, EPHA2, EPHA4, EPHA7, EPHB1, EPHB2, EPHB3, ERBB2, ESRRA, F2, F3, GLI2, GRM5, HDAC1, HDAC2, HIF1A, HNF4A, IKBKB, INSR, KDM4A, KDR, KIT, LYN, MAP2K1, MAPK14, MAPT, MME, MMP12, MMP14, MMP9, MPL, MTOR, NTRK1, OPRM1, PGF, PIK3CB, PIK3R1, PIM1, PNP, PPAR…
GO:0045597	positive regulation of cell differentiation	GO_BiologicalProcess-EBI-UniProt-GOA-ACAP-ARAP_25.05.2022_00h00	5.65071e-17	9.43103e-14	1.61894e-28	2.16938e-26	[3, 4, 5]	Group153	6.91892	64	[ABL1, ADRA2B, ADRA2C, AGTR1, AKR1B1, AKT1, APEX1, AR, AURKA, AXL, BCL2, BRAF, BTK, CAMK2B, CCNA2, CHEK2, CSNK1D, DRD2, EPHA4, EPHB2, FGFR1, GLI2, GRM5, GSK3B, HDAC1, HDAC2, HIF1A, HSP90AB1, HTR2C, IGFBP3, KDM4A, KDR, KIT, LYN, MAP2K1, MAPK14, MAPT, MME, MMP12, MMP14, MPL, MTOR, OPRM1, PARP1, PIM1, PLA2G10, PLA2G2A, PLA2G5, PNP, PPARG, PRKCZ, PRKDC, PRMT1, PTGS2, RPS6KA3, SERPINE1, SIRT1, SIRT2, …
GO:0051960	regulation of nervous system development	GO_BiologicalProcess-EBI-UniProt-GOA-ACAP-ARAP_25.05.2022_00h00	5.09173e-11	7.51539e-08	1.61894e-28	2.16938e-26	[4, 5, 6]	Group153	7.57895	36	[AKT1, APEX1, BRAF, CAMK2B, CDK5, DRD2, DRD3, EPHA4, EPHA7, EPHB1, EPHB2, EPHB3, F2, GRM5, HDAC1, HDAC2, HIF1A, KDM4A, KIT, LYN, MAP2K1, MAPT, MME, MMP12, MTOR, NTRK1, OPRM1, PPARG, PTPRS, RARG, RXRG, SIRT2, TNF, TSPO, TYMP, VEGFA]
GO:0010720	positive regulation of cell development	GO_BiologicalProcess-EBI-UniProt-GOA-ACAP-ARAP_25.05.2022_00h00	3.31631e-10	4.69922e-07	1.61894e-28	2.16938e-26	[4, 5, 6]	Group153	8.72274	28	[ABL1, APEX1, AURKA, BCL2, BRAF, CAMK2B, DRD2, EPHA4, EPHB2, GRM5, HDAC1, HDAC2, HIF1A, KIT, LYN, MAP2K1, MAPT, MME, MMP12, MPL, MTOR, OPRM1, PPARG, PRKDC, SIRT2, TNF, TSPO, VEGFA]
GO:0051962	positive regulation of nervous system development	GO_BiologicalProcess-EBI-UniProt-GOA-ACAP-ARAP_25.05.2022_00h00	4.1178e-09	5.43961e-06	1.61894e-28	2.16938e-26	[3, 4, 5, 6, 7]	Group153	8.59107	25	[APEX1, BRAF, CAMK2B, DRD2, EPHA4, EPHB1, EPHB2, EPHB3, GRM5, HDAC1, HDAC2, HIF1A, KIT, LYN, MAP2K1, MAPT, MME, MMP12, MTOR, NTRK1, OPRM1, PPARG, TNF, TSPO, VEGFA]
GO:0050767	regulation of neurogenesis	GO_BiologicalProcess-EBI-UniProt-GOA-ACAP-ARAP_25.05.2022_00h00	7.16369e-09	9.32713e-06	1.61894e-28	2.16938e-26	[5, 6, 7]	Group153	7.39796	29	[APEX1, BRAF, CAMK2B, CDK5, DRD2, DRD3, EPHA4, EPHA7, EPHB2, F2, GRM5, HDAC1, HDAC2, HIF1A, KDM4A, KIT, LYN, MAP2K1, MAPT, MME, MMP12, MTOR, OPRM1, PPARG, PTPRS, SIRT2, TNF, TSPO, VEGFA]
GO:0050769	positive regulation of neurogenesis	GO_BiologicalProcess-EBI-UniProt-GOA-ACAP-ARAP_25.05.2022_00h00	1.28469e-08	1.64569e-05	1.61894e-28	2.16938e-26	[4, 5, 6, 7, 8]	Group153	9.09091	22	[APEX1, BRAF, CAMK2B, DRD2, EPHA4, EPHB2, GRM5, HDAC1, HDAC2, HIF1A, KIT, LYN, MAP2K1, MAPT, MME, MMP12, MTOR, OPRM1, PPARG, TNF, TSPO, VEGFA]
GO:0010975	regulation of neuron projection development	GO_BiologicalProcess-EBI-UniProt-GOA-ACAP-ARAP_25.05.2022_00h00	4.17178e-06	0.00400908	1.61894e-28	2.16938e-26	[6, 7, 9, 10, 11]	Group153	5.6962	27	[ABL1, AKT1, ALK, BRAF, CAMK2B, CD38, CDK5, CDK5R1, CNR1, EPHA3, EPHA4, EPHA7, EPHB2, EPHB3, FYN, GSK3B, HDAC2, IGF1R, LYN, MAP2K1, MAPT, NTRK1, PKN1, PTK2B, PTK6, PTPRS, VEGFA]
GO:0045596	negative regulation of cell differentiation	GO_BiologicalProcess-EBI-UniProt-GOA-ACAP-ARAP_25.05.2022_00h00	8.89835e-06	0.00802631	1.61894e-28	2.16938e-26	[3, 4, 5]	Group153	4.81431	35	[APP, CDK5, CDK6, DNMT1, DRD3, EGFR, EPHA4, EPHA7, EPHB1, EPHB2, ERBB2, ESRRB, F2, GLI2, GSK3B, HDAC1, HDAC3, KDM4A, LYN, MMP9, PIK3R1, PPARA, PPARG, PRMT1, PTK2B, PTPRS, RARB, RARG, SIRT1, SIRT2, STAT1, TNF, TSPO, VEGFA, XDH]
GO:0050865	regulation of cell activation	GO_BiologicalProcess-EBI-UniProt-GOA-ACAP-ARAP_25.05.2022_00h00	1.39296e-10	2.01561e-07	3.71875e-17	3.01219e-15	[3, 4]	Group154	6.03338	47	[ABAT, ABL1, ADORA2A, AHR, AKT1, ALOX12, ARG1, AXL, BCL2, BLK, BRAF, BTK, CD38, CNR1, CNR2, CSK, DPP4, DUSP3, EPHB2, ERBB2, F2, FGR, FYN, GLI2, IDO1, LCK, LYN, MIF, MMP14, MMP8, MPL, PIK3CA, PKN1, PLA2G10, PLA2G2A, PNP, PRKCZ, PRKDC, SNCA, SRC, SYK, TLR9, TNF, TXK, TYRO3, VCAM1, YES1]
GO:2000106	regulation of leukocyte apoptotic process	GO_BiologicalProcess-EBI-UniProt-GOA-ACAP-ARAP_25.05.2022_00h00	2.89827e-09	3.86919e-06	3.71875e-17	3.01219e-15	[6, 7]	Group154	15.1515	15	[ADAM17, AURKB, AXL, BCL2, BCL2L1, BLK, BTK, CXCR2, HIF1A, IDO1, LYN, MIF, PIK3CB, SIRT1, ST6GAL1]
GO:0070661	leukocyte proliferation	GO_BiologicalProcess-EBI-UniProt-GOA-ACAP-ARAP_25.05.2022_00h00	1.43387e-07	0.000170201	3.71875e-17	3.01219e-15	[3]	Group154	6.97051	26	[ABL1, AHR, ARG1, BCL2, BCL2L1, BLK, BTK, CD38, EPHB2, ERBB2, FLT3, FYN, HPRT1, IDO1, KIT, LYN, MIF, MPL, PIK3CG, PKN1, PNP, PTK2, ST6GAL1, SYK, TLR9, VCAM1]
GO:0032943	mononuclear cell proliferation	GO_BiologicalProcess-EBI-UniProt-GOA-ACAP-ARAP_25.05.2022_00h00	2.24966e-07	0.00026141	3.71875e-17	3.01219e-15	[4]	Group154	7.22892	24	[ABL1, AHR, ARG1, BCL2, BCL2L1, BLK, BTK, CD38, EPHB2, ERBB2, FLT3, FYN, HPRT1, IDO1, LYN, MIF, MPL, PIK3CG, PKN1, PNP, ST6GAL1, SYK, TLR9, VCAM1]
GO:0070227	lymphocyte apoptotic process	GO_BiologicalProcess-EBI-UniProt-GOA-ACAP-ARAP_25.05.2022_00h00	3.25208e-07	0.000369437	3.71875e-17	3.01219e-15	[6]	Group154	13.7931	12	[AKT1, AURKB, BCL2, BLK, BTK, CHEK2, FASN, HIF1A, IDO1, LYN, MIF, PKN1]
GO:0033028	myeloid cell apoptotic process	GO_BiologicalProcess-EBI-UniProt-GOA-ACAP-ARAP_25.05.2022_00h00	5.69387e-07	0.000627464	3.71875e-17	3.01219e-15	[5]	Group154	19.1489	9	[ADAM17, BCL2, CTSL, CXCR2, MIF, PIK3CB, SIRT1, ST6GAL1, THRA]
GO:0070663	regulation of leukocyte proliferation	GO_BiologicalProcess-EBI-UniProt-GOA-ACAP-ARAP_25.05.2022_00h00	1.00658e-06	0.00107302	3.71875e-17	3.01219e-15	[4, 5]	Group154	7.34266	21	[AHR, ARG1, BCL2, BCL2L1, BLK, BTK, CD38, EPHB2, ERBB2, IDO1, KIT, LYN, MIF, MPL, PKN1, PNP, PTK2, ST6GAL1, SYK, TLR9, VCAM1]
GO:0033032	regulation of myeloid cell apoptotic process	GO_BiologicalProcess-EBI-UniProt-GOA-ACAP-ARAP_25.05.2022_00h00	1.40834e-06	0.0014689	3.71875e-17	3.01219e-15	[6, 7]	Group154	20.5128	8	[ADAM17, BCL2, CXCR2, MIF, PIK3CB, SIRT1, ST6GAL1, THRA]
GO:0046651	lymphocyte proliferation	GO_BiologicalProcess-EBI-UniProt-GOA-ACAP-ARAP_25.05.2022_00h00	1.8504e-06	0.00189481	3.71875e-17	3.01219e-15	[4, 5]	Group154	6.8323	22	[ABL1, AHR, ARG1, BCL2, BLK, BTK, CD38, EPHB2, ERBB2, FLT3, FYN, HPRT1, IDO1, LYN, MIF, MPL, PIK3CG, PKN1, PNP, SYK, TLR9, VCAM1]
GO:0001783	B cell apoptotic process	GO_BiologicalProcess-EBI-UniProt-GOA-ACAP-ARAP_25.05.2022_00h00	2.02305e-06	0.0020453	3.71875e-17	3.01219e-15	[7]	Group154	24.1379	7	[AURKB, BCL2, BLK, BTK, LYN, MIF, PKN1]
GO:0030888	regulation of B cell proliferation	GO_BiologicalProcess-EBI-UniProt-GOA-ACAP-ARAP_25.05.2022_00h00	2.26727e-06	0.00227407	3.71875e-17	3.01219e-15	[6, 7, 8]	Group154	14.2857	10	[AHR, BCL2, BLK, BTK, CD38, EPHB2, LYN, MIF, PKN1, TLR9]
GO:0032944	regulation of mononuclear cell proliferation	GO_BiologicalProcess-EBI-UniProt-GOA-ACAP-ARAP_25.05.2022_00h00	3.54327e-06	0.00344761	3.71875e-17	3.01219e-15	[5, 6]	Group154	7.30769	19	[AHR, ARG1, BCL2, BCL2L1, BLK, BTK, CD38, EPHB2, ERBB2, IDO1, LYN, MIF, MPL, PKN1, PNP, ST6GAL1, SYK, TLR9, VCAM1]
GO:2000107	negative regulation of leukocyte apoptotic process	GO_BiologicalProcess-EBI-UniProt-GOA-ACAP-ARAP_25.05.2022_00h00	3.61558e-06	0.00351073	3.71875e-17	3.01219e-15	[6, 7, 8]	Group154	15.5172	9	[AURKB, AXL, BCL2, BCL2L1, CXCR2, HIF1A, IDO1, MIF, ST6GAL1]
GO:0097048	dendritic cell apoptotic process	GO_BiologicalProcess-EBI-UniProt-GOA-ACAP-ARAP_25.05.2022_00h00	4.88539e-06	0.00466067	3.71875e-17	3.01219e-15	[6]	Group154	38.4615	5	[AXL, BCL2, BCL2L1, BLK, LYN]
GO:2000668	regulation of dendritic cell apoptotic process	GO_BiologicalProcess-EBI-UniProt-GOA-ACAP-ARAP_25.05.2022_00h00	4.88539e-06	0.00466067	3.71875e-17	3.01219e-15	[7, 8]	Group154	38.4615	5	[AXL, BCL2, BCL2L1, BLK, LYN]
GO:0070665	positive regulation of leukocyte proliferation	GO_BiologicalProcess-EBI-UniProt-GOA-ACAP-ARAP_25.05.2022_00h00	6.45727e-06	0.0059988	3.71875e-17	3.01219e-15	[4, 5, 6]	Group154	8.47458	15	[BCL2, BCL2L1, BTK, CD38, EPHB2, KIT, LYN, MIF, MPL, PNP, PTK2, ST6GAL1, SYK, TLR9, VCAM1]
GO:0002768	immune response-regulating cell surface receptor signaling pathway	GO_BiologicalProcess-EBI-UniProt-GOA-ACAP-ARAP_25.05.2022_00h00	6.89556e-06	0.0063577	3.71875e-17	3.01219e-15	[4, 5, 6]	Group154	6.11702	23	[ABL1, BCL2, BLK, BMX, BRAF, BTK, CD38, CSK, DUSP3, FGR, FYN, IKBKB, KIT, LCK, LYN, PDE4D, PIK3CA, PKN1, PTK2, SRC, SYK, TXK, YES1]
GO:0002902	regulation of B cell apoptotic process	GO_BiologicalProcess-EBI-UniProt-GOA-ACAP-ARAP_25.05.2022_00h00	8.96919e-06	0.00808124	3.71875e-17	3.01219e-15	[8, 9]	Group154	25	6	[AURKB, BCL2, BLK, BTK, LYN, MIF]
GO:0030334	regulation of cell migration	GO_BiologicalProcess-EBI-UniProt-GOA-ACAP-ARAP_25.05.2022_00h00	4.48907e-23	7.80649e-20	1.83242e-25	2.29053e-23	[4, 5]	Group155	7.73931	76	[ABL1, ADAM10, ADAM17, ADORA1, ADORA3, ADRA2A, AKT1, AKT2, APEX1, APP, BCL2, BRAF, CAMK2B, CCNA2, CDK5, CXCR2, CYP19A1, CYP1B1, DPP4, DRD2, DUSP3, EGFR, ELANE, EPHA1, EPHA2, EPHA4, EPHB2, F3, FGFR1, FGR, FUT4, FUT7, FYN, HDAC1, HDAC2, HDAC6, HIF1A, IGF1R, IGFBP3, INSR, KDR, KIT, LYN, MAP4K4, MAPK14, MET, MIF, MMP14, MMP2, MMP7, MMP9, MTOR, MYLK, NISCH, PGF, PIK3CB, PIK3CG, PIK3R1, PKN1, PLA2G7, P…
GO:2000145	regulation of cell motility	GO_BiologicalProcess-EBI-UniProt-GOA-ACAP-ARAP_25.05.2022_00h00	4.04015e-22	6.99754e-19	1.83242e-25	2.29053e-23	[3, 4]	Group155	7.38255	77	[ABL1, ADAM10, ADAM17, ADORA1, ADORA3, ADRA2A, AKT1, AKT2, APEX1, APP, BCL2, BRAF, CAMK2B, CCNA2, CDK5, CDK6, CXCR2, CYP19A1, CYP1B1, DPP4, DRD2, DUSP3, EGFR, ELANE, EPHA1, EPHA2, EPHA4, EPHB2, F3, FGFR1, FGR, FUT4, FUT7, FYN, HDAC1, HDAC2, HDAC6, HIF1A, IGF1R, IGFBP3, INSR, KDR, KIT, LYN, MAP4K4, MAPK14, MET, MIF, MMP14, MMP2, MMP7, MMP9, MTOR, MYLK, NISCH, PGF, PIK3CB, PIK3CG, PIK3R1, PKN1, PLA…
GO:0030335	positive regulation of cell migration	GO_BiologicalProcess-EBI-UniProt-GOA-ACAP-ARAP_25.05.2022_00h00	2.54946e-21	4.40547e-18	1.83242e-25	2.29053e-23	[4, 5, 6]	Group155	9.75177	55	[ABL1, ADAM10, ADAM17, ADRA2A, AKT1, AKT2, APP, BCL2, CCNA2, CXCR2, CYP1B1, EGFR, EPHA1, EPHA2, EPHA4, EPHB2, F3, FGFR1, FGR, FUT4, FUT7, HDAC6, HIF1A, IGF1R, INSR, KDR, KIT, LYN, MAP4K4, MAPK14, MET, MMP14, MMP2, MMP7, MMP9, MTOR, MYLK, PGF, PIK3CB, PIK3CG, PIK3R1, PKN1, PLA2G7, PLAA, PTGS2, PTK2, PTK2B, ROCK2, RPS6KB1, SERPINE1, SIRT1, SRC, TERT, TNF, VEGFA]
GO:0040017	positive regulation of locomotion	GO_BiologicalProcess-EBI-UniProt-GOA-ACAP-ARAP_25.05.2022_00h00	1.28468e-20	2.21607e-17	1.83242e-25	2.29053e-23	[2, 3, 4]	Group155	9.2562	56	[ABL1, ADAM10, ADAM17, ADRA2A, AKT1, AKT2, APP, BCL2, CCNA2, CXCR2, CYP1B1, EGFR, EPHA1, EPHA2, EPHA4, EPHB2, F3, FGFR1, FGR, FUT4, FUT7, HDAC6, HIF1A, IGF1R, INSR, KDR, KIT, LYN, MAP4K4, MAPK14, MET, MMP14, MMP2, MMP7, MMP9, MTOR, MYLK, OPRK1, PGF, PIK3CB, PIK3CG, PIK3R1, PKN1, PLA2G7, PLAA, PTGS2, PTK2, PTK2B, ROCK2, RPS6KB1, SERPINE1, SIRT1, SRC, TERT, TNF, VEGFA]
GO:2000147	positive regulation of cell motility	GO_BiologicalProcess-EBI-UniProt-GOA-ACAP-ARAP_25.05.2022_00h00	1.80564e-20	3.10752e-17	1.83242e-25	2.29053e-23	[3, 4, 5]	Group155	9.35374	55	[ABL1, ADAM10, ADAM17, ADRA2A, AKT1, AKT2, APP, BCL2, CCNA2, CXCR2, CYP1B1, EGFR, EPHA1, EPHA2, EPHA4, EPHB2, F3, FGFR1, FGR, FUT4, FUT7, HDAC6, HIF1A, IGF1R, INSR, KDR, KIT, LYN, MAP4K4, MAPK14, MET, MMP14, MMP2, MMP7, MMP9, MTOR, MYLK, PGF, PIK3CB, PIK3CG, PIK3R1, PKN1, PLA2G7, PLAA, PTGS2, PTK2, PTK2B, ROCK2, RPS6KB1, SERPINE1, SIRT1, SRC, TERT, TNF, VEGFA]
GO:0030155	regulation of cell adhesion	GO_BiologicalProcess-EBI-UniProt-GOA-ACAP-ARAP_25.05.2022_00h00	1.49869e-19	2.56425e-16	1.83242e-25	2.29053e-23	[3, 4]	Group155	7.78589	64	[ABAT, ABL1, ADAM10, ADORA2A, AKT1, ALOX12, ALOX15, ALOX5, ARG1, BCL2, BLK, BRAF, CCNA2, CDK6, CSK, CYP1B1, DPP4, DUSP3, ELANE, EPHA1, EPHA2, EPHA3, EPHA4, EPHA7, EPHA8, EPHB2, EPHB3, ERBB2, FUT4, FUT7, FYN, GLI2, GSK3B, IDO1, KDR, LCK, LYN, MAP4K4, MAPK14, MMP12, MMP14, MMP2, NUAK1, PIK3CA, PIK3CB, PIK3CG, PIK3R1, PLG, PNP, PPARA, PRKCZ, PTK2, PTK2B, ROCK1, ROCK2, SERPINE1, SLC9A1, SRC, ST6GAL1,…
GO:0032103	positive regulation of response to external stimulus	GO_BiologicalProcess-EBI-UniProt-GOA-ACAP-ARAP_25.05.2022_00h00	1.8345e-17	3.06912e-14	1.83242e-25	2.29053e-23	[3, 4, 5]	Group155	9.48454	46	[ABCC1, ADAM10, ADAM17, AGTR1, APP, ARG1, BRAF, BTK, CNR1, CXCR2, F2, F3, FGFR1, FYN, HSP90AA1, IDO1, IGF1R, IKBKB, KDR, LYN, MET, MIF, MMP12, MMP8, OPRM1, PGF, PIK3CG, PKN1, PLA2G2A, PLA2G5, PLA2G7, PLG, PRKDC, PTGER3, PTGER4, PTGS2, PTK2, PTK2B, SERPINE1, SNCA, SRC, SYK, TLR9, TNF, TXK, VEGFA]
GO:0022407	regulation of cell-cell adhesion	GO_BiologicalProcess-EBI-UniProt-GOA-ACAP-ARAP_25.05.2022_00h00	8.60536e-10	1.18496e-06	1.83242e-25	2.29053e-23	[4, 5]	Group155	6.98603	35	[ABAT, ABL1, ADORA2A, AKT1, ALOX12, ALOX5, ARG1, BLK, CSK, DPP4, DUSP3, ELANE, EPHA7, EPHB3, ERBB2, FUT4, FUT7, FYN, GLI2, IDO1, LCK, LYN, MAPK14, PIK3CA, PLG, PNP, PPARA, PRKCZ, PTK2, SRC, SYK, TNF, VCAM1, VEGFA, YES1]
GO:0002685	regulation of leukocyte migration	GO_BiologicalProcess-EBI-UniProt-GOA-ACAP-ARAP_25.05.2022_00h00	9.25506e-10	1.27257e-06	1.83242e-25	2.29053e-23	[3, 4, 5, 6]	Group155	9.6	24	[ABL1, ADAM10, ADAM17, ADORA1, AKT1, APP, CXCR2, CYP19A1, DPP4, ELANE, FUT4, FUT7, LYN, MIF, MMP14, PGF, PIK3R1, PLA2G7, PTGER4, PTK2, PTK2B, SERPINE1, TNF, VEGFA]
GO:0045785	positive regulation of cell adhesion	GO_BiologicalProcess-EBI-UniProt-GOA-ACAP-ARAP_25.05.2022_00h00	1.67491e-08	2.13718e-05	1.83242e-25	2.29053e-23	[3, 4, 5]	Group155	6.4833	33	[ABL1, AKT1, ALOX15, ALOX5, BRAF, CCNA2, CDK6, CSK, DPP4, ELANE, EPHA1, EPHA4, ERBB2, FUT4, FUT7, FYN, GLI2, GSK3B, KDR, LCK, LYN, MAP4K4, PIK3CA, PNP, PRKCZ, PTK2B, ROCK1, SRC, SYK, TNF, VCAM1, VEGFA, YES1]
GO:1903037	regulation of leukocyte cell-cell adhesion	GO_BiologicalProcess-EBI-UniProt-GOA-ACAP-ARAP_25.05.2022_00h00	2.1702e-07	0.000252612	1.83242e-25	2.29053e-23	[5, 6]	Group155	6.82415	26	[ABL1, ADORA2A, AKT1, ALOX5, ARG1, CSK, DPP4, DUSP3, ELANE, ERBB2, FUT4, FUT7, FYN, GLI2, IDO1, LCK, LYN, PIK3CA, PNP, PPARA, PRKCZ, SRC, SYK, TNF, VCAM1, YES1]
GO:0071674	mononuclear cell migration	GO_BiologicalProcess-EBI-UniProt-GOA-ACAP-ARAP_25.05.2022_00h00	2.65552e-07	0.000304588	1.83242e-25	2.29053e-23	[3, 5]	Group155	8.6758	19	[ABL1, ADAM10, ADAM17, AKT1, ALOX5, APP, CXCR1, CXCR2, FUT4, FUT7, LYN, PIK3CG, PLA2G7, PLEC, PLG, PTK2, PTK2B, SERPINE1, TNF]
GO:0097529	myeloid leukocyte migration	GO_BiologicalProcess-EBI-UniProt-GOA-ACAP-ARAP_25.05.2022_00h00	2.87661e-07	0.000329084	1.83242e-25	2.29053e-23	[3, 5]	Group155	7.92453	21	[CXCR1, CXCR2, CYP19A1, DPP4, FUT4, FUT7, KIT, LYN, MIF, MMP14, PGF, PIK3CG, PIK3R1, PLA2G1B, PLA2G7, PTGER4, PTK2, PTK2B, SERPINE1, SYK, VEGFA]
GO:0002687	positive regulation of leukocyte migration	GO_BiologicalProcess-EBI-UniProt-GOA-ACAP-ARAP_25.05.2022_00h00	3.20345e-07	0.000364553	1.83242e-25	2.29053e-23	[3, 4, 5, 6, 7]	Group155	10.0629	16	[ABL1, ADAM10, ADAM17, APP, CXCR2, FUT4, FUT7, MMP14, PGF, PIK3R1, PLA2G7, PTK2, PTK2B, SERPINE1, TNF, VEGFA]
GO:0007159	leukocyte cell-cell adhesion	GO_BiologicalProcess-EBI-UniProt-GOA-ACAP-ARAP_25.05.2022_00h00	3.95719e-07	0.000444392	1.83242e-25	2.29053e-23	[4]	Group155	6.44391	27	[ABL1, ADORA2A, AKT1, ALOX5, ARG1, CSK, DPP4, DUSP3, ELANE, ERBB2, FUT4, FUT7, FYN, GLI2, IDO1, LCK, LYN, PIK3CA, PNP, PPARA, PRKCZ, ROCK1, SRC, SYK, TNF, VCAM1, YES1]
GO:1903039	positive regulation of leukocyte cell-cell adhesion	GO_BiologicalProcess-EBI-UniProt-GOA-ACAP-ARAP_25.05.2022_00h00	3.45465e-06	0.00336483	1.83242e-25	2.29053e-23	[5, 6, 7]	Group155	7.04225	20	[ABL1, AKT1, ALOX5, CSK, DPP4, ELANE, FUT4, FUT7, FYN, GLI2, LCK, LYN, PIK3CA, PNP, PRKCZ, SRC, SYK, TNF, VCAM1, YES1]
GO:0002688	regulation of leukocyte chemotaxis	GO_BiologicalProcess-EBI-UniProt-GOA-ACAP-ARAP_25.05.2022_00h00	1.07624e-05	0.00955703	1.83242e-25	2.29053e-23	[4, 5, 6, 7]	Group155	9.21986	13	[ADAM10, ADAM17, CXCR2, CYP19A1, DPP4, LYN, MIF, PGF, PLA2G7, PTK2, PTK2B, SERPINE1, VEGFA]
GO:0051336	regulation of hydrolase activity	GO_BiologicalProcess-EBI-UniProt-GOA-ACAP-ARAP_25.05.2022_00h00	1.92992e-17	3.22682e-14	1.37066e-32	2.12452e-30	[4]	Group156	6.52574	71	[ABL1, ADORA2A, ADRA1A, ADRA1D, ADRB1, AGTR1, AKR1B10, AKT1, AKT2, APP, AVPR1A, CCNA2, CSNK2A1, CTSB, CTSD, DAPK1, DRD2, EDNRA, EGFR, EPHA1, EPHA2, EPHA3, EPHA4, EPHA5, EPHA7, EPHB3, ERBB2, ESR1, F3, FASN, FGFR1, FYN, GRIN1, GRIN2A, GRIN2B, GSK3B, HDAC1, HSP90AB1, HSP90B1, IKBKB, KIT, LCK, LYN, MAP4K4, MAPT, MET, MMP9, MTOR, NTRK1, NUAK1, PLA2G1B, PLA2G5, PLAA, PPARG, PRKCZ, PTGS2, PTK2, PTK2B, R…
GO:0006508	proteolysis	GO_BiologicalProcess-EBI-UniProt-GOA-ACAP-ARAP_25.05.2022_00h00	3.18576e-11	4.75315e-08	1.37066e-32	2.12452e-30	[4, 5]	Group156	4.49198	84	[ADAM10, ADAM17, ADAMTS5, ADORA2A, ADRA2A, AKT1, ANPEP, APP, AURKA, BACE1, BCHE, BMP1, CAPN1, CCNA2, CDK1, CDK2, CDK5, CELA1, CFD, CSNK1A1, CSNK1D, CSNK2A1, CTSB, CTSD, CTSL, DAPK1, DPP4, ECE1, ELANE, EPHA4, EPHA7, F2, F3, FASN, FOLH1, FYN, GRIN1, GRIN2A, GRIN2B, GSK3B, HDAC1, HDAC2, HDAC6, HSP90AB1, HSP90B1, KLK1, KLK2, LCK, LYN, MAPT, MME, MMP1, MMP12, MMP13, MMP14, MMP16, MMP2, MMP3, MMP7, MMP…
GO:0010950	positive regulation of endopeptidase activity	GO_BiologicalProcess-EBI-UniProt-GOA-ACAP-ARAP_25.05.2022_00h00	4.10644e-10	5.77366e-07	1.37066e-32	2.12452e-30	[7, 8, 9]	Group156	11.4754	21	[CCNA2, CTSD, DAPK1, EPHA4, F3, FASN, FYN, GRIN1, GRIN2A, GRIN2B, LCK, LYN, MAPT, PPARG, ROCK2, SIRT1, SNCA, SYK, TNF, VCP, XDH]
GO:0043281	regulation of cysteine-type endopeptidase activity involved in apoptotic process	GO_BiologicalProcess-EBI-UniProt-GOA-ACAP-ARAP_25.05.2022_00h00	6.08574e-10	8.48353e-07	1.37066e-32	2.12452e-30	[6, 8, 9, 10]	Group156	10.2222	23	[ADORA2A, AKT1, CCNA2, CSNK2A1, CTSD, DAPK1, EPHA7, F3, FASN, LCK, MAPT, MMP9, PPARG, PTGS2, RPS6KA3, SIRT1, SNCA, SRC, SYK, TNF, VCP, VEGFA, XDH]
GO:0010952	positive regulation of peptidase activity	GO_BiologicalProcess-EBI-UniProt-GOA-ACAP-ARAP_25.05.2022_00h00	6.8934e-10	9.56803e-07	1.37066e-32	2.12452e-30	[6, 7, 8]	Group156	10.628	22	[APP, CCNA2, CTSD, DAPK1, EPHA4, F3, FASN, FYN, GRIN1, GRIN2A, GRIN2B, LCK, LYN, MAPT, PPARG, ROCK2, SIRT1, SNCA, SYK, TNF, VCP, XDH]
GO:0097153	cysteine-type endopeptidase activity involved in apoptotic process	GO_BiologicalProcess-EBI-UniProt-GOA-ACAP-ARAP_25.05.2022_00h00	1.02289e-09	1.40136e-06	1.37066e-32	2.12452e-30	[5]	Group156	9.95671	23	[ADORA2A, AKT1, CCNA2, CSNK2A1, CTSD, DAPK1, EPHA7, F3, FASN, LCK, MAPT, MMP9, PPARG, PTGS2, RPS6KA3, SIRT1, SNCA, SRC, SYK, TNF, VCP, VEGFA, XDH]
GO:2001056	positive regulation of cysteine-type endopeptidase activity	GO_BiologicalProcess-EBI-UniProt-GOA-ACAP-ARAP_25.05.2022_00h00	6.14204e-09	8.03379e-06	1.37066e-32	2.12452e-30	[8, 9, 10]	Group156	11.6129	18	[CCNA2, CTSD, DAPK1, F3, FASN, FYN, GRIN1, GRIN2A, GRIN2B, LCK, MAPT, PPARG, SIRT1, SNCA, SYK, TNF, VCP, XDH]
GO:0043280	positive regulation of cysteine-type endopeptidase activity involved in apoptotic process	GO_BiologicalProcess-EBI-UniProt-GOA-ACAP-ARAP_25.05.2022_00h00	1.33329e-06	0.00139995	1.37066e-32	2.12452e-30	[6, 7, 9, 10, 11]	Group156	10.2941	14	[CCNA2, CTSD, DAPK1, F3, FASN, LCK, MAPT, PPARG, SIRT1, SNCA, SYK, TNF, VCP, XDH]
GO:0046456	icosanoid biosynthetic process	GO_BiologicalProcess-EBI-UniProt-GOA-ACAP-ARAP_25.05.2022_00h00	8.67122e-12	1.31976e-08	2.4041e-23	2.74067e-21	[6, 7]	Group157	22.3881	15	[AKR1C3, ALOX5, AVPR1A, CBR1, CYP2C9, HPGDS, MIF, PLA2G10, PLA2G1B, PLA2G5, PTGS1, PTGS2, SIRT1, SYK, TBXAS1]
GO:0071715	icosanoid transport	GO_BiologicalProcess-EBI-UniProt-GOA-ACAP-ARAP_25.05.2022_00h00	6.40852e-09	8.37593e-06	2.4041e-23	2.74067e-21	[7, 8]	Group157	19.3548	12	[ABCC1, DRD2, DRD3, DRD4, MIF, NOS2, PLA2G10, PLA2G1B, PLA2G2A, PLA2G5, PTGS2, SYK]
GO:0015718	monocarboxylic acid transport	GO_BiologicalProcess-EBI-UniProt-GOA-ACAP-ARAP_25.05.2022_00h00	3.22491e-08	4.04404e-05	2.4041e-23	2.74067e-21	[7, 8]	Group157	11.8519	16	[ABCG2, AKR1C1, AKR1C4, CES1, DRD2, DRD3, DRD4, MIF, NOS2, PLA2G10, PLA2G1B, PLA2G2A, PLA2G5, PTGS2, SYK, TNF]
GO:0032990	cell part morphogenesis	GO_BiologicalProcess-EBI-UniProt-GOA-ACAP-ARAP_25.05.2022_00h00	3.69026e-14	5.95607e-11	1.79162e-19	1.75579e-17	[4, 5]	Group158	7.13287	51	[ABL1, ADORA2A, APP, AURKA, BCL2, BCL2L1, BRAF, CAMK2B, CDK5, CDK5R1, CHRNA7, DRD2, ECE1, EDNRA, EPHA1, EPHA2, EPHA3, EPHA4, EPHA5, EPHA6, EPHA7, EPHA8, EPHB1, EPHB2, EPHB3, ERBB2, FYN, GLI2, GSK3B, HDAC6, HPRT1, HSP90AA1, HSP90AB1, IGF1R, MAP2K1, MAP4K4, MAPT, NTRK1, PKN1, PLA2G10, PLAA, PLEC, PRKCZ, PTK2, PTPRS, ROCK1, SGK1, SRC, UBA2, VEGFA, WEE1]
GO:0007160	cell-matrix adhesion	GO_BiologicalProcess-EBI-UniProt-GOA-ACAP-ARAP_25.05.2022_00h00	1.72062e-10	2.47253e-07	1.79162e-19	1.75579e-17	[4]	Group158	10	25	[ABL1, BCL2, CDK5, CDK6, DUSP3, EPHA1, EPHA3, FYN, GSK3B, KDR, MAP4K4, MMP12, MMP14, PIK3CB, PIK3R1, PRKCZ, PTK2, PTK2B, ROCK1, ROCK2, SERPINE1, SLC9A1, SRC, VCAM1, VEGFA]
GO:0007044	cell-substrate junction assembly	GO_BiologicalProcess-EBI-UniProt-GOA-ACAP-ARAP_25.05.2022_00h00	9.06539e-10	1.2474e-06	1.79162e-19	1.75579e-17	[6]	Group158	15.0943	16	[ABL1, BCL2, DUSP3, EPHA3, FYN, KDR, MAP4K4, MMP14, PLEC, PTK2, PTK2B, ROCK1, ROCK2, SLC9A1, SRC, VEGFA]
GO:0090109	regulation of cell-substrate junction assembly	GO_BiologicalProcess-EBI-UniProt-GOA-ACAP-ARAP_25.05.2022_00h00	3.65402e-09	4.84157e-06	1.79162e-19	1.75579e-17	[5, 6, 7]	Group158	18.0556	13	[ABL1, DUSP3, EPHA3, FYN, KDR, MAP4K4, MMP14, PTK2, ROCK1, ROCK2, SLC9A1, SRC, VEGFA]
GO:0051893	regulation of focal adhesion assembly	GO_BiologicalProcess-EBI-UniProt-GOA-ACAP-ARAP_25.05.2022_00h00	3.65402e-09	4.84157e-06	1.79162e-19	1.75579e-17	[6, 7, 8]	Group158	18.0556	13	[ABL1, DUSP3, EPHA3, FYN, KDR, MAP4K4, MMP14, PTK2, ROCK1, ROCK2, SLC9A1, SRC, VEGFA]
GO:0048010	vascular endothelial growth factor receptor signaling pathway	GO_BiologicalProcess-EBI-UniProt-GOA-ACAP-ARAP_25.05.2022_00h00	2.8544e-08	3.59655e-05	1.79162e-19	1.75579e-17	[6, 7, 8]	Group158	19.2982	11	[AXL, FYN, HIF1A, KDR, MAPK14, PGF, PTK2, PTK2B, PTPN1, SRC, VEGFA]
GO:0001954	positive regulation of cell-matrix adhesion	GO_BiologicalProcess-EBI-UniProt-GOA-ACAP-ARAP_25.05.2022_00h00	6.11565e-07	0.000670276	1.79162e-19	1.75579e-17	[5, 6, 7]	Group158	16.3934	10	[ABL1, CDK6, EPHA1, GSK3B, KDR, MAP4K4, PRKCZ, PTK2B, ROCK1, VEGFA]
GO:0150117	positive regulation of cell-substrate junction organization	GO_BiologicalProcess-EBI-UniProt-GOA-ACAP-ARAP_25.05.2022_00h00	6.35858e-06	0.00591984	1.79162e-19	1.75579e-17	[4, 5, 6, 7]	Group158	20.5882	7	[ABL1, DUSP3, KDR, MAP4K4, PIK3R1, ROCK1, VEGFA]
GO:0010811	positive regulation of cell-substrate adhesion	GO_BiologicalProcess-EBI-UniProt-GOA-ACAP-ARAP_25.05.2022_00h00	7.25178e-06	0.00667164	1.79162e-19	1.75579e-17	[4, 5, 6]	Group158	9.55882	13	[ABL1, ALOX15, BRAF, CCNA2, CDK6, EPHA1, GSK3B, KDR, MAP4K4, PRKCZ, PTK2B, ROCK1, VEGFA]
GO:0048522	positive regulation of cellular process	GO_BiologicalProcess-EBI-UniProt-GOA-ACAP-ARAP_25.05.2022_00h00	9.71166e-35	1.75296e-31	2.79978e-27	3.61172e-25	[2, 3, 4]	Group159	4.12844	243	[ABAT, ABCB1, ABL1, ACHE, ADAM10, ADAM17, ADORA1, ADORA2A, ADRA1A, ADRA1D, ADRA2A, ADRA2B, ADRA2C, ADRB2, AGTR1, AHR, AKR1B1, AKR1C1, AKR1C2, AKR1C3, AKT1, AKT2, ALK, ALOX15, ALOX5, APEX1, APP, AR, ARG1, AURKA, AURKB, AVPR1A, AVPR2, AXL, BACE1, BCL2, BCL2L1, BLK, BRAF, BTK, CA2, CA7, CAMK2B, CAPN1, CBR1, CCNA2, CCNB1, CCNE1, CD38, CDC7, CDK1, CDK2, CDK4, CDK5, CDK5R1, CDK6, CELA1, CFTR, CHEK1, CH…
GO:0032880	regulation of protein localization	GO_BiologicalProcess-EBI-UniProt-GOA-ACAP-ARAP_25.05.2022_00h00	1.50567e-19	2.5747e-16	2.79978e-27	3.61172e-25	[4, 5]	Group159	7.48603	67	[ABAT, ACHE, ADAM10, ADCY5, ADORA2A, ADRA2A, AKR1B1, AKT1, AKT2, ALOX5, AR, BCL2, BCL2L1, BLK, CCNE1, CD38, CDK1, CDK5, CDK5R1, CFTR, CNR1, CSK, CTSD, DRD2, DRD3, DRD4, EDNRA, EGFR, EPHA2, EPHA3, EPHA5, EPHB2, ERBB2, F2, FFAR1, FYN, GSK3B, HDAC3, HDAC6, HDAC8, HIF1A, HNF4A, HSP90AA1, HSP90AB1, MAPK14, MAPT, MMP14, MTNR1B, NOS2, NR1H4, OPRM1, PARP1, PIK3R1, PLA2G1B, PLK1, PPARG, PRKACA, PRKCZ, PTG…
GO:0060341	regulation of cellular localization	GO_BiologicalProcess-EBI-UniProt-GOA-ACAP-ARAP_25.05.2022_00h00	2.72908e-18	4.62034e-15	2.79978e-27	3.61172e-25	[3, 4]	Group159	6.84262	70	[ABAT, ACHE, ADAM10, ADCY5, ADORA2A, ADRA2A, AKR1B1, AKT1, AKT2, ALOX5, APEX1, AR, BCL2, BCL2L1, BLK, CCNE1, CD38, CDK1, CDK5, CDK5R1, CFTR, CNR1, CSK, CTSD, DRD2, DRD3, DRD4, EDNRA, EGFR, EPHA2, EPHA3, EPHA5, EPHB2, ERBB2, F2, FFAR1, FYN, GRIN1, GSK3B, HDAC3, HDAC6, HDAC8, HIF1A, HNF4A, HSP90AA1, HSP90AB1, MAP2K1, MAPK14, MAPT, MMP14, MTNR1B, NOS2, NR1H4, OPRM1, PARP1, PIK3R1, PLA2G1B, PLK1, PPA…
GO:0070201	regulation of establishment of protein localization	GO_BiologicalProcess-EBI-UniProt-GOA-ACAP-ARAP_25.05.2022_00h00	6.31384e-16	1.03926e-12	2.79978e-27	3.61172e-25	[4, 5, 6]	Group159	8.48375	47	[ABAT, ACHE, ADCY5, ADORA2A, ADRA2A, AKT2, ALOX5, BLK, CD38, CDK1, CDK5, CDK5R1, CFTR, CNR1, CSK, CTSD, DRD2, DRD3, DRD4, EPHA5, ERBB2, FFAR1, FYN, GSK3B, HDAC3, HDAC6, HIF1A, HNF4A, HSP90AA1, HSP90AB1, MAPK14, MAPT, MTNR1B, NOS2, NR1H4, OPRM1, PIK3R1, PLA2G1B, PPARG, PRKACA, PRKCZ, PTGS2, PTPN1, SAE1, SRC, TNF, TTR]
GO:0051223	regulation of protein transport	GO_BiologicalProcess-EBI-UniProt-GOA-ACAP-ARAP_25.05.2022_00h00	1.17502e-14	1.90588e-11	2.79978e-27	3.61172e-25	[4, 5, 6, 7]	Group159	8.31758	44	[ABAT, ACHE, ADCY5, ADORA2A, ADRA2A, AKT2, ALOX5, BLK, CD38, CDK1, CDK5, CDK5R1, CFTR, CNR1, CSK, DRD2, DRD3, DRD4, EPHA5, ERBB2, FFAR1, FYN, GSK3B, HDAC3, HIF1A, HNF4A, HSP90AA1, HSP90AB1, MAPK14, MTNR1B, NOS2, NR1H4, OPRM1, PIK3R1, PLA2G1B, PPARG, PRKACA, PRKCZ, PTGS2, PTPN1, SAE1, SRC, TNF, TTR]
GO:0010817	regulation of hormone levels	GO_BiologicalProcess-EBI-UniProt-GOA-ACAP-ARAP_25.05.2022_00h00	1.4674e-19	2.51219e-16	2.44107e-33	3.8569e-31	[3]	Group160	9.26573	53	[ABAT, ADAM10, ADCY5, ADORA1, ADRA2A, AGTR1, AKR1B1, AKR1B10, AKR1C1, AKR1C2, AKR1C3, AKR1C4, ALOX5, BCHE, BLK, BTK, CD38, CFTR, CNR1, CRHR1, CTSB, CTSL, CYP19A1, CYP1B1, CYP2C9, CYP3A4, DPP4, DRD2, ECE1, EPHA5, ESR1, FFAR1, HIF1A, HNF4A, HSD17B1, HSD17B2, HSD17B3, HTR2C, IGF1R, LYN, MME, MMP12, MTNR1B, NOS2, NR1H4, NR3C1, OPRK1, PLA2G7, PPARG, SRD5A2, TNF, TSPO, TTR]
GO:0044597	daunorubicin metabolic process	GO_BiologicalProcess-EBI-UniProt-GOA-ACAP-ARAP_25.05.2022_00h00	6.75666e-11	9.92554e-08	2.44107e-33	3.8569e-31	[3, 4, 5, 7]	Group160	77.7778	7	[AKR1A1, AKR1B1, AKR1B10, AKR1C1, AKR1C2, AKR1C3, AKR1C4]
GO:0044598	doxorubicin metabolic process	GO_BiologicalProcess-EBI-UniProt-GOA-ACAP-ARAP_25.05.2022_00h00	2.21082e-10	3.15705e-07	2.44107e-33	3.8569e-31	[3, 4, 5, 6]	Group160	70	7	[AKR1A1, AKR1B1, AKR1B10, AKR1C1, AKR1C2, AKR1C3, AKR1C4]
GO:0030638	polyketide metabolic process	GO_BiologicalProcess-EBI-UniProt-GOA-ACAP-ARAP_25.05.2022_00h00	2.21082e-10	3.15705e-07	2.44107e-33	3.8569e-31	[3]	Group160	70	7	[AKR1A1, AKR1B1, AKR1B10, AKR1C1, AKR1C2, AKR1C3, AKR1C4]
GO:0030647	aminoglycoside antibiotic metabolic process	GO_BiologicalProcess-EBI-UniProt-GOA-ACAP-ARAP_25.05.2022_00h00	2.21082e-10	3.15705e-07	2.44107e-33	3.8569e-31	[6]	Group160	70	7	[AKR1A1, AKR1B1, AKR1B10, AKR1C1, AKR1C2, AKR1C3, AKR1C4]
GO:0016137	glycoside metabolic process	GO_BiologicalProcess-EBI-UniProt-GOA-ACAP-ARAP_25.05.2022_00h00	3.21786e-08	4.03841e-05	2.44107e-33	3.8569e-31	[5]	Group160	32	8	[AKR1A1, AKR1B1, AKR1B10, AKR1C1, AKR1C2, AKR1C3, AKR1C4, GUSB]
GO:0009753	response to jasmonic acid	GO_BiologicalProcess-EBI-UniProt-GOA-ACAP-ARAP_25.05.2022_00h00	2.06519e-07	0.000240801	2.44107e-33	3.8569e-31	[4, 5, 6]	Group160	100	4	[AKR1C1, AKR1C2, AKR1C3, AKR1C4]
GO:0071395	cellular response to jasmonic acid stimulus	GO_BiologicalProcess-EBI-UniProt-GOA-ACAP-ARAP_25.05.2022_00h00	2.06519e-07	0.000240801	2.44107e-33	3.8569e-31	[5, 6, 7]	Group160	100	4	[AKR1C1, AKR1C2, AKR1C3, AKR1C4]
GO:1902644	tertiary alcohol metabolic process	GO_BiologicalProcess-EBI-UniProt-GOA-ACAP-ARAP_25.05.2022_00h00	2.51578e-07	0.000290069	2.44107e-33	3.8569e-31	[4, 5]	Group160	31.8182	7	[AKR1A1, AKR1B1, AKR1B10, AKR1C1, AKR1C2, AKR1C3, AKR1C4]
GO:0070542	response to fatty acid	GO_BiologicalProcess-EBI-UniProt-GOA-ACAP-ARAP_25.05.2022_00h00	2.60953e-07	0.000299574	2.44107e-33	3.8569e-31	[4, 5]	Group160	15.7143	11	[AKR1C1, AKR1C2, AKR1C3, AKR1C4, CDK4, FFAR1, NR1H4, PIK3CA, PTGS2, SRC, TBXAS1]
GO:0043069	negative regulation of programmed cell death	GO_BiologicalProcess-EBI-UniProt-GOA-ACAP-ARAP_25.05.2022_00h00	1.60066e-24	2.80276e-21	2.2312e-35	3.61454e-33	[4, 5, 6]	Group161	7.97546	78	[ABL1, ADORA1, ADORA2A, AKR1B1, AKT1, AKT2, ALB, ALOX12, AR, AURKA, AURKB, AXL, BCL2, BCL2L1, BRAF, CBS, CCNA2, CD38, CDK1, CSNK2A1, CXCR2, DAPK1, DNMT1, DRD3, EGFR, FASN, GABRB2, GLI2, GLO1, GRIA4, GSK3B, HDAC1, HDAC2, HDAC3, HIF1A, HSP90AB1, HSP90B1, IDO1, IGF1R, KDR, KIT, MAP4K4, MCL1, MET, MIF, MMP9, MPO, MTNR1B, MTOR, NR1H4, NTRK1, PIK3CA, PIK3CB, PIK3CG, PIK3R1, PIM1, PLK1, PPARA, PRKCZ, PR…
GO:0043066	negative regulation of apoptotic process	GO_BiologicalProcess-EBI-UniProt-GOA-ACAP-ARAP_25.05.2022_00h00	9.1597e-24	1.59837e-20	2.2312e-35	3.61454e-33	[5, 6, 7]	Group161	7.94148	76	[ABL1, ADORA1, ADORA2A, AKR1B1, AKT1, AKT2, ALB, ALOX12, AR, AURKA, AURKB, AXL, BCL2, BCL2L1, BRAF, CBS, CCNA2, CD38, CDK1, CSNK2A1, CXCR2, DAPK1, DNMT1, DRD3, EGFR, FASN, GABRB2, GLI2, GLO1, GRIA4, GSK3B, HDAC1, HDAC2, HDAC3, HIF1A, HSP90AB1, HSP90B1, IDO1, IGF1R, KDR, MAP4K4, MCL1, MIF, MMP9, MPO, MTNR1B, MTOR, NR1H4, NTRK1, PIK3CA, PIK3CB, PIK3CG, PIK3R1, PIM1, PLK1, PPARA, PRKCZ, PRKDC, PTGS2…
GO:0034599	cellular response to oxidative stress	GO_BiologicalProcess-EBI-UniProt-GOA-ACAP-ARAP_25.05.2022_00h00	1.07067e-17	1.80088e-14	2.2312e-35	3.61454e-33	[4, 5]	Group161	12.1311	37	[ABCC1, ABL1, AKR1C3, AKT1, ALOX5, APEX1, ARG1, AXL, BCL2, BTK, CDK1, CYP1B1, DAPK1, EDNRA, EGFR, ERN1, FYN, HDAC2, HDAC6, HIF1A, KDM6B, MAPT, MCL1, MELK, MET, MMP2, MMP3, MMP9, MPO, PARP1, PDK1, SIRT1, SIRT2, SNCA, SRC, TNF, TRAP1]
GO:0006979	response to oxidative stress	GO_BiologicalProcess-EBI-UniProt-GOA-ACAP-ARAP_25.05.2022_00h00	1.5219e-17	2.55222e-14	2.2312e-35	3.61454e-33	[3]	Group161	9.74026	45	[ABCC1, ABL1, AKR1C3, AKT1, ALOX5, APEX1, APP, ARG1, AXL, BCL2, BTK, CA3, CD38, CDK1, CYP1B1, DAPK1, EDNRA, EGFR, ERN1, FYN, HDAC2, HDAC6, HIF1A, KDM6B, MAPT, MCL1, MELK, MET, MMP14, MMP2, MMP3, MMP9, MPO, PARP1, PDK1, PTGS1, PTGS2, PTK2B, SIRT1, SIRT2, SNCA, SRC, STAT1, TNF, TRAP1]
GO:0000302	response to reactive oxygen species	GO_BiologicalProcess-EBI-UniProt-GOA-ACAP-ARAP_25.05.2022_00h00	3.38203e-14	5.46198e-11	2.2312e-35	3.61454e-33	[4]	Group161	12.7273	28	[ABL1, AKR1C3, AKT1, APEX1, ARG1, AXL, BCL2, BTK, CDK1, CYP1B1, EGFR, ERN1, FYN, HDAC2, HDAC6, HIF1A, KDM6B, MAPT, MET, MMP2, MMP9, MPO, PTK2B, SIRT1, SRC, STAT1, TNF, TRAP1]
GO:0034614	cellular response to reactive oxygen species	GO_BiologicalProcess-EBI-UniProt-GOA-ACAP-ARAP_25.05.2022_00h00	7.02404e-14	1.12314e-10	2.2312e-35	3.61454e-33	[5, 6]	Group161	14.9068	24	[ABL1, AKR1C3, AKT1, APEX1, ARG1, AXL, BTK, CDK1, CYP1B1, EGFR, ERN1, FYN, HDAC2, HDAC6, KDM6B, MAPT, MET, MMP2, MMP9, MPO, SIRT1, SRC, TNF, TRAP1]
GO:0097190	apoptotic signaling pathway	GO_BiologicalProcess-EBI-UniProt-GOA-ACAP-ARAP_25.05.2022_00h00	1.17949e-10	1.71615e-07	2.2312e-35	3.61454e-33	[3, 4, 5]	Group161	6.55226	42	[ABL1, ADORA1, ADORA2A, AKR1B1, AKT1, AR, BCL2, BCL2L1, BTK, CD38, CHEK2, CSNK2A1, CYP1B1, DAPK1, DYRK2, EPHA2, ERN1, FASN, FGFR1, GSK3B, HDAC1, HIF1A, LCK, MCL1, MELK, MIF, MMP9, PARP1, PDK1, PIK3CB, PIK3R1, POLB, PRKDC, PTGS2, PTPN1, RPS6KB1, SERPINE1, SIRT1, SRC, TERT, TNF, TRAP1]
GO:0042542	response to hydrogen peroxide	GO_BiologicalProcess-EBI-UniProt-GOA-ACAP-ARAP_25.05.2022_00h00	1.38258e-10	2.00336e-07	2.2312e-35	3.61454e-33	[4, 5]	Group161	13.6691	19	[ABL1, APEX1, ARG1, AXL, BCL2, CDK1, CYP1B1, ERN1, FYN, HDAC2, HDAC6, KDM6B, MET, MMP2, PTK2B, SIRT1, SRC, STAT1, TRAP1]
GO:0036473	cell death in response to oxidative stress	GO_BiologicalProcess-EBI-UniProt-GOA-ACAP-ARAP_25.05.2022_00h00	7.84838e-10	1.08543e-06	2.2312e-35	3.61454e-33	[3, 5, 6]	Group161	15.2381	16	[ABL1, AKT1, BCL2, CYP1B1, FYN, HDAC6, HIF1A, MCL1, MELK, MET, MMP3, PARP1, PDK1, SIRT1, TNF, TRAP1]
GO:0070301	cellular response to hydrogen peroxide	GO_BiologicalProcess-EBI-UniProt-GOA-ACAP-ARAP_25.05.2022_00h00	2.89827e-09	3.86919e-06	2.2312e-35	3.61454e-33	[5, 6, 7]	Group161	15.1515	15	[ABL1, APEX1, ARG1, AXL, CDK1, CYP1B1, ERN1, FYN, HDAC2, HDAC6, KDM6B, MET, SIRT1, SRC, TRAP1]
GO:0008631	intrinsic apoptotic signaling pathway in response to oxidative stress	GO_BiologicalProcess-EBI-UniProt-GOA-ACAP-ARAP_25.05.2022_00h00	8.58938e-08	0.000103674	2.2312e-35	3.61454e-33	[4, 5, 6, 7]	Group161	20	10	[AKT1, BCL2, CYP1B1, HIF1A, MCL1, MELK, PARP1, PDK1, SIRT1, TRAP1]
GO:1900407	regulation of cellular response to oxidative stress	GO_BiologicalProcess-EBI-UniProt-GOA-ACAP-ARAP_25.05.2022_00h00	8.91392e-08	0.000107324	2.2312e-35	3.61454e-33	[4, 5, 6]	Group161	13.9785	13	[ABL1, AKT1, ALOX5, FYN, HDAC6, HIF1A, MCL1, MET, MMP3, PARP1, SIRT1, TNF, TRAP1]
GO:2001233	regulation of apoptotic signaling pathway	GO_BiologicalProcess-EBI-UniProt-GOA-ACAP-ARAP_25.05.2022_00h00	1.65321e-07	0.000194913	2.2312e-35	3.61454e-33	[4, 5, 6, 7]	Group161	6.73317	27	[ADORA2A, AKR1B1, AKT1, AR, BCL2, BCL2L1, CSNK2A1, FASN, FGFR1, GSK3B, HDAC1, HIF1A, LCK, MCL1, MIF, MMP9, PARP1, PIK3CB, PTGS2, PTPN1, RPS6KB1, SERPINE1, SIRT1, SRC, TERT, TNF, TRAP1]
GO:1903201	regulation of oxidative stress-induced cell death	GO_BiologicalProcess-EBI-UniProt-GOA-ACAP-ARAP_25.05.2022_00h00	1.67238e-07	0.000197006	2.2312e-35	3.61454e-33	[4, 5, 6, 7]	Group161	14.6341	12	[ABL1, AKT1, FYN, HDAC6, HIF1A, MCL1, MET, MMP3, PARP1, SIRT1, TNF, TRAP1]
GO:1902882	regulation of response to oxidative stress	GO_BiologicalProcess-EBI-UniProt-GOA-ACAP-ARAP_25.05.2022_00h00	3.03068e-07	0.000346103	2.2312e-35	3.61454e-33	[4, 5]	Group161	12.6214	13	[ABL1, AKT1, ALOX5, FYN, HDAC6, HIF1A, MCL1, MET, MMP3, PARP1, SIRT1, TNF, TRAP1]
GO:0008630	intrinsic apoptotic signaling pathway in response to DNA damage	GO_BiologicalProcess-EBI-UniProt-GOA-ACAP-ARAP_25.05.2022_00h00	8.96343e-07	0.000963569	2.2312e-35	3.61454e-33	[5, 6, 7]	Group161	11.5044	13	[ABL1, BCL2, BCL2L1, CHEK2, DYRK2, EPHA2, MCL1, MIF, PIK3R1, POLB, PRKDC, SIRT1, TNF]
GO:2001237	negative regulation of extrinsic apoptotic signaling pathway	GO_BiologicalProcess-EBI-UniProt-GOA-ACAP-ARAP_25.05.2022_00h00	3.41589e-06	0.00333049	2.2312e-35	3.61454e-33	[5, 6, 7, 8, 9]	Group161	11.1111	12	[AKR1B1, AKT1, AR, BCL2, BCL2L1, GSK3B, MCL1, RPS6KB1, SERPINE1, SRC, TERT, TNF]
GO:0043491	protein kinase B signaling	GO_BiologicalProcess-EBI-UniProt-GOA-ACAP-ARAP_25.05.2022_00h00	1.71111e-19	2.92429e-16	1.53891e-29	2.16986e-27	[4, 5, 6]	Group162	15.8654	33	[AKR1C2, AKR1C3, AKT1, AKT2, AXL, DRD2, DRD3, EGFR, EPHA2, F3, FGFR1, GRM2, HSP90AA1, HSP90AB1, IGF1R, INSR, KDR, MET, MTOR, NOX4, NTRK1, PIK3CA, PIK3CB, PIK3CG, PPARA, PTK2, RPS6KB1, SIRT1, SIRT2, SRC, TNF, TYRO3, XDH]
GO:0038083	peptidyl-tyrosine autophosphorylation	GO_BiologicalProcess-EBI-UniProt-GOA-ACAP-ARAP_25.05.2022_00h00	6.7512e-17	1.12475e-13	1.53891e-29	2.16986e-27	[7, 8, 9]	Group162	59.0909	13	[ABL1, ALK, BTK, DYRK1A, EGFR, IGF1R, INSR, KDR, LCK, NTRK1, PTK2B, SRC, VEGFA]
GO:0051896	regulation of protein kinase B signaling	GO_BiologicalProcess-EBI-UniProt-GOA-ACAP-ARAP_25.05.2022_00h00	1.02172e-15	1.67562e-12	1.53891e-29	2.16986e-27	[5, 6, 7]	Group162	15.2542	27	[AKR1C2, AKR1C3, AXL, DRD2, DRD3, EGFR, EPHA2, F3, FGFR1, GRM2, HSP90AA1, HSP90AB1, IGF1R, INSR, MET, MTOR, NOX4, NTRK1, PIK3CA, PIK3CB, PIK3CG, PPARA, PTK2, SIRT1, SRC, TNF, XDH]
GO:0051897	positive regulation of protein kinase B signaling	GO_BiologicalProcess-EBI-UniProt-GOA-ACAP-ARAP_25.05.2022_00h00	8.85661e-11	1.29129e-07	1.53891e-29	2.16986e-27	[5, 6, 7, 8]	Group162	15	18	[AKR1C2, AKR1C3, AXL, EGFR, F3, FGFR1, HSP90AA1, HSP90AB1, IGF1R, INSR, MET, NOX4, PIK3CA, PIK3CB, PIK3CG, PTK2, SRC, TNF]
GO:0002431	Fc receptor mediated stimulatory signaling pathway	GO_BiologicalProcess-EBI-UniProt-GOA-ACAP-ARAP_25.05.2022_00h00	1.39079e-10	2.01386e-07	1.53891e-29	2.16986e-27	[5, 6, 7, 8, 9]	Group162	30.5556	11	[ABL1, BLK, CSK, FGR, FYN, LYN, PKN1, PTK2, SRC, SYK, YES1]
GO:0038093	Fc receptor signaling pathway	GO_BiologicalProcess-EBI-UniProt-GOA-ACAP-ARAP_25.05.2022_00h00	4.18614e-10	5.88153e-07	1.53891e-29	2.16986e-27	[5, 6, 7]	Group162	21.3115	13	[ABL1, BTK, FGR, FYN, IKBKB, KIT, LCK, LYN, PKN1, PTK2, SRC, SYK, YES1]
GO:0002433	immune response-regulating cell surface receptor signaling pathway involved in phagocytosis	GO_BiologicalProcess-EBI-UniProt-GOA-ACAP-ARAP_25.05.2022_00h00	5.88236e-09	7.70589e-06	1.53891e-29	2.16986e-27	[3, 5, 6, 7]	Group162	31.0345	9	[ABL1, FGR, FYN, LYN, PKN1, PTK2, SRC, SYK, YES1]
GO:0038096	Fc-gamma receptor signaling pathway involved in phagocytosis	GO_BiologicalProcess-EBI-UniProt-GOA-ACAP-ARAP_25.05.2022_00h00	5.88236e-09	7.70589e-06	1.53891e-29	2.16986e-27	[4, 6, 7, 8, 9, 10]	Group162	31.0345	9	[ABL1, FGR, FYN, LYN, PKN1, PTK2, SRC, SYK, YES1]
GO:0038094	Fc-gamma receptor signaling pathway	GO_BiologicalProcess-EBI-UniProt-GOA-ACAP-ARAP_25.05.2022_00h00	6.5563e-09	8.56253e-06	1.53891e-29	2.16986e-27	[6, 7, 8]	Group162	25.641	10	[ABL1, FGR, FYN, LCK, LYN, PKN1, PTK2, SRC, SYK, YES1]
GO:0035004	phosphatidylinositol 3-kinase activity	GO_BiologicalProcess-EBI-UniProt-GOA-ACAP-ARAP_25.05.2022_00h00	2.70549e-08	3.41433e-05	1.53891e-29	2.16986e-27	[8, 9, 10]	Group162	17.1429	12	[EPHA8, FGR, FLT3, KIT, LYN, PIK3CA, PIK3CB, PIK3CG, PIK3R1, PTK2, PTK2B, SRC]
GO:0014068	positive regulation of phosphatidylinositol 3-kinase signaling	GO_BiologicalProcess-EBI-UniProt-GOA-ACAP-ARAP_25.05.2022_00h00	5.21637e-08	6.42656e-05	1.53891e-29	2.16986e-27	[5, 6, 7, 8, 9, 10]	Group162	14.6067	13	[F2, FGFR1, FGR, FLT3, IGF1R, INSR, KDR, KIT, NTRK1, PTK2, SIRT1, SRC, TNF]
GO:0090218	positive regulation of lipid kinase activity	GO_BiologicalProcess-EBI-UniProt-GOA-ACAP-ARAP_25.05.2022_00h00	1.03004e-07	0.000123296	1.53891e-29	2.16986e-27	[4, 5, 6, 7, 8, 9, 10]	Group162	23.0769	9	[EPHA8, F2, FGR, FLT3, KIT, LYN, PTK2, PTK2B, SRC]
GO:0014066	regulation of phosphatidylinositol 3-kinase signaling	GO_BiologicalProcess-EBI-UniProt-GOA-ACAP-ARAP_25.05.2022_00h00	2.57715e-07	0.000296114	1.53891e-29	2.16986e-27	[5, 6, 7, 8, 9]	Group162	11.7647	14	[EGFR, F2, FGFR1, FGR, FLT3, IGF1R, INSR, KDR, KIT, NTRK1, PTK2, SIRT1, SRC, TNF]
GO:0043552	positive regulation of phosphatidylinositol 3-kinase activity	GO_BiologicalProcess-EBI-UniProt-GOA-ACAP-ARAP_25.05.2022_00h00	4.56362e-07	0.000508844	1.53891e-29	2.16986e-27	[5, 6, 7, 8, 9, 10, 11, 12]	Group162	23.5294	8	[EPHA8, FGR, FLT3, KIT, LYN, PTK2, PTK2B, SRC]
GO:0006661	phosphatidylinositol biosynthetic process	GO_BiologicalProcess-EBI-UniProt-GOA-ACAP-ARAP_25.05.2022_00h00	2.27452e-06	0.00227907	1.53891e-29	2.16986e-27	[6, 7, 8]	Group162	8.69565	16	[BMX, CHEK2, EPHA8, FGR, FLT3, HTR2C, KIT, LYN, PGF, PIK3CA, PIK3CB, PIK3CG, PIK3R1, PTK2, PTK2B, SRC]
GO:0043550	regulation of lipid kinase activity	GO_BiologicalProcess-EBI-UniProt-GOA-ACAP-ARAP_25.05.2022_00h00	2.95034e-06	0.00290904	1.53891e-29	2.16986e-27	[6, 7, 8, 9]	Group162	13.8889	10	[EPHA8, F2, FGR, FLT3, KIT, LYN, PIK3R1, PTK2, PTK2B, SRC]
GO:0043551	regulation of phosphatidylinositol 3-kinase activity	GO_BiologicalProcess-EBI-UniProt-GOA-ACAP-ARAP_25.05.2022_00h00	4.18671e-06	0.00401924	1.53891e-29	2.16986e-27	[7, 8, 9, 10, 11]	Group162	15.2542	9	[EPHA8, FGR, FLT3, KIT, LYN, PIK3R1, PTK2, PTK2B, SRC]
GO:0046854	phosphatidylinositol phosphate biosynthetic process	GO_BiologicalProcess-EBI-UniProt-GOA-ACAP-ARAP_25.05.2022_00h00	6.02987e-06	0.00564396	1.53891e-29	2.16986e-27	[7, 8, 9]	Group162	10.5263	12	[EPHA8, FGR, FLT3, KIT, LYN, PIK3CA, PIK3CB, PIK3CG, PIK3R1, PTK2, PTK2B, SRC]
GO:0001727	lipid kinase activity	GO_BiologicalProcess-EBI-UniProt-GOA-ACAP-ARAP_25.05.2022_00h00	6.17808e-06	0.00576414	1.53891e-29	2.16986e-27	[6, 7]	Group162	12.8205	10	[EPHA8, F2, FGR, FLT3, KIT, LYN, PIK3R1, PTK2, PTK2B, SRC]
GO:0042752	regulation of circadian rhythm	GO_BiologicalProcess-EBI-UniProt-GOA-ACAP-ARAP_25.05.2022_00h00	1.34841e-10	1.95655e-07	4.90768e-32	7.31244e-30	[2, 3]	Group163	14.6341	18	[ADORA1, ADORA2A, ADRB1, CDK1, CSNK1D, DRD2, DRD3, DRD4, GSK3B, HDAC3, HNF4A, MTNR1B, MTOR, PPARA, PPARG, PRKDC, ROCK2, TOP2A]
GO:0055065	metal ion homeostasis	GO_BiologicalProcess-EBI-UniProt-GOA-ACAP-ARAP_25.05.2022_00h00	1.92902e-10	2.76621e-07	4.90768e-32	7.31244e-30	[7]	Group163	6.93431	38	[ABL1, ADORA1, ADORA2A, AGTR1, ALPL, APEX1, APP, ATP4A, ATP4B, AVPR1A, AVPR2, BCL2, CHRNA7, DRD2, DRD3, DRD4, EDNRA, ELANE, F2, F3, GRIA1, GRIN1, GRM5, HIF1A, HSP90B1, HTR2C, KCNH2, KCNMA1, KDR, LCK, LYN, PDE4D, PIK3CB, PRKACA, PTK2B, SLC9A1, SNCA, TRPM8]
GO:0006873	cellular ion homeostasis	GO_BiologicalProcess-EBI-UniProt-GOA-ACAP-ARAP_25.05.2022_00h00	7.33872e-09	9.54767e-06	4.90768e-32	7.31244e-30	[4, 6]	Group163	6.43382	35	[ABL1, ADORA1, APEX1, APP, ATP4A, ATP4B, AVPR1A, BCL2, CA2, CA7, CFTR, CHRNA7, DRD2, DRD3, DRD4, EDNRA, ELANE, F2, F3, GRIA1, GRM5, HIF1A, HSP90B1, HTR2C, KCNMA1, LCK, LYN, PDE4D, PIK3CB, PRKACA, PTK2B, SLC9A1, SNCA, TBXAS1, TRPM8]
GO:0030003	cellular cation homeostasis	GO_BiologicalProcess-EBI-UniProt-GOA-ACAP-ARAP_25.05.2022_00h00	1.08357e-08	1.39673e-05	4.90768e-32	7.31244e-30	[5, 7]	Group163	6.46388	34	[ABL1, ADORA1, APEX1, APP, ATP4A, ATP4B, AVPR1A, BCL2, CA2, CA7, CFTR, CHRNA7, DRD2, DRD3, DRD4, EDNRA, ELANE, F2, F3, GRIA1, GRM5, HIF1A, HSP90B1, HTR2C, KCNMA1, LCK, LYN, PDE4D, PIK3CB, PRKACA, PTK2B, SLC9A1, SNCA, TRPM8]
GO:0097254	renal tubular secretion	GO_BiologicalProcess-EBI-UniProt-GOA-ACAP-ARAP_25.05.2022_00h00	1.55646e-08	1.98916e-05	4.90768e-32	7.31244e-30	[4]	Group163	28.125	9	[ABCG2, ADORA1, ADORA2A, AGTR1, AVPR1A, AVPR2, DRD2, DRD3, SLC22A12]
GO:0055078	sodium ion homeostasis	GO_BiologicalProcess-EBI-UniProt-GOA-ACAP-ARAP_25.05.2022_00h00	5.00539e-08	6.17665e-05	4.90768e-32	7.31244e-30	[8]	Group163	18.3333	11	[ADORA1, ADORA2A, AGTR1, ATP4A, ATP4B, AVPR1A, AVPR2, DRD2, DRD3, EDNRA, SLC9A1]
GO:0060047	heart contraction	GO_BiologicalProcess-EBI-UniProt-GOA-ACAP-ARAP_25.05.2022_00h00	1.41196e-07	0.000167741	4.90768e-32	7.31244e-30	[5]	Group163	8.26772	21	[ADORA1, ADORA3, ADRA1A, ADRA1D, ADRB1, AVPR1A, DRD2, EDNRA, GRK2, HSP90AA1, KCNH2, MTOR, PDE4D, PIK3CA, PIK3CG, PRKACA, SLC9A1, THRA, THRB, TNF, TTR]
GO:0055067	monovalent inorganic cation homeostasis	GO_BiologicalProcess-EBI-UniProt-GOA-ACAP-ARAP_25.05.2022_00h00	1.63414e-07	0.000192992	4.90768e-32	7.31244e-30	[7]	Group163	9.94152	17	[ADORA1, ADORA2A, AGTR1, ATP4A, ATP4B, AVPR1A, AVPR2, BCL2, CA2, CA7, CFTR, DRD2, DRD3, EDNRA, KCNH2, KCNMA1, SLC9A1]
GO:0035813	regulation of renal sodium excretion	GO_BiologicalProcess-EBI-UniProt-GOA-ACAP-ARAP_25.05.2022_00h00	2.51578e-07	0.000290069	4.90768e-32	7.31244e-30	[5, 6, 7, 10]	Group163	31.8182	7	[ADORA1, ADORA2A, AGTR1, AVPR1A, AVPR2, DRD2, DRD3]
GO:0042745	circadian sleep/wake cycle	GO_BiologicalProcess-EBI-UniProt-GOA-ACAP-ARAP_25.05.2022_00h00	4.9202e-07	0.000547126	4.90768e-32	7.31244e-30	[4, 5]	Group163	29.1667	7	[ADORA1, ADORA2A, ADRB1, AHCY, DRD2, DRD3, MTNR1B]
GO:0035812	renal sodium excretion	GO_BiologicalProcess-EBI-UniProt-GOA-ACAP-ARAP_25.05.2022_00h00	4.9202e-07	0.000547126	4.90768e-32	7.31244e-30	[5, 9]	Group163	29.1667	7	[ADORA1, ADORA2A, AGTR1, AVPR1A, AVPR2, DRD2, DRD3]
GO:0001993	regulation of systemic arterial blood pressure by norepinephrine-epinephrine	GO_BiologicalProcess-EBI-UniProt-GOA-ACAP-ARAP_25.05.2022_00h00	5.13417e-07	0.000568866	4.90768e-32	7.31244e-30	[6, 8]	Group163	55.5556	5	[ADRA1A, ADRA1D, ADRB1, ADRB2, PDE4D]
GO:0044062	regulation of excretion	GO_BiologicalProcess-EBI-UniProt-GOA-ACAP-ARAP_25.05.2022_00h00	6.70847e-07	0.000732565	4.90768e-32	7.31244e-30	[4, 5, 6]	Group163	28	7	[ADORA1, ADORA2A, AGTR1, AVPR1A, AVPR2, DRD2, DRD3]
GO:0008016	regulation of heart contraction	GO_BiologicalProcess-EBI-UniProt-GOA-ACAP-ARAP_25.05.2022_00h00	9.89772e-07	0.00105807	4.90768e-32	7.31244e-30	[5, 6]	Group163	8.33333	18	[ADORA1, ADORA3, ADRA1A, ADRA1D, ADRB1, AVPR1A, DRD2, EDNRA, GRK2, HSP90AA1, KCNH2, PDE4D, PIK3CG, PRKACA, SLC9A1, THRA, THRB, TNF]
GO:0050795	regulation of behavior	GO_BiologicalProcess-EBI-UniProt-GOA-ACAP-ARAP_25.05.2022_00h00	2.17251e-06	0.00218338	4.90768e-32	7.31244e-30	[3, 4]	Group163	12.7907	11	[ADORA1, ADORA2A, ADRB1, CNR1, DRD2, DRD3, EPHB2, HDAC2, MTNR1B, MTOR, OPRK1]
GO:0048512	circadian behavior	GO_BiologicalProcess-EBI-UniProt-GOA-ACAP-ARAP_25.05.2022_00h00	5.24079e-06	0.00496303	4.90768e-32	7.31244e-30	[3, 4]	Group163	17.3913	8	[ADORA1, ADORA2A, ADRB1, AHCY, DRD2, DRD3, MTNR1B, MTOR]
GO:0007622	rhythmic behavior	GO_BiologicalProcess-EBI-UniProt-GOA-ACAP-ARAP_25.05.2022_00h00	7.3013e-06	0.0067026	4.90768e-32	7.31244e-30	[3]	Group163	16.6667	8	[ADORA1, ADORA2A, ADRB1, AHCY, DRD2, DRD3, MTNR1B, MTOR]
GO:0007275	multicellular organism development	GO_BiologicalProcess-EBI-UniProt-GOA-ACAP-ARAP_25.05.2022_00h00	1.44708e-31	2.59606e-28	5.60243e-22	5.99459e-20	[2, 3]	Group164	4.28684	217	[ABAT, ABL1, ACHE, ADAM10, ADAM17, ADORA1, ADORA2A, ADRA1A, ADRA1D, ADRA2B, ADRA2C, ADRB2, AGTR1, AHR, AKR1B1, AKR1C3, AKT1, AKT2, ALDH5A1, ALK, ALOX5, ALPL, ANPEP, APEX1, APP, AR, ARG1, AURKA, AURKB, AVPR1A, AVPR2, AXL, BCHE, BCL2, BCL2L1, BLK, BMP1, BRAF, BTK, CAMK2B, CBS, CCNA2, CCNB1, CCNB2, CD38, CDK1, CDK5, CDK5R1, CDK6, CELA1, CFTR, CHEK1, CHRNA7, CNR1, COQ8B, CRHR1, CSK, CSNK1D, CTSB, CTS…
GO:0048731	system development	GO_BiologicalProcess-EBI-UniProt-GOA-ACAP-ARAP_25.05.2022_00h00	4.12876e-31	7.39461e-28	5.60243e-22	5.99459e-20	[3, 4]	Group164	4.42669	205	[ABAT, ABL1, ACHE, ADAM10, ADAM17, ADORA1, ADORA2A, ADRA1A, ADRA1D, ADRA2B, ADRA2C, AGTR1, AHR, AKR1B1, AKR1C3, AKT1, AKT2, ALDH5A1, ALK, ALOX5, ALPL, ANPEP, APEX1, APP, AR, ARG1, AURKA, AVPR1A, AVPR2, AXL, BCHE, BCL2, BCL2L1, BLK, BMP1, BRAF, BTK, CAMK2B, CBS, CCNA2, CCNB2, CD38, CDK1, CDK5, CDK5R1, CDK6, CELA1, CHRNA7, CNR1, COQ8B, CRHR1, CSK, CSNK1D, CTSB, CTSL, CXCR2, CYP19A1, CYP1B1, DNMT1, …
GO:0001525	angiogenesis	GO_BiologicalProcess-EBI-UniProt-GOA-ACAP-ARAP_25.05.2022_00h00	1.99053e-12	3.08731e-09	5.60243e-22	5.99459e-20	[3, 4, 5, 6, 7, 8, 9]	Group164	7.44681	42	[ABL1, ADRA2B, AGTR1, AKT1, ALOX5, ANPEP, CCNA2, CELA1, CHRNA7, CXCR2, CYP1B1, EDNRA, EPHA1, EPHA2, EPHB1, EPHB2, EPHB3, ERBB2, F3, HIF1A, KDR, MAPK14, MMP14, MMP2, PGF, PIK3CA, PIK3CB, PIK3CG, PPARG, PTGS2, PTK2, PTK2B, ROCK1, ROCK2, SERPINE1, SIRT1, STAT1, SYK, TERT, TNF, TYMP, VEGFA]
GO:0001944	vasculature development	GO_BiologicalProcess-EBI-UniProt-GOA-ACAP-ARAP_25.05.2022_00h00	4.3221e-12	6.61714e-09	5.60243e-22	5.99459e-20	[4, 5, 6]	Group164	6.3857	50	[ABL1, ADAM10, ADRA2B, AGTR1, AHR, AKT1, ALOX5, ANPEP, CCNA2, CELA1, CHRNA7, CXCR2, CYP1B1, DNMT1, EDNRA, EPHA1, EPHA2, EPHB1, EPHB2, EPHB3, ERBB2, F3, HIF1A, KDR, KIT, MAP2K1, MAPK14, MMP14, MMP2, MYLK, PGF, PIK3CA, PIK3CB, PIK3CG, PLG, PPARG, PTGS2, PTK2, PTK2B, ROCK1, ROCK2, SERPINE1, SIRT1, STAT1, SYK, TERT, TNF, TYMP, VEGFA, XDH]
GO:0048514	blood vessel morphogenesis	GO_BiologicalProcess-EBI-UniProt-GOA-ACAP-ARAP_25.05.2022_00h00	2.57214e-11	3.85821e-08	5.60243e-22	5.99459e-20	[4, 5, 6, 7, 8]	Group164	6.64653	44	[ABL1, ADRA2B, AGTR1, AKT1, ALOX5, ANPEP, CCNA2, CELA1, CHRNA7, CXCR2, CYP1B1, EDNRA, EPHA1, EPHA2, EPHB1, EPHB2, EPHB3, ERBB2, F3, HIF1A, KDR, MAPK14, MMP14, MMP2, MYLK, PGF, PIK3CA, PIK3CB, PIK3CG, PPARG, PTGS2, PTK2, PTK2B, ROCK1, ROCK2, SERPINE1, SIRT1, STAT1, SYK, TERT, TNF, TYMP, VEGFA, XDH]
GO:0001568	blood vessel development	GO_BiologicalProcess-EBI-UniProt-GOA-ACAP-ARAP_25.05.2022_00h00	3.86674e-11	5.74985e-08	5.60243e-22	5.99459e-20	[3, 5, 6, 7]	Group164	6.26667	47	[ABL1, ADRA2B, AGTR1, AHR, AKT1, ALOX5, ANPEP, CCNA2, CELA1, CHRNA7, CXCR2, CYP1B1, EDNRA, EPHA1, EPHA2, EPHB1, EPHB2, EPHB3, ERBB2, F3, HIF1A, KDR, MAP2K1, MAPK14, MMP14, MMP2, MYLK, PGF, PIK3CA, PIK3CB, PIK3CG, PLG, PPARG, PTGS2, PTK2, PTK2B, ROCK1, ROCK2, SERPINE1, SIRT1, STAT1, SYK, TERT, TNF, TYMP, VEGFA, XDH]
GO:0043542	endothelial cell migration	GO_BiologicalProcess-EBI-UniProt-GOA-ACAP-ARAP_25.05.2022_00h00	2.159e-09	2.90386e-06	2.29809e-32	3.51608e-30	[5, 6]	Group165	9.58333	23	[ABL1, ADAM17, AKT1, CYP1B1, DPP4, EPHA2, FGFR1, HIF1A, KDR, MAPK14, MET, PIK3CA, PIK3CB, PIK3CG, PPARG, PTGS2, PTK2, PTK2B, ROCK2, SIRT1, STAT1, TNF, VEGFA]
GO:0010594	regulation of endothelial cell migration	GO_BiologicalProcess-EBI-UniProt-GOA-ACAP-ARAP_25.05.2022_00h00	1.25238e-08	1.60681e-05	2.29809e-32	3.51608e-30	[4, 5, 6, 7]	Group165	10.4972	19	[ABL1, ADAM17, AKT1, EPHA2, FGFR1, HIF1A, KDR, MAPK14, MET, PIK3CB, PIK3CG, PPARG, PTGS2, PTK2, PTK2B, ROCK2, SIRT1, TNF, VEGFA]
GO:1901342	regulation of vasculature development	GO_BiologicalProcess-EBI-UniProt-GOA-ACAP-ARAP_25.05.2022_00h00	2.02944e-08	2.57942e-05	2.29809e-32	3.51608e-30	[4, 5, 6, 7]	Group165	7.93651	25	[ABL1, ADAM10, ALOX5, CELA1, CHRNA7, CXCR2, CYP1B1, EPHA1, EPHA2, ERBB2, F3, HIF1A, KDR, PGF, PIK3CB, PPARG, PTK2B, ROCK1, ROCK2, SERPINE1, SIRT1, STAT1, TERT, TNF, VEGFA]
GO:0010595	positive regulation of endothelial cell migration	GO_BiologicalProcess-EBI-UniProt-GOA-ACAP-ARAP_25.05.2022_00h00	3.36608e-08	4.21769e-05	2.29809e-32	3.51608e-30	[5, 6, 7, 8]	Group165	12.7119	15	[ABL1, ADAM17, AKT1, FGFR1, HIF1A, KDR, MAPK14, MET, PIK3CB, PIK3CG, PTGS2, PTK2B, ROCK2, SIRT1, VEGFA]
GO:0045765	regulation of angiogenesis	GO_BiologicalProcess-EBI-UniProt-GOA-ACAP-ARAP_25.05.2022_00h00	6.66456e-08	8.1041e-05	2.29809e-32	3.51608e-30	[4, 5, 6, 7, 8, 9, 10]	Group165	7.71704	24	[ABL1, ALOX5, CELA1, CHRNA7, CXCR2, CYP1B1, EPHA1, EPHA2, ERBB2, F3, HIF1A, KDR, PGF, PIK3CB, PPARG, PTK2B, ROCK1, ROCK2, SERPINE1, SIRT1, STAT1, TERT, TNF, VEGFA]
GO:0043534	blood vessel endothelial cell migration	GO_BiologicalProcess-EBI-UniProt-GOA-ACAP-ARAP_25.05.2022_00h00	7.36303e-08	8.94608e-05	2.29809e-32	3.51608e-30	[6, 7]	Group165	12	15	[ABL1, ADAM17, AKT1, CYP1B1, EPHA2, FGFR1, HIF1A, KDR, MAPK14, PPARG, PTGS2, PTK2B, SIRT1, TNF, VEGFA]
GO:0043535	regulation of blood vessel endothelial cell migration	GO_BiologicalProcess-EBI-UniProt-GOA-ACAP-ARAP_25.05.2022_00h00	1.48172e-07	0.000175435	2.29809e-32	3.51608e-30	[5, 6, 7, 8]	Group165	13.4021	13	[ABL1, ADAM17, AKT1, EPHA2, FGFR1, HIF1A, KDR, MAPK14, PPARG, PTGS2, SIRT1, TNF, VEGFA]
GO:0043536	positive regulation of blood vessel endothelial cell migration	GO_BiologicalProcess-EBI-UniProt-GOA-ACAP-ARAP_25.05.2022_00h00	4.42617e-07	0.000494403	2.29809e-32	3.51608e-30	[6, 7, 8, 9]	Group165	16.9492	10	[ABL1, ADAM17, AKT1, FGFR1, HIF1A, KDR, MAPK14, PTGS2, SIRT1, VEGFA]
GO:0010033	response to organic substance	GO_BiologicalProcess-EBI-UniProt-GOA-ACAP-ARAP_25.05.2022_00h00	0	0	3.0291e-29	4.18016e-27	[3]	Group166	6.76904	216	[ABAT, ABCC1, ABL1, ACHE, ADAM10, ADAM17, ADCY5, ADORA1, ADORA2A, ADRA1A, ADRA1D, ADRA2A, ADRB2, AGTR1, AHR, AKR1A1, AKR1B1, AKR1B10, AKR1C1, AKR1C2, AKR1C3, AKR1C4, AKT1, AKT2, ALK, ALOX15, ALPL, APEX1, APP, AR, ARG1, ATP4B, AVPR1A, AVPR2, AXL, BACE1, BCHE, BCL2, BCL2L1, BTK, CA2, CA3, CA9, CBS, CCNA2, CD38, CDK1, CDK4, CDK5, CDK5R1, CES1, CFTR, CHEK1, CHEK2, CHRNA7, CNR1, CNR2, CRHR1, CSK, CSNK…
GO:0070887	cellular response to chemical stimulus	GO_BiologicalProcess-EBI-UniProt-GOA-ACAP-ARAP_25.05.2022_00h00	0	0	3.0291e-29	4.18016e-27	[3]	Group166	6.53188	210	[ABCC1, ABCG2, ABL1, ACHE, ADAM10, ADAM17, ADCY5, ADRA2A, ADRB2, AGTR1, AHR, AKR1A1, AKR1B1, AKR1B10, AKR1C1, AKR1C2, AKR1C3, AKR1C4, AKT1, AKT2, ALB, ALK, ALOX15, ALOX5, ALPL, APEX1, APP, AR, ARG1, AVPR1A, AXL, BACE1, BCHE, BCL2, BCL2L1, BRAF, BTK, CA2, CBR1, CBS, CCNA2, CDK1, CDK2, CDK4, CDK5, CDK5R1, CES1, CES2, CFTR, CHEK1, CHEK2, CHRNA7, CNR2, CRHR1, CSK, CSNK1D, CTSB, CTSL, CXCR1, CXCR2, CY…
GO:1901698	response to nitrogen compound	GO_BiologicalProcess-EBI-UniProt-GOA-ACAP-ARAP_25.05.2022_00h00	0	5.60519e-45	3.0291e-29	4.18016e-27	[3]	Group166	10.0255	118	[ABAT, ABCC1, ABL1, ACHE, ADCY5, ADORA1, ADORA2A, ADRB2, AGTR1, AHR, AKT1, AKT2, ALK, ALPL, APEX1, APP, ARG1, ATP4B, BACE1, BCHE, BCL2, BCL2L1, CA2, CBS, CCNA2, CDK1, CDK2, CDK4, CDK5, CDK5R1, CES1, CFTR, CHEK1, CHRNA7, CNR1, CNR2, CRHR1, CSK, CYP1B1, DNMT1, DRD2, DRD3, DRD4, EDNRA, EGFR, EPHA4, EPHB2, ESRRA, FLT3, FUT7, FYN, GABRB2, GABRG2, GCGR, GRIA1, GRIN1, GRIN2A, GRK2, GRM2, GRM5, GSK3B, HD…
GO:1901700	response to oxygen-containing compound	GO_BiologicalProcess-EBI-UniProt-GOA-ACAP-ARAP_25.05.2022_00h00	0	0	3.0291e-29	4.18016e-27	[3]	Group166	9.66102	171	[ABAT, ABCC1, ABL1, ACHE, ADAM17, ADCY5, ADRA2A, ADRB2, AGTR1, AHR, AKR1A1, AKR1B1, AKR1B10, AKR1C1, AKR1C2, AKR1C3, AKR1C4, AKT1, AKT2, ALK, ALPL, APEX1, APP, AR, ARG1, ATP4B, AVPR1A, AXL, BACE1, BCHE, BCL2, BCL2L1, BTK, CA2, CA3, CA9, CBS, CCNA2, CD38, CDK1, CDK2, CDK4, CDK5, CDK5R1, CES1, CFTR, CHEK2, CHRNA7, CNR1, CNR2, CRHR1, CSK, CYP19A1, CYP1B1, CYP24A1, DAPK1, DNMT1, DRD2, DRD3, DRD4, EDN…
GO:0010243	response to organonitrogen compound	GO_BiologicalProcess-EBI-UniProt-GOA-ACAP-ARAP_25.05.2022_00h00	0	1.68156e-44	3.0291e-29	4.18016e-27	[4]	Group166	10.4244	113	[ABAT, ABCC1, ABL1, ADCY5, ADORA1, ADORA2A, ADRB2, AGTR1, AHR, AKT1, AKT2, ALK, ALPL, APEX1, APP, ARG1, ATP4B, BACE1, BCHE, BCL2, BCL2L1, CA2, CBS, CCNA2, CDK1, CDK4, CDK5, CES1, CFTR, CHEK1, CHRNA7, CNR1, CNR2, CRHR1, CSK, CYP1B1, DNMT1, DRD2, DRD3, DRD4, EDNRA, EGFR, EPHA4, EPHB2, ESRRA, FLT3, FUT7, FYN, GABRB2, GABRG2, GCGR, GRIN1, GRIN2A, GRM2, GRM5, GSK3B, HDAC2, HPRT1, HSP90AA1, HSP90AB1, H…
GO:1901701	cellular response to oxygen-containing compound	GO_BiologicalProcess-EBI-UniProt-GOA-ACAP-ARAP_25.05.2022_00h00	0	0	3.0291e-29	4.18016e-27	[4]	Group166	10.5595	134	[ABCC1, ABL1, ACHE, ADCY5, ADRA2A, ADRB2, AGTR1, AHR, AKR1A1, AKR1B1, AKR1B10, AKR1C1, AKR1C2, AKR1C3, AKR1C4, AKT1, AKT2, ALK, APEX1, APP, AR, ARG1, AVPR1A, AXL, BACE1, BCL2L1, BTK, CA2, CCNA2, CDK1, CDK2, CDK4, CDK5, CDK5R1, CES1, CFTR, CHEK2, CHRNA7, CRHR1, CSK, CYP1B1, CYP24A1, DAPK1, DNMT1, DRD2, DRD3, DRD4, EDNRA, EGFR, EPHA3, EPHA4, EPHA5, EPHB2, ERN1, ESR1, ESR2, ESRRA, FUT7, FYN, GCGR, G…
GO:0071495	cellular response to endogenous stimulus	GO_BiologicalProcess-EBI-UniProt-GOA-ACAP-ARAP_25.05.2022_00h00	2.4803e-43	4.56116e-40	3.0291e-29	4.18016e-27	[3]	Group166	8.59539	123	[ABCC1, ABL1, ADAM17, ADCY5, ADRA2A, ADRB2, AGTR1, AHR, AKR1B1, AKR1C1, AKR1C2, AKR1C3, AKR1C4, AKT1, AKT2, ALK, APEX1, APP, AR, ARG1, BACE1, BCL2L1, CA2, CCNA2, CDK4, CDK5, CFTR, CHEK1, CRHR1, CSK, CSNK1D, CTSB, CTSL, CYP1B1, DNMT1, DRD2, DRD3, DRD4, DUSP3, EDNRA, EGFR, EPHA4, EPHA8, EPHB2, ERBB2, ESR1, ESR2, ESRRA, ESRRB, FGFR1, FLT3, FUT7, FYN, GABRB2, GABRG2, GCGR, GRIN1, GRIN2A, GRM5, GSK3B,…
GO:1901699	cellular response to nitrogen compound	GO_BiologicalProcess-EBI-UniProt-GOA-ACAP-ARAP_25.05.2022_00h00	2.54814e-40	4.65289e-37	3.0291e-29	4.18016e-27	[4]	Group166	11.7886	87	[ABCC1, ABL1, ACHE, ADCY5, ADRB2, AGTR1, AHR, AKT1, AKT2, ALK, APEX1, APP, ARG1, BACE1, BCL2L1, CA2, CCNA2, CDK2, CDK4, CDK5, CDK5R1, CFTR, CHEK1, CHRNA7, CRHR1, CSK, CYP1B1, DNMT1, DRD2, DRD3, DRD4, EDNRA, EGFR, EPHA4, EPHB2, ESRRA, FUT7, FYN, GABRB2, GABRG2, GCGR, GRIA1, GRIN1, GRIN2A, GRK2, GRM5, GSK3B, HDAC2, HSP90B1, HTR2C, HTR3A, IGF1R, INSR, LYN, MMP2, MMP3, MTOR, NR1H4, NTRK1, OPRM1, PARP…
GO:0009725	response to hormone	GO_BiologicalProcess-EBI-UniProt-GOA-ACAP-ARAP_25.05.2022_00h00	7.9378e-40	1.44865e-36	3.0291e-29	4.18016e-27	[3, 4]	Group166	10.356	96	[ADRA1A, ADRA1D, ADRA2A, AGTR1, AKR1B1, AKR1C1, AKR1C2, AKR1C3, AKR1C4, AKT1, AKT2, ALPL, APEX1, AR, ARG1, AVPR1A, BCHE, BCL2, CA2, CCNA2, CD38, CDK4, CRHR1, CSK, CTSB, CTSL, CYP1B1, EDNRA, EPHA8, ESR1, ESR2, ESRRA, ESRRB, FLT3, FUT7, GCGR, GSK3B, HDAC1, HDAC6, HNF4A, HSP90AA1, IGF1R, INSR, KDM3A, KDM4C, KIT, LYN, MAOB, MAPK14, MME, MMP12, MMP14, MMP2, MTOR, NOS2, NR1H4, NR3C1, OPRK1, PARP1, PGF,…
GO:0014070	response to organic cyclic compound	GO_BiologicalProcess-EBI-UniProt-GOA-ACAP-ARAP_25.05.2022_00h00	1.79522e-39	3.27268e-36	3.0291e-29	4.18016e-27	[4]	Group166	9.90991	99	[ABAT, ABL1, ADCY5, ADORA1, ADORA2A, AHR, AKR1B1, AKR1C3, ALK, ALPL, APEX1, APP, AR, ARG1, AVPR1A, BCHE, BCL2, BCL2L1, CA9, CBS, CCNA2, CD38, CDK1, CDK4, CDK5, CES1, CFTR, CHEK1, CHEK2, CNR1, CYP19A1, CYP1B1, CYP24A1, DNMT1, DRD2, DRD3, DRD4, EGFR, ESR1, ESR2, ESRRA, ESRRB, FLT3, GABRB2, GABRG2, GLI2, GRM2, GSK3B, HDAC1, HDAC2, HDAC6, HNF4A, HSP90AA1, HSP90AB1, HSP90B1, HTR2C, HTR3A, IGF1R, KDM3A…
GO:0071417	cellular response to organonitrogen compound	GO_BiologicalProcess-EBI-UniProt-GOA-ACAP-ARAP_25.05.2022_00h00	5.54666e-37	1.00672e-33	3.0291e-29	4.18016e-27	[4, 5]	Group166	11.7994	80	[ABCC1, ABL1, ADCY5, ADRB2, AGTR1, AHR, AKT1, AKT2, ALK, APEX1, APP, ARG1, BACE1, BCL2L1, CA2, CCNA2, CDK4, CDK5, CFTR, CHEK1, CRHR1, CSK, CYP1B1, DNMT1, DRD2, DRD3, DRD4, EDNRA, EGFR, EPHA4, EPHB2, ESRRA, FUT7, FYN, GABRB2, GABRG2, GCGR, GRIN1, GRIN2A, GRM5, GSK3B, HDAC2, HSP90B1, HTR2C, HTR3A, IGF1R, INSR, LYN, MMP2, MTOR, NR1H4, NTRK1, OPRM1, PARP1, PIK3CA, PIK3CG, PIK3R1, PLA2G1B, PPARG, PRKA…
GO:0032870	cellular response to hormone stimulus	GO_BiologicalProcess-EBI-UniProt-GOA-ACAP-ARAP_25.05.2022_00h00	8.03736e-33	1.44512e-29	3.0291e-29	4.18016e-27	[4, 5]	Group166	11.46	73	[ADRA2A, AGTR1, AKR1B1, AKR1C1, AKR1C2, AKR1C3, AKR1C4, AKT1, AKT2, APEX1, AR, ARG1, CA2, CCNA2, CDK4, CRHR1, CSK, CTSB, CTSL, CYP1B1, EDNRA, EPHA8, ESR1, ESR2, ESRRA, ESRRB, FLT3, FUT7, GCGR, GSK3B, HDAC1, HDAC6, HNF4A, IGF1R, INSR, KDM3A, KDM4C, KIT, LYN, NR1H4, NR3C1, PARP1, PGF, PIK3CA, PIK3R1, PKN1, PLA2G1B, PPARA, PPARG, PRKACA, PRKCZ, PRKDC, PTGER2, PTGER4, PTK2, PTPN1, RARB, RARG, ROCK1, …
GO:1901652	response to peptide	GO_BiologicalProcess-EBI-UniProt-GOA-ACAP-ARAP_25.05.2022_00h00	2.18634e-30	3.90043e-27	3.0291e-29	4.18016e-27	[4, 5]	Group166	12.2371	64	[ABCC1, ADRB2, AGTR1, AKT1, AKT2, APEX1, APP, ARG1, BACE1, CA2, CCNA2, CDK4, CDK5, CHRNA7, CRHR1, CSK, CYP1B1, EDNRA, EPHA4, EPHB2, ESRRA, FUT7, FYN, GCGR, GRIN1, GRIN2A, GRM5, GSK3B, IGF1R, INSR, LYN, MAPK14, MMP12, MMP13, MMP2, MMP3, MMP9, MTOR, NR1H4, NTRK1, OPRK1, PARP1, PIK3CA, PIK3R1, PLA2G1B, PPARA, PPARG, PRKCZ, PRKDC, PTGS2, PTK2, PTPN1, ROCK1, ROCK2, RPS6KB1, SIRT1, SLC22A12, SLC9A1, SR…
GO:0071375	cellular response to peptide hormone stimulus	GO_BiologicalProcess-EBI-UniProt-GOA-ACAP-ARAP_25.05.2022_00h00	7.07985e-18	1.19437e-14	3.0291e-29	4.18016e-27	[5, 6, 7]	Group166	11.9122	38	[AGTR1, AKT1, AKT2, APEX1, ARG1, CA2, CCNA2, CDK4, CRHR1, CSK, CYP1B1, EDNRA, ESRRA, FUT7, GCGR, GSK3B, IGF1R, INSR, LYN, NR1H4, PARP1, PIK3CA, PIK3R1, PLA2G1B, PPARG, PRKCZ, PRKDC, PTK2, PTPN1, ROCK1, ROCK2, RPS6KB1, SIRT1, SLC22A12, SLC9A1, SRC, STAT1, YWHAG]
GO:0043434	response to peptide hormone	GO_BiologicalProcess-EBI-UniProt-GOA-ACAP-ARAP_25.05.2022_00h00	7.86025e-18	1.32445e-14	3.0291e-29	4.18016e-27	[4, 5, 6]	Group166	10.1382	44	[AGTR1, AKT1, AKT2, APEX1, ARG1, CA2, CCNA2, CDK4, CRHR1, CSK, CYP1B1, EDNRA, ESRRA, FUT7, GCGR, GSK3B, IGF1R, INSR, LYN, MAPK14, MTOR, NR1H4, OPRK1, PARP1, PIK3CA, PIK3R1, PLA2G1B, PPARA, PPARG, PRKCZ, PRKDC, PTGS2, PTK2, PTPN1, ROCK1, ROCK2, RPS6KB1, SIRT1, SLC22A12, SLC9A1, SRC, SRD5A2, STAT1, YWHAG]
GO:0032868	response to insulin	GO_BiologicalProcess-EBI-UniProt-GOA-ACAP-ARAP_25.05.2022_00h00	1.25421e-12	1.95406e-09	3.0291e-29	4.18016e-27	[5, 6, 7]	Group166	10.6227	29	[AKT1, AKT2, CDK4, ESRRA, FUT7, GSK3B, IGF1R, INSR, LYN, MAPK14, MTOR, NR1H4, OPRK1, PARP1, PIK3CA, PIK3R1, PLA2G1B, PPARA, PPARG, PRKCZ, PRKDC, PTPN1, RPS6KB1, SIRT1, SLC22A12, SLC9A1, SRC, STAT1, YWHAG]
GO:0043401	steroid hormone mediated signaling pathway	GO_BiologicalProcess-EBI-UniProt-GOA-ACAP-ARAP_25.05.2022_00h00	3.79641e-11	5.64905e-08	3.0291e-29	4.18016e-27	[4, 5, 6, 7]	Group166	13.7931	20	[AKR1B1, AR, ESR1, ESR2, ESRRA, ESRRB, HDAC1, HDAC6, HNF4A, KDM3A, KDM4C, NR3C1, PARP1, PKN1, PPARA, RXRA, RXRB, RXRG, SIRT1, SRC]
GO:0032869	cellular response to insulin stimulus	GO_BiologicalProcess-EBI-UniProt-GOA-ACAP-ARAP_25.05.2022_00h00	4.47049e-11	6.6208e-08	3.0291e-29	4.18016e-27	[6, 7, 8]	Group166	11.1111	24	[AKT1, AKT2, CDK4, ESRRA, FUT7, GSK3B, IGF1R, INSR, NR1H4, PARP1, PIK3CA, PIK3R1, PLA2G1B, PPARG, PRKCZ, PRKDC, PTPN1, RPS6KB1, SIRT1, SLC22A12, SLC9A1, SRC, STAT1, YWHAG]
GO:0003707	nuclear steroid receptor activity	GO_BiologicalProcess-EBI-UniProt-GOA-ACAP-ARAP_25.05.2022_00h00	7.02126e-11	1.02932e-07	3.0291e-29	4.18016e-27	[5, 6, 7, 8]	Group166	38.4615	10	[ESR1, ESR2, ESRRA, ESRRB, HNF4A, NR3C1, PPARA, RXRA, RXRB, RXRG]
GO:0008286	insulin receptor signaling pathway	GO_BiologicalProcess-EBI-UniProt-GOA-ACAP-ARAP_25.05.2022_00h00	4.23413e-08	5.26725e-05	3.0291e-29	4.18016e-27	[6, 7, 8, 9]	Group166	12.5	15	[AKT1, AKT2, CDK4, FUT7, GSK3B, IGF1R, INSR, NR1H4, PIK3CA, PIK3R1, PRKCZ, PTPN1, RPS6KB1, SIRT1, SRC]
GO:0051573	negative regulation of histone H3-K9 methylation	GO_BiologicalProcess-EBI-UniProt-GOA-ACAP-ARAP_25.05.2022_00h00	4.88539e-06	0.00466067	3.0291e-29	4.18016e-27	[5, 6, 7, 8, 9, 10, 11, 12]	Group166	38.4615	5	[DNMT1, KDM3A, KDM4A, KDM4C, SIRT1]
GO:0006690	icosanoid metabolic process	GO_BiologicalProcess-EBI-UniProt-GOA-ACAP-ARAP_25.05.2022_00h00	4.87374e-20	8.36821e-17	1.47136e-43	2.50482e-41	[6]	Group167	20.8955	28	[ABCC1, AKR1B1, AKR1C1, AKR1C2, AKR1C3, AKR1C4, ALOX12, ALOX15, ALOX5, AVPR1A, CBR1, CES1, CES2, CYP1B1, CYP2C19, CYP2C9, HPGDS, MIF, PLA2G10, PLA2G1B, PLA2G4B, PLA2G5, PLAA, PTGS1, PTGS2, SIRT1, SYK, TBXAS1]
GO:0006082	organic acid metabolic process	GO_BiologicalProcess-EBI-UniProt-GOA-ACAP-ARAP_25.05.2022_00h00	9.97754e-19	1.69618e-15	1.47136e-43	2.50482e-41	[3]	Group167	6.81818	72	[ABAT, ABCC1, ABCG2, AHCY, AKR1A1, AKR1B1, AKR1C1, AKR1C2, AKR1C3, AKR1C4, AKT1, AKT2, ALDH5A1, ALOX12, ALOX15, ALOX5, APP, ARG1, AVPR1A, CBR1, CBS, CES1, CES2, CNR1, CYP1B1, CYP24A1, CYP2C19, CYP2C9, CYP3A4, DAO, FASN, HIF1A, HNF4A, HPGDS, IDO1, INSR, KIT, LDHA, LDHB, MAPK14, MIF, MPO, MTAP, MTOR, NOS2, NOX4, NR1H4, ODC1, PDK1, PGAM1, PGD, PLA2G10, PLA2G1B, PLA2G4B, PLA2G5, PLAA, PNP, PPARA, PPA…
GO:0019752	carboxylic acid metabolic process	GO_BiologicalProcess-EBI-UniProt-GOA-ACAP-ARAP_25.05.2022_00h00	1.70557e-17	2.85854e-14	1.47136e-43	2.50482e-41	[5]	Group167	6.75944	68	[ABAT, ABCC1, AHCY, AKR1A1, AKR1B1, AKR1C1, AKR1C2, AKR1C3, AKR1C4, AKT1, AKT2, ALDH5A1, ALOX12, ALOX15, ALOX5, APP, ARG1, AVPR1A, CBR1, CBS, CES1, CES2, CNR1, CYP1B1, CYP24A1, CYP2C19, CYP2C9, CYP3A4, DAO, FASN, HIF1A, HNF4A, HPGDS, IDO1, INSR, KIT, LDHA, LDHB, MAPK14, MIF, MTAP, MTOR, NOS2, NOX4, NR1H4, ODC1, PDK1, PGAM1, PGD, PLA2G10, PLA2G1B, PLA2G4B, PLA2G5, PLAA, PPARA, PPARG, PTGS1, PTGS2,…
GO:0043436	oxoacid metabolic process	GO_BiologicalProcess-EBI-UniProt-GOA-ACAP-ARAP_25.05.2022_00h00	1.76708e-17	2.9581e-14	1.47136e-43	2.50482e-41	[4]	Group167	6.67957	69	[ABAT, ABCC1, AHCY, AKR1A1, AKR1B1, AKR1C1, AKR1C2, AKR1C3, AKR1C4, AKT1, AKT2, ALDH5A1, ALOX12, ALOX15, ALOX5, APP, ARG1, AVPR1A, CBR1, CBS, CES1, CES2, CNR1, CYP1B1, CYP24A1, CYP2C19, CYP2C9, CYP3A4, DAO, FASN, HIF1A, HNF4A, HPGDS, IDO1, INSR, KIT, LDHA, LDHB, MAPK14, MIF, MPO, MTAP, MTOR, NOS2, NOX4, NR1H4, ODC1, PDK1, PGAM1, PGD, PLA2G10, PLA2G1B, PLA2G4B, PLA2G5, PLAA, PPARA, PPARG, PTGS1, P…
GO:0033559	unsaturated fatty acid metabolic process	GO_BiologicalProcess-EBI-UniProt-GOA-ACAP-ARAP_25.05.2022_00h00	2.26685e-16	3.75391e-13	1.47136e-43	2.50482e-41	[5, 6, 8]	Group167	19.0476	24	[AKR1B1, AKR1C1, AKR1C2, AKR1C3, AKR1C4, ALOX12, ALOX15, ALOX5, AVPR1A, CBR1, CES1, CES2, CYP1B1, CYP2C19, CYP2C9, HPGDS, MIF, PLA2G10, PLA2G4B, PLAA, PTGS1, PTGS2, SIRT1, TBXAS1]
GO:0019369	arachidonic acid metabolic process	GO_BiologicalProcess-EBI-UniProt-GOA-ACAP-ARAP_25.05.2022_00h00	3.35838e-10	4.75547e-07	1.47136e-43	2.50482e-41	[4, 6, 7, 9]	Group167	21.6667	13	[AKR1C3, ALOX12, ALOX15, ALOX5, CBR1, CYP1B1, CYP2C19, CYP2C9, PLA2G10, PLA2G4B, PTGS1, PTGS2, TBXAS1]
GO:0046457	prostanoid biosynthetic process	GO_BiologicalProcess-EBI-UniProt-GOA-ACAP-ARAP_25.05.2022_00h00	2.04339e-09	2.75245e-06	1.47136e-43	2.50482e-41	[7, 8, 9, 10]	Group167	28.5714	10	[AKR1C3, AVPR1A, CBR1, HPGDS, MIF, PLA2G10, PTGS1, PTGS2, SIRT1, TBXAS1]
GO:0001516	prostaglandin biosynthetic process	GO_BiologicalProcess-EBI-UniProt-GOA-ACAP-ARAP_25.05.2022_00h00	2.04339e-09	2.75245e-06	1.47136e-43	2.50482e-41	[8, 9, 10, 11]	Group167	28.5714	10	[AKR1C3, AVPR1A, CBR1, HPGDS, MIF, PLA2G10, PTGS1, PTGS2, SIRT1, TBXAS1]
GO:0006636	unsaturated fatty acid biosynthetic process	GO_BiologicalProcess-EBI-UniProt-GOA-ACAP-ARAP_25.05.2022_00h00	2.8577e-09	3.81788e-06	1.47136e-43	2.50482e-41	[6, 7, 8, 9]	Group167	20.6897	12	[AKR1C3, ALOX12, ALOX15, AVPR1A, CBR1, HPGDS, MIF, PLA2G10, PTGS1, PTGS2, SIRT1, TBXAS1]
GO:0046394	carboxylic acid biosynthetic process	GO_BiologicalProcess-EBI-UniProt-GOA-ACAP-ARAP_25.05.2022_00h00	9.37095e-09	1.21166e-05	1.47136e-43	2.50482e-41	[5, 6]	Group167	7.73639	27	[ABAT, AKR1A1, AKR1C3, AKR1C4, ALOX12, ALOX15, ALOX5, AVPR1A, CBR1, CBS, CES1, CYP2C9, CYP3A4, FASN, HPGDS, IDO1, MIF, MTAP, NR1H4, PLA2G10, PLA2G1B, PLA2G5, PTGS1, PTGS2, SIRT1, SYK, TBXAS1]
GO:0016053	organic acid biosynthetic process	GO_BiologicalProcess-EBI-UniProt-GOA-ACAP-ARAP_25.05.2022_00h00	1.05787e-08	1.36466e-05	1.47136e-43	2.50482e-41	[4]	Group167	7.69231	27	[ABAT, AKR1A1, AKR1C3, AKR1C4, ALOX12, ALOX15, ALOX5, AVPR1A, CBR1, CBS, CES1, CYP2C9, CYP3A4, FASN, HPGDS, IDO1, MIF, MTAP, NR1H4, PLA2G10, PLA2G1B, PLA2G5, PTGS1, PTGS2, SIRT1, SYK, TBXAS1]
GO:0072330	monocarboxylic acid biosynthetic process	GO_BiologicalProcess-EBI-UniProt-GOA-ACAP-ARAP_25.05.2022_00h00	2.76344e-08	3.4847e-05	1.47136e-43	2.50482e-41	[6, 7]	Group167	9.09091	21	[AKR1C3, AKR1C4, ALOX12, ALOX15, ALOX5, AVPR1A, CBR1, CES1, CYP2C9, CYP3A4, FASN, HPGDS, IDO1, MIF, NR1H4, PLA2G10, PLA2G1B, PTGS1, PTGS2, SIRT1, TBXAS1]
GO:0006633	fatty acid biosynthetic process	GO_BiologicalProcess-EBI-UniProt-GOA-ACAP-ARAP_25.05.2022_00h00	1.7784e-07	0.000208784	1.47136e-43	2.50482e-41	[5, 6, 7, 8]	Group167	9.88372	17	[AKR1C3, ALOX12, ALOX15, ALOX5, AVPR1A, CBR1, CYP2C9, CYP3A4, FASN, HPGDS, MIF, PLA2G10, PLA2G1B, PTGS1, PTGS2, SIRT1, TBXAS1]
GO:0001676	long-chain fatty acid metabolic process	GO_BiologicalProcess-EBI-UniProt-GOA-ACAP-ARAP_25.05.2022_00h00	2.3184e-07	0.000268934	1.47136e-43	2.50482e-41	[5, 6, 8]	Group167	11.8644	14	[AKR1C3, ALOX12, ALOX15, ALOX5, CBR1, CYP1B1, CYP2C19, CYP2C9, CYP3A4, PLA2G10, PLA2G4B, PTGS1, PTGS2, TBXAS1]
GO:0019371	cyclooxygenase pathway	GO_BiologicalProcess-EBI-UniProt-GOA-ACAP-ARAP_25.05.2022_00h00	5.13417e-07	0.000568866	1.47136e-43	2.50482e-41	[5, 7, 8, 9, 10, 11, 12]	Group167	55.5556	5	[AKR1C3, CBR1, PTGS1, PTGS2, TBXAS1]
GO:0051222	positive regulation of protein transport	GO_BiologicalProcess-EBI-UniProt-GOA-ACAP-ARAP_25.05.2022_00h00	1.25434e-11	1.89782e-08	0	4.2039e-45	[3, 4, 5, 6, 7, 8]	Group168	9.375	30	[ABAT, ACHE, ADORA2A, AKT2, BLK, CD38, CDK1, CDK5, CDK5R1, CFTR, ERBB2, FFAR1, FYN, GSK3B, HDAC3, HIF1A, HSP90AA1, HSP90AB1, MAPK14, NR1H4, PIK3R1, PLA2G1B, PPARG, PRKACA, PRKCZ, PTGS2, SAE1, SRC, TNF, TTR]
GO:1904951	positive regulation of establishment of protein localization	GO_BiologicalProcess-EBI-UniProt-GOA-ACAP-ARAP_25.05.2022_00h00	4.25207e-11	6.30156e-08	0	4.2039e-45	[4, 5, 6, 7]	Group168	8.92857	30	[ABAT, ACHE, ADORA2A, AKT2, BLK, CD38, CDK1, CDK5, CDK5R1, CFTR, ERBB2, FFAR1, FYN, GSK3B, HDAC3, HIF1A, HSP90AA1, HSP90AB1, MAPK14, NR1H4, PIK3R1, PLA2G1B, PPARG, PRKACA, PRKCZ, PTGS2, SAE1, SRC, TNF, TTR]
GO:0051051	negative regulation of transport	GO_BiologicalProcess-EBI-UniProt-GOA-ACAP-ARAP_25.05.2022_00h00	1.02835e-10	1.49831e-07	0	4.2039e-45	[2, 3, 4, 5]	Group168	7.5594	35	[ABAT, ADORA1, ADRA2A, ADRA2B, ADRA2C, AKT1, AKT2, APP, AVPR2, BCL2, BRAF, CDK5, CNR1, CRHR1, CSK, DRD2, DRD3, DRD4, EPHA3, EPHB2, GPR35, KCNH2, MAOB, MMP9, MTNR1B, OPRK1, OPRM1, PLA2G10, PTGER3, PTGS2, PTK2B, SNCA, TLR9, TNF, TSPO]
GO:0046883	regulation of hormone secretion	GO_BiologicalProcess-EBI-UniProt-GOA-ACAP-ARAP_25.05.2022_00h00	5.04966e-10	7.06953e-07	0	4.2039e-45	[3, 4, 5, 6, 7, 8]	Group168	9.5057	25	[ABAT, ADCY5, ADORA1, ADRA2A, AGTR1, ALOX5, BLK, CD38, CFTR, CNR1, CRHR1, CYP19A1, DRD2, EPHA5, FFAR1, HIF1A, HNF4A, HTR2C, MTNR1B, NOS2, NR1H4, OPRK1, PPARG, TNF, TSPO]
GO:0050708	regulation of protein secretion	GO_BiologicalProcess-EBI-UniProt-GOA-ACAP-ARAP_25.05.2022_00h00	5.46991e-10	7.64146e-07	0	4.2039e-45	[4, 5, 6, 7, 8]	Group168	9.4697	25	[ABAT, ACHE, ADCY5, ADORA2A, ADRA2A, ALOX5, BLK, CD38, CFTR, CNR1, DRD2, DRD3, DRD4, EPHA5, FFAR1, HIF1A, HNF4A, MTNR1B, NOS2, NR1H4, OPRM1, PLA2G1B, PPARG, TNF, TTR]
GO:0009914	hormone transport	GO_BiologicalProcess-EBI-UniProt-GOA-ACAP-ARAP_25.05.2022_00h00	7.66877e-10	1.06136e-06	0	4.2039e-45	[4]	Group168	8.40841	28	[ABAT, ADCY5, ADORA1, ADRA2A, AGTR1, ALOX5, BLK, BTK, CD38, CFTR, CNR1, CRHR1, CYP19A1, DRD2, EPHA5, FFAR1, HIF1A, HNF4A, HTR2C, LYN, MTNR1B, NOS2, NR1H4, OPRK1, PPARG, TNF, TSPO, TTR]
GO:0046879	hormone secretion	GO_BiologicalProcess-EBI-UniProt-GOA-ACAP-ARAP_25.05.2022_00h00	1.89151e-09	2.55354e-06	0	4.2039e-45	[4, 5, 7]	Group168	8.33333	27	[ABAT, ADCY5, ADORA1, ADRA2A, AGTR1, ALOX5, BLK, BTK, CD38, CFTR, CNR1, CRHR1, CYP19A1, DRD2, EPHA5, FFAR1, HIF1A, HNF4A, HTR2C, LYN, MTNR1B, NOS2, NR1H4, OPRK1, PPARG, TNF, TSPO]
GO:1900182	positive regulation of protein localization to nucleus	GO_BiologicalProcess-EBI-UniProt-GOA-ACAP-ARAP_25.05.2022_00h00	8.008e-09	1.04024e-05	0	4.2039e-45	[4, 5, 6, 7, 8]	Group168	15.3846	14	[AKT1, CDK1, F2, FYN, HDAC3, HSP90AA1, HSP90AB1, MAPK14, PARP1, PIK3R1, PLK1, PTGS2, SRC, TERT]
GO:0090087	regulation of peptide transport	GO_BiologicalProcess-EBI-UniProt-GOA-ACAP-ARAP_25.05.2022_00h00	1.96936e-08	2.50503e-05	0	4.2039e-45	[4, 5, 6, 7]	Group168	9.70874	20	[ABAT, ADCY5, ADORA1, ADRA2A, ALOX5, BLK, CA2, CD38, CFTR, CNR1, DRD2, EPHA5, FFAR1, HIF1A, HNF4A, HTR2C, MTNR1B, NOS2, NR1H4, TNF]
GO:0050796	regulation of insulin secretion	GO_BiologicalProcess-EBI-UniProt-GOA-ACAP-ARAP_25.05.2022_00h00	8.11034e-08	9.81351e-05	0	4.2039e-45	[5, 6, 7, 8, 9, 10]	Group168	10.4294	17	[ABAT, ADCY5, ADRA2A, ALOX5, BLK, CD38, CFTR, CNR1, DRD2, EPHA5, FFAR1, HIF1A, HNF4A, MTNR1B, NOS2, NR1H4, TNF]
GO:0002791	regulation of peptide secretion	GO_BiologicalProcess-EBI-UniProt-GOA-ACAP-ARAP_25.05.2022_00h00	8.69573e-08	0.000104871	0	4.2039e-45	[5, 6, 7, 8]	Group168	9.31373	19	[ABAT, ADCY5, ADORA1, ADRA2A, ALOX5, BLK, CD38, CFTR, CNR1, DRD2, EPHA5, FFAR1, HIF1A, HNF4A, HTR2C, MTNR1B, NOS2, NR1H4, TNF]
GO:0015833	peptide transport	GO_BiologicalProcess-EBI-UniProt-GOA-ACAP-ARAP_25.05.2022_00h00	2.08764e-07	0.00024321	0	4.2039e-45	[5, 6]	Group168	7.77385	22	[ABAT, ABCC1, ADCY5, ADORA1, ADRA2A, ALOX5, BLK, CA2, CD38, CFTR, CNR1, CRHR1, DRD2, EPHA5, FFAR1, HIF1A, HNF4A, HTR2C, MTNR1B, NOS2, NR1H4, TNF]
GO:0042886	amide transport	GO_BiologicalProcess-EBI-UniProt-GOA-ACAP-ARAP_25.05.2022_00h00	2.37744e-07	0.000275307	0	4.2039e-45	[5]	Group168	7.20721	24	[ABAT, ABCB1, ABCC1, ABCG2, ADCY5, ADORA1, ADRA2A, ALOX5, BLK, CA2, CD38, CFTR, CNR1, CRHR1, DRD2, EPHA5, FFAR1, HIF1A, HNF4A, HTR2C, MTNR1B, NOS2, NR1H4, TNF]
GO:0090276	regulation of peptide hormone secretion	GO_BiologicalProcess-EBI-UniProt-GOA-ACAP-ARAP_25.05.2022_00h00	3.43159e-07	0.000388112	0	4.2039e-45	[4, 5, 6, 7, 8, 9]	Group168	8.95522	18	[ABAT, ADCY5, ADRA2A, ALOX5, BLK, CD38, CFTR, CNR1, DRD2, EPHA5, FFAR1, HIF1A, HNF4A, HTR2C, MTNR1B, NOS2, NR1H4, TNF]
GO:0009306	protein secretion	GO_BiologicalProcess-EBI-UniProt-GOA-ACAP-ARAP_25.05.2022_00h00	6.353e-07	0.000695018	0	4.2039e-45	[4, 5, 6, 7]	Group168	6.6313	25	[ABAT, ACHE, ADCY5, ADORA2A, ADRA2A, ALOX5, BLK, CD38, CFTR, CNR1, DRD2, DRD3, DRD4, EPHA5, FFAR1, HIF1A, HNF4A, MTNR1B, NOS2, NR1H4, OPRM1, PLA2G1B, PPARG, TNF, TTR]
GO:0035592	establishment of protein localization to extracellular region	GO_BiologicalProcess-EBI-UniProt-GOA-ACAP-ARAP_25.05.2022_00h00	6.67116e-07	0.000729158	0	4.2039e-45	[4, 6]	Group168	6.61376	25	[ABAT, ACHE, ADCY5, ADORA2A, ADRA2A, ALOX5, BLK, CD38, CFTR, CNR1, DRD2, DRD3, DRD4, EPHA5, FFAR1, HIF1A, HNF4A, MTNR1B, NOS2, NR1H4, OPRM1, PLA2G1B, PPARG, TNF, TTR]
GO:1900180	regulation of protein localization to nucleus	GO_BiologicalProcess-EBI-UniProt-GOA-ACAP-ARAP_25.05.2022_00h00	6.83341e-07	0.000744842	0	4.2039e-45	[5, 6, 7]	Group168	10.1351	15	[AKT1, CDK1, F2, FYN, GSK3B, HDAC3, HSP90AA1, HSP90AB1, MAPK14, PARP1, PIK3R1, PLK1, PTGS2, SRC, TERT]
GO:0002790	peptide secretion	GO_BiologicalProcess-EBI-UniProt-GOA-ACAP-ARAP_25.05.2022_00h00	6.93006e-07	0.000753297	0	4.2039e-45	[5, 6, 7]	Group168	7.8125	20	[ABAT, ADCY5, ADORA1, ADRA2A, ALOX5, BLK, CD38, CFTR, CNR1, CRHR1, DRD2, EPHA5, FFAR1, HIF1A, HNF4A, HTR2C, MTNR1B, NOS2, NR1H4, TNF]
GO:0071692	protein localization to extracellular region	GO_BiologicalProcess-EBI-UniProt-GOA-ACAP-ARAP_25.05.2022_00h00	1.02708e-06	0.00109179	0	4.2039e-45	[5]	Group168	6.45995	25	[ABAT, ACHE, ADCY5, ADORA2A, ADRA2A, ALOX5, BLK, CD38, CFTR, CNR1, DRD2, DRD3, DRD4, EPHA5, FFAR1, HIF1A, HNF4A, MTNR1B, NOS2, NR1H4, OPRM1, PLA2G1B, PPARG, TNF, TTR]
GO:0030073	insulin secretion	GO_BiologicalProcess-EBI-UniProt-GOA-ACAP-ARAP_25.05.2022_00h00	1.40582e-06	0.00146768	0	4.2039e-45	[5, 6, 7, 8, 9]	Group168	8.54271	17	[ABAT, ADCY5, ADRA2A, ALOX5, BLK, CD38, CFTR, CNR1, DRD2, EPHA5, FFAR1, HIF1A, HNF4A, MTNR1B, NOS2, NR1H4, TNF]
GO:0030072	peptide hormone secretion	GO_BiologicalProcess-EBI-UniProt-GOA-ACAP-ARAP_25.05.2022_00h00	2.10929e-06	0.00212827	0	4.2039e-45	[5, 6, 7, 8]	Group168	7.56972	19	[ABAT, ADCY5, ADRA2A, ALOX5, BLK, CD38, CFTR, CNR1, CRHR1, DRD2, EPHA5, FFAR1, HIF1A, HNF4A, HTR2C, MTNR1B, NOS2, NR1H4, TNF]
GO:0051338	regulation of transferase activity	GO_BiologicalProcess-EBI-UniProt-GOA-ACAP-ARAP_25.05.2022_00h00	1.93819e-35	3.50813e-32	2.68786e-29	3.73612e-27	[4]	Group169	9.49949	93	[ABL1, ADAM17, ADORA1, ADORA2A, ADRA1A, ADRA1D, ADRA2A, ADRA2B, ADRA2C, ADRB2, AGTR1, AKT1, ALK, APP, AURKB, AXL, CBS, CCNA1, CCNA2, CCNB1, CCNB2, CCNB3, CCNE1, CDK5, CDK5R1, CHRNA7, CSK, DBF4, DRD2, DRD4, DUSP3, EGFR, ELANE, EPHA1, EPHA2, EPHA3, EPHA4, EPHA5, EPHA6, EPHA7, EPHA8, EPHB1, EPHB2, EPHB3, ERBB2, ERN1, F2, FGFR1, FGR, FLT3, GRM5, GSK3B, HSP90AA1, HSP90AB1, IGF1R, INSR, KDR, KIT, LYN, …
GO:0120039	plasma membrane bounded cell projection morphogenesis	GO_BiologicalProcess-EBI-UniProt-GOA-ACAP-ARAP_25.05.2022_00h00	1.37886e-13	2.19652e-10	2.68786e-29	3.73612e-27	[5, 6, 7]	Group169	7.11176	49	[ABL1, ADORA2A, APP, AURKA, BCL2, BRAF, CAMK2B, CDK5, CDK5R1, CHRNA7, DRD2, ECE1, EDNRA, EPHA1, EPHA2, EPHA3, EPHA4, EPHA5, EPHA6, EPHA7, EPHA8, EPHB1, EPHB2, EPHB3, ERBB2, FYN, GLI2, GSK3B, HDAC6, HPRT1, HSP90AA1, HSP90AB1, IGF1R, MAP2K1, MAP4K4, MAPT, NTRK1, PKN1, PLA2G10, PLAA, PRKCZ, PTK2, PTPRS, ROCK1, SGK1, SRC, UBA2, VEGFA, WEE1]
GO:0048858	cell projection morphogenesis	GO_BiologicalProcess-EBI-UniProt-GOA-ACAP-ARAP_25.05.2022_00h00	1.90995e-13	3.03682e-10	2.68786e-29	3.73612e-27	[4, 5, 6]	Group169	7.05036	49	[ABL1, ADORA2A, APP, AURKA, BCL2, BRAF, CAMK2B, CDK5, CDK5R1, CHRNA7, DRD2, ECE1, EDNRA, EPHA1, EPHA2, EPHA3, EPHA4, EPHA5, EPHA6, EPHA7, EPHA8, EPHB1, EPHB2, EPHB3, ERBB2, FYN, GLI2, GSK3B, HDAC6, HPRT1, HSP90AA1, HSP90AB1, IGF1R, MAP2K1, MAP4K4, MAPT, NTRK1, PKN1, PLA2G10, PLAA, PRKCZ, PTK2, PTPRS, ROCK1, SGK1, SRC, UBA2, VEGFA, WEE1]
GO:0031175	neuron projection development	GO_BiologicalProcess-EBI-UniProt-GOA-ACAP-ARAP_25.05.2022_00h00	1.63281e-12	2.53739e-09	2.68786e-29	3.73612e-27	[5, 6, 8, 9, 10]	Group169	5.78592	60	[ABL1, ADORA2A, AKT1, ALK, APP, AURKA, BCL2, BLK, BRAF, CAMK2B, CD38, CDK5, CDK5R1, CHRNA7, CNR1, DRD2, ECE1, EDNRA, EPHA1, EPHA2, EPHA3, EPHA4, EPHA5, EPHA6, EPHA7, EPHA8, EPHB1, EPHB2, EPHB3, ERBB2, FYN, GLI2, GSK3B, HDAC2, HDAC6, HPRT1, HSP90AA1, HSP90AB1, IGF1R, LYN, MAP2K1, MAP4K4, MAPT, MMP2, NTRK1, PKN1, PLA2G10, PLAA, PRKCZ, PRMT1, PTK2, PTK2B, PTK6, PTPRS, ROCK1, SGK1, TSPO, UBA2, VEGFA,…
GO:0032989	cellular component morphogenesis	GO_BiologicalProcess-EBI-UniProt-GOA-ACAP-ARAP_25.05.2022_00h00	1.99609e-12	3.09395e-09	2.68786e-29	3.73612e-27	[3, 4]	Group169	6.34146	52	[ABL1, ADORA2A, APP, AURKA, BCL2, BCL2L1, BRAF, CAMK2B, CDK5, CDK5R1, CHRNA7, DRD2, ECE1, EDNRA, EPHA1, EPHA2, EPHA3, EPHA4, EPHA5, EPHA6, EPHA7, EPHA8, EPHB1, EPHB2, EPHB3, ERBB2, FYN, GLI2, GSK3B, HDAC6, HPRT1, HSP90AA1, HSP90AB1, IGF1R, MAP2K1, MAP4K4, MAPT, NTRK1, PKN1, PLA2G10, PLAA, PLEC, PRKCZ, PTK2, PTPRS, ROCK1, SGK1, SRC, TTR, UBA2, VEGFA, WEE1]
GO:0030182	neuron differentiation	GO_BiologicalProcess-EBI-UniProt-GOA-ACAP-ARAP_25.05.2022_00h00	1.06403e-11	1.6152e-08	2.68786e-29	3.73612e-27	[4, 6, 7, 8]	Group169	4.95924	73	[ABL1, ADORA2A, ADRA2B, ADRA2C, AKT1, ALK, APP, AURKA, BCL2, BLK, BRAF, CAMK2B, CD38, CDK5, CDK5R1, CHRNA7, CNR1, CSNK1D, DRD2, ECE1, EDNRA, EPHA1, EPHA2, EPHA3, EPHA4, EPHA5, EPHA6, EPHA7, EPHA8, EPHB1, EPHB2, EPHB3, ERBB2, FGFR1, FYN, GABRB2, GLI2, GSK3B, HDAC1, HDAC2, HDAC6, HIF1A, HPRT1, HSP90AA1, HSP90AB1, IGF1R, KDM4A, LYN, MAP2K1, MAP4K4, MAPT, MET, MMP2, NTRK1, PKN1, PLA2G10, PLAA, PRKCZ,…
GO:0048666	neuron development	GO_BiologicalProcess-EBI-UniProt-GOA-ACAP-ARAP_25.05.2022_00h00	6.86605e-11	1.00725e-07	2.68786e-29	3.73612e-27	[4, 5, 7, 8, 9]	Group169	5.18828	62	[ABL1, ADORA2A, AKT1, ALK, APP, AURKA, BCL2, BLK, BRAF, CAMK2B, CD38, CDK5, CDK5R1, CHRNA7, CNR1, DRD2, ECE1, EDNRA, EPHA1, EPHA2, EPHA3, EPHA4, EPHA5, EPHA6, EPHA7, EPHA8, EPHB1, EPHB2, EPHB3, ERBB2, FYN, GABRB2, GLI2, GSK3B, HDAC2, HDAC6, HPRT1, HSP90AA1, HSP90AB1, IGF1R, LYN, MAP2K1, MAP4K4, MAPT, MMP2, NTRK1, PKN1, PLA2G10, PLAA, PRKCZ, PRMT1, PTK2, PTK2B, PTK6, PTPRS, ROCK1, SGK1, THRB, TSPO…
GO:0005004	GPI-linked ephrin receptor activity	GO_BiologicalProcess-EBI-UniProt-GOA-ACAP-ARAP_25.05.2022_00h00	6.35306e-10	8.83711e-07	2.68786e-29	3.73612e-27	[8, 9, 10, 11, 12]	Group169	85.7143	6	[EPHA3, EPHA4, EPHA5, EPHA7, EPHA8, NTRK1]
GO:0021954	central nervous system neuron development	GO_BiologicalProcess-EBI-UniProt-GOA-ACAP-ARAP_25.05.2022_00h00	6.04296e-07	0.000663517	2.68786e-29	3.73612e-27	[5, 6, 7, 8, 9, 10]	Group169	13.0435	12	[CDK5, DRD2, EPHA4, EPHB1, EPHB2, EPHB3, GLI2, HPRT1, HSP90AA1, HSP90AB1, MAPT, UBA2]
GO:0046777	protein autophosphorylation	GO_BiologicalProcess-EBI-UniProt-GOA-ACAP-ARAP_25.05.2022_00h00	1.52486e-36	2.76457e-33	1.81541e-36	2.99542e-34	[6, 7]	Group170	20.9677	52	[ABL1, AKT1, ALK, AURKA, AURKB, BMX, BTK, CAMK2B, CDK5, CHEK2, CLK1, CLK3, CSK, DAPK1, DYRK1A, DYRK1B, EGFR, EPHA1, EPHA4, EPHA7, EPHA8, EPHB1, EPHB3, ERBB2, ERN1, FGFR1, FGR, FLT3, FYN, GSK3B, IGF1R, INSR, KDR, KIT, LCK, LYN, MELK, MTOR, NEK2, NEK6, NTRK1, PIM1, PKN1, PRKACA, PTK2, PTK2B, PTK6, SRC, SYK, TXK, TYRO3, VEGFA]
GO:0006954	inflammatory response	GO_BiologicalProcess-EBI-UniProt-GOA-ACAP-ARAP_25.05.2022_00h00	1.14051e-23	1.98905e-20	1.81541e-36	2.99542e-34	[4]	Group170	8.31409	72	[ABCC1, ADORA1, ADORA2A, ADORA3, ADRA2A, AGTR1, AHCY, AKT1, ALOX15, ALOX5, APP, AXL, BTK, CELA1, CNR1, CNR2, CXCR2, CYP19A1, ELANE, EPHA2, EPHB2, ESR1, F2, F3, FASN, FGR, FUT4, FUT7, FYN, HIF1A, IDO1, IKBKB, KDM6B, KIT, LTB4R, LYN, MAPK14, MAPT, MIF, MMP3, MMP8, MMP9, MTOR, NOS2, NOX4, NR1H4, OPRM1, PIK3CG, PLA2G10, PLA2G2A, PLA2G4B, PLA2G7, PLAA, POLB, PPARA, PPARG, PRKCZ, PTGER1, PTGER2, PTGER3…
GO:0004715	non-membrane spanning protein tyrosine kinase activity	GO_BiologicalProcess-EBI-UniProt-GOA-ACAP-ARAP_25.05.2022_00h00	1.12897e-22	1.95989e-19	1.81541e-36	2.99542e-34	[8, 9, 10]	Group170	39.2857	22	[ABL1, ADRA1A, ADRA1D, BLK, BMX, BTK, CLK1, CSK, DYRK1A, FGR, FYN, LCK, LYN, MELK, PTK2, PTK2B, PTK6, SRC, SYK, TXK, WEE1, YES1]
GO:0006952	defense response	GO_BiologicalProcess-EBI-UniProt-GOA-ACAP-ARAP_25.05.2022_00h00	2.67196e-19	4.56372e-16	1.81541e-36	2.99542e-34	[3]	Group170	5.41977	102	[ABCC1, ADAM17, ADAMTS5, ADORA1, ADORA2A, ADORA3, ADRA2A, AGTR1, AHCY, AKR1C1, AKT1, ALOX15, ALOX5, APP, ARG1, AXL, BCL2, BCL2L1, BLK, BTK, CELA1, CFD, CNR1, CNR2, CXCR2, CYP19A1, DAPK1, DPP4, DRD2, DRD4, ELANE, EPHA2, EPHB2, ESR1, F2, F3, FASN, FGR, FUT4, FUT7, FYN, HIF1A, HSP90AA1, HTR2C, IDO1, IKBKB, KDM6B, KIT, LCK, LTB4R, LYN, MAPK14, MAPT, MIF, MMP12, MMP3, MMP8, MMP9, MPO, MTOR, NOS2, NOX4…
GO:0051707	response to other organism	GO_BiologicalProcess-EBI-UniProt-GOA-ACAP-ARAP_25.05.2022_00h00	4.08072e-12	6.25982e-09	1.81541e-36	2.99542e-34	[2, 4]	Group170	4.84069	79	[ABL1, ADAM17, ADAMTS5, AKR1C1, AKT1, ALPL, ARG1, ATP4B, AXL, BCL2, BCL2L1, BLK, BTK, CA3, CA5B, CDK4, CDK6, CFD, CNR1, CNR2, DAPK1, DRD2, ELANE, EPHA2, EPHB2, F2, F3, FGR, FYN, HDAC2, HIF1A, HSP90AA1, IDO1, IKBKB, LCK, LYN, MAOB, MAPK14, MIF, MMP12, MPO, NOS2, NR1H4, ODC1, OPRK1, OPRM1, PIK3CG, PKN1, PLA2G10, PLA2G1B, PLA2G2A, PLA2G5, PLAA, PPARG, PRKDC, PTGER1, PTGER2, PTGER4, PTGS2, PTK2, PTK2…
GO:0043207	response to external biotic stimulus	GO_BiologicalProcess-EBI-UniProt-GOA-ACAP-ARAP_25.05.2022_00h00	4.61759e-12	7.06491e-09	1.81541e-36	2.99542e-34	[3]	Group170	4.82295	79	[ABL1, ADAM17, ADAMTS5, AKR1C1, AKT1, ALPL, ARG1, ATP4B, AXL, BCL2, BCL2L1, BLK, BTK, CA3, CA5B, CDK4, CDK6, CFD, CNR1, CNR2, DAPK1, DRD2, ELANE, EPHA2, EPHB2, F2, F3, FGR, FYN, HDAC2, HIF1A, HSP90AA1, IDO1, IKBKB, LCK, LYN, MAOB, MAPK14, MIF, MMP12, MPO, NOS2, NR1H4, ODC1, OPRK1, OPRM1, PIK3CG, PKN1, PLA2G10, PLA2G1B, PLA2G2A, PLA2G5, PLAA, PPARG, PRKDC, PTGER1, PTGER2, PTGER4, PTGS2, PTK2, PTK2…
GO:0050728	negative regulation of inflammatory response	GO_BiologicalProcess-EBI-UniProt-GOA-ACAP-ARAP_25.05.2022_00h00	1.14744e-09	1.5674e-06	1.81541e-36	2.99542e-34	[4, 5, 6, 7]	Group170	12.1019	19	[ADORA1, ADORA2A, ALOX5, CNR2, CYP19A1, ELANE, FGR, FYN, LYN, MAPK14, NR1H4, PLA2G10, PPARA, PPARG, PTGER4, SRC, SYK, TYRO3, YES1]
GO:0002861	regulation of inflammatory response to antigenic stimulus	GO_BiologicalProcess-EBI-UniProt-GOA-ACAP-ARAP_25.05.2022_00h00	2.54868e-09	3.41523e-06	1.81541e-36	2.99542e-34	[4, 5, 6, 7]	Group170	23.913	11	[BTK, CNR1, FGR, FUT7, FYN, LYN, MAPK14, SRC, SYK, TNF, YES1]
GO:0007162	negative regulation of cell adhesion	GO_BiologicalProcess-EBI-UniProt-GOA-ACAP-ARAP_25.05.2022_00h00	4.33097e-08	5.38339e-05	1.81541e-36	2.99542e-34	[3, 4, 5]	Group170	7.89474	24	[ABAT, ABL1, ADAM10, ADORA2A, AKT1, ALOX12, ARG1, CYP1B1, DUSP3, EPHA4, EPHB2, ERBB2, IDO1, MAP4K4, MMP12, MMP14, MMP2, PIK3R1, PLG, PPARA, PTK2, SERPINE1, SRC, VEGFA]
GO:0050778	positive regulation of immune response	GO_BiologicalProcess-EBI-UniProt-GOA-ACAP-ARAP_25.05.2022_00h00	3.06527e-07	0.000349747	1.81541e-36	2.99542e-34	[3, 4, 5]	Group170	5.43807	36	[ABL1, AKR1C1, BCL2, BLK, BMX, BRAF, BTK, CD38, CFD, CNR1, CSK, DUSP3, ELANE, FGR, FYN, HSP90AA1, IDO1, IKBKB, LCK, LYN, MMP12, PDE4D, PIK3CA, PKN1, PLA2G1B, PLA2G5, PRKCZ, PRKDC, PTK2, SIRT1, SRC, SYK, TLR9, TNF, TXK, YES1]
GO:0031295	T cell costimulation	GO_BiologicalProcess-EBI-UniProt-GOA-ACAP-ARAP_25.05.2022_00h00	4.69134e-07	0.000522146	1.81541e-36	2.99542e-34	[3, 6, 7, 8, 9]	Group170	19.5652	9	[AKT1, CSK, DPP4, FYN, LCK, LYN, PIK3CA, SRC, YES1]
GO:0031294	lymphocyte costimulation	GO_BiologicalProcess-EBI-UniProt-GOA-ACAP-ARAP_25.05.2022_00h00	6.87672e-07	0.000748875	1.81541e-36	2.99542e-34	[2, 5, 6, 7, 8]	Group170	18.75	9	[AKT1, CSK, DPP4, FYN, LCK, LYN, PIK3CA, SRC, YES1]
GO:0002862	negative regulation of inflammatory response to antigenic stimulus	GO_BiologicalProcess-EBI-UniProt-GOA-ACAP-ARAP_25.05.2022_00h00	1.56332e-06	0.0016196	1.81541e-36	2.99542e-34	[4, 5, 6, 7, 8]	Group170	25	7	[FGR, FYN, LYN, MAPK14, SRC, SYK, YES1]
GO:0002764	immune response-regulating signaling pathway	GO_BiologicalProcess-EBI-UniProt-GOA-ACAP-ARAP_25.05.2022_00h00	2.33279e-06	0.00232813	1.81541e-36	2.99542e-34	[3, 4, 5]	Group170	5.51471	30	[ABL1, BCL2, BLK, BMX, BRAF, BTK, CD38, CSK, DUSP3, ESR1, FGR, FYN, IKBKB, KIT, LCK, LYN, NR1H4, PDE4D, PIK3CA, PKN1, PTK2, PTPRS, RPS6KA3, SRC, SYK, TLR9, TNF, TXK, TYRO3, YES1]
GO:0002757	immune response-activating signal transduction	GO_BiologicalProcess-EBI-UniProt-GOA-ACAP-ARAP_25.05.2022_00h00	5.6627e-06	0.00531728	1.81541e-36	2.99542e-34	[3, 4, 5, 6, 7]	Group170	6.37681	22	[ABL1, BCL2, BLK, BMX, BRAF, BTK, CD38, CSK, DUSP3, FGR, FYN, IKBKB, LCK, LYN, PDE4D, PIK3CA, PKN1, PTK2, SRC, SYK, TXK, YES1]
GO:0002429	immune response-activating cell surface receptor signaling pathway	GO_BiologicalProcess-EBI-UniProt-GOA-ACAP-ARAP_25.05.2022_00h00	5.6627e-06	0.00531728	1.81541e-36	2.99542e-34	[4, 5, 6, 7, 8]	Group170	6.37681	22	[ABL1, BCL2, BLK, BMX, BRAF, BTK, CD38, CSK, DUSP3, FGR, FYN, IKBKB, LCK, LYN, PDE4D, PIK3CA, PKN1, PTK2, SRC, SYK, TXK, YES1]
GO:0016004	phospholipase activator activity	GO_BiologicalProcess-EBI-UniProt-GOA-ACAP-ARAP_25.05.2022_00h00	7.4662e-06	0.00684651	1.81541e-36	2.99542e-34	[7]	Group170	35.7143	5	[BTK, FYN, LCK, PLAA, SRC]
GO:1990840	response to lectin	GO_BiologicalProcess-EBI-UniProt-GOA-ACAP-ARAP_25.05.2022_00h00	8.96919e-06	0.00808124	1.81541e-36	2.99542e-34	[3]	Group170	25	6	[FYN, IKBKB, LYN, PKN1, SRC, SYK]
GO:1990858	cellular response to lectin	GO_BiologicalProcess-EBI-UniProt-GOA-ACAP-ARAP_25.05.2022_00h00	8.96919e-06	0.00808124	1.81541e-36	2.99542e-34	[4]	Group170	25	6	[FYN, IKBKB, LYN, PKN1, SRC, SYK]
GO:0002223	stimulatory C-type lectin receptor signaling pathway	GO_BiologicalProcess-EBI-UniProt-GOA-ACAP-ARAP_25.05.2022_00h00	8.96919e-06	0.00808124	1.81541e-36	2.99542e-34	[5, 6, 7, 8, 9, 10, 11, 12]	Group170	25	6	[FYN, IKBKB, LYN, PKN1, SRC, SYK]
GO:0050866	negative regulation of cell activation	GO_BiologicalProcess-EBI-UniProt-GOA-ACAP-ARAP_25.05.2022_00h00	9.38397e-06	0.00841742	1.81541e-36	2.99542e-34	[3, 4, 5]	Group170	7.42358	17	[ABAT, ADORA2A, ALOX12, ARG1, AXL, BLK, BTK, CNR1, CNR2, DUSP3, ERBB2, F2, FGR, IDO1, LYN, PKN1, TYRO3]
GO:0032409	regulation of transporter activity	GO_BiologicalProcess-EBI-UniProt-GOA-ACAP-ARAP_25.05.2022_00h00	1.71208e-12	2.65886e-09	5.34544e-36	8.71306e-34	[3]	Group171	9.81013	31	[ABCB1, ADRA2A, ADRB2, APEX1, APP, BCL2, CAPN1, CDK5, CFTR, CRHR1, DAPK1, DRD2, DRD3, DRD4, EDNRA, EPHB2, GPR35, GRM5, MMP9, MTNR1B, OPRM1, PDE4D, PIM1, PPARG, PRKACA, PTK2B, RXRA, SGK1, SLC9A1, SNCA, TLR9]
GO:0022835	transmitter-gated channel activity	GO_BiologicalProcess-EBI-UniProt-GOA-ACAP-ARAP_25.05.2022_00h00	3.85973e-12	5.92854e-09	5.34544e-36	8.71306e-34	[8, 10]	Group171	16.6667	19	[ADRB2, APP, CAPN1, CHRNA7, DAPK1, EPHB2, GABRA1, GABRB2, GABRG2, GRIA1, GRIA2, GRIA3, GRIA4, GRIN1, GRIN2A, GRIN2B, HTR3A, OPRM1, PTK2B]
GO:0022824	transmitter-gated ion channel activity	GO_BiologicalProcess-EBI-UniProt-GOA-ACAP-ARAP_25.05.2022_00h00	3.85973e-12	5.92854e-09	5.34544e-36	8.71306e-34	[8, 9, 10, 11, 12]	Group171	16.6667	19	[ADRB2, APP, CAPN1, CHRNA7, DAPK1, EPHB2, GABRA1, GABRB2, GABRG2, GRIA1, GRIA2, GRIA3, GRIA4, GRIN1, GRIN2A, GRIN2B, HTR3A, OPRM1, PTK2B]
GO:0005230	extracellular ligand-gated ion channel activity	GO_BiologicalProcess-EBI-UniProt-GOA-ACAP-ARAP_25.05.2022_00h00	1.55059e-11	2.33984e-08	5.34544e-36	8.71306e-34	[7, 8, 9, 10, 11]	Group171	15.4472	19	[ADRB2, APP, CAPN1, CHRNA7, DAPK1, EPHB2, GABRA1, GABRB2, GABRG2, GRIA1, GRIA2, GRIA3, GRIA4, GRIN1, GRIN2A, GRIN2B, HTR3A, OPRM1, PTK2B]
GO:1990806	ligand-gated ion channel signaling pathway	GO_BiologicalProcess-EBI-UniProt-GOA-ACAP-ARAP_25.05.2022_00h00	3.99171e-11	5.93168e-08	5.34544e-36	8.71306e-34	[3, 4, 5]	Group171	20.2703	15	[ADRB2, APP, CAPN1, CDK5R1, DAPK1, EPHB2, GRIA1, GRIA2, GRIA3, GRIA4, GRIN1, GRIN2A, GRIN2B, OPRM1, PTK2B]
GO:0035235	ionotropic glutamate receptor signaling pathway	GO_BiologicalProcess-EBI-UniProt-GOA-ACAP-ARAP_25.05.2022_00h00	3.99171e-11	5.93168e-08	5.34544e-36	8.71306e-34	[4, 5, 6, 7]	Group171	20.2703	15	[ADRB2, APP, CAPN1, CDK5R1, DAPK1, EPHB2, GRIA1, GRIA2, GRIA3, GRIA4, GRIN1, GRIN2A, GRIN2B, OPRM1, PTK2B]
GO:0015276	ligand-gated ion channel activity	GO_BiologicalProcess-EBI-UniProt-GOA-ACAP-ARAP_25.05.2022_00h00	4.12215e-11	6.11728e-08	5.34544e-36	8.71306e-34	[6, 7, 8, 9, 10]	Group171	10.6838	25	[ADRB2, APEX1, APP, CAPN1, CFTR, CHRNA7, DAPK1, EPHB2, GABRA1, GABRB2, GABRG2, GRIA1, GRIA2, GRIA3, GRIA4, GRIN1, GRIN2A, GRIN2B, HTR3A, KCNH2, OPRM1, PDE4D, PRKACA, PTK2B, TRPM8]
GO:0022834	ligand-gated channel activity	GO_BiologicalProcess-EBI-UniProt-GOA-ACAP-ARAP_25.05.2022_00h00	4.12215e-11	6.11728e-08	5.34544e-36	8.71306e-34	[7, 9]	Group171	10.6838	25	[ADRB2, APEX1, APP, CAPN1, CFTR, CHRNA7, DAPK1, EPHB2, GABRA1, GABRB2, GABRG2, GRIA1, GRIA2, GRIA3, GRIA4, GRIN1, GRIN2A, GRIN2B, HTR3A, KCNH2, OPRM1, PDE4D, PRKACA, PTK2B, TRPM8]
GO:0022898	regulation of transmembrane transporter activity	GO_BiologicalProcess-EBI-UniProt-GOA-ACAP-ARAP_25.05.2022_00h00	5.4349e-11	8.00561e-08	5.34544e-36	8.71306e-34	[4, 5, 6]	Group171	9.42761	28	[ABCB1, ADRA2A, ADRB2, APEX1, APP, BCL2, CAPN1, CDK5, CFTR, CRHR1, DAPK1, DRD2, DRD3, DRD4, EDNRA, EPHB2, GPR35, GRM5, MMP9, MTNR1B, OPRM1, PDE4D, PIM1, PRKACA, PTK2B, SLC9A1, SNCA, TLR9]
GO:0034220	ion transmembrane transport	GO_BiologicalProcess-EBI-UniProt-GOA-ACAP-ARAP_25.05.2022_00h00	7.09503e-11	1.03942e-07	5.34544e-36	8.71306e-34	[3, 5]	Group171	5.00759	66	[ABCB1, ABCC1, ABCG2, ABL1, ADRA1A, ADRA1D, ADRA2A, ADRB2, AKT1, APEX1, APP, ARG1, ATP4A, ATP4B, BCL2, CAPN1, CDK5, CFTR, CHRNA7, CNR1, CRHR1, DAPK1, DRD2, DRD3, DRD4, EDNRA, EPHB2, F2, FYN, GABRA1, GABRB2, GABRG2, GPR35, GRIA1, GRIA2, GRIA3, GRIA4, GRIN1, GRIN2A, GRIN2B, GRM2, GRM5, HTR2C, HTR3A, KCNH2, KCNMA1, LCK, LYN, MMP9, MTNR1B, OPRK1, OPRM1, PDE4D, PIK3CG, PLA2G1B, PRKACA, PRKCZ, PTK2B, S…
GO:0004970	ionotropic glutamate receptor activity	GO_BiologicalProcess-EBI-UniProt-GOA-ACAP-ARAP_25.05.2022_00h00	1.44332e-10	2.08271e-07	5.34544e-36	8.71306e-34	[5, 6, 7, 8, 9, 10, 11, 12, 13]	Group171	20.5882	14	[ADRB2, APP, CAPN1, DAPK1, EPHB2, GRIA1, GRIA2, GRIA3, GRIA4, GRIN1, GRIN2A, GRIN2B, OPRM1, PTK2B]
GO:0098655	cation transmembrane transport	GO_BiologicalProcess-EBI-UniProt-GOA-ACAP-ARAP_25.05.2022_00h00	2.04541e-10	2.92698e-07	5.34544e-36	8.71306e-34	[4, 6]	Group171	5.3271	57	[ABL1, ADRA1A, ADRA1D, ADRA2A, ADRB2, AKT1, APEX1, APP, ARG1, ATP4A, ATP4B, BCL2, CAPN1, CDK5, CHRNA7, CNR1, CRHR1, DAPK1, DRD2, DRD3, DRD4, EDNRA, EPHB2, F2, FYN, GPR35, GRIA1, GRIA2, GRIA3, GRIA4, GRIN1, GRIN2A, GRIN2B, GRM2, HTR2C, HTR3A, KCNH2, KCNMA1, LCK, LYN, MMP9, MTNR1B, OPRK1, OPRM1, PDE4D, PIK3CG, PLA2G1B, PRKACA, PRKCZ, PTK2B, SGK1, SLC5A1, SLC5A2, SLC9A1, SNCA, TLR9, TRPM8]
GO:0043271	negative regulation of ion transport	GO_BiologicalProcess-EBI-UniProt-GOA-ACAP-ARAP_25.05.2022_00h00	3.62843e-10	5.11972e-07	5.34544e-36	8.71306e-34	[3, 4, 5, 6]	Group171	12.1951	20	[ABAT, ADORA1, ADRA2A, BCL2, CNR1, CRHR1, DRD2, DRD3, DRD4, EPHB2, GPR35, KCNH2, MAOB, MMP9, MTNR1B, PTGS2, PTK2B, SNCA, TLR9, TNF]
GO:0019233	sensory perception of pain	GO_BiologicalProcess-EBI-UniProt-GOA-ACAP-ARAP_25.05.2022_00h00	2.08153e-09	2.80174e-06	5.34544e-36	8.71306e-34	[5]	Group171	14.2857	16	[ADORA1, BACE1, CDK5, CNR1, CNR2, EPHB1, FYN, GRIN2A, MME, MMP12, NTRK1, OPRK1, OPRM1, PTGS2, SLC9A1, TNF]
GO:0055074	calcium ion homeostasis	GO_BiologicalProcess-EBI-UniProt-GOA-ACAP-ARAP_25.05.2022_00h00	2.47065e-09	3.31315e-06	5.34544e-36	8.71306e-34	[8]	Group171	8.23171	27	[ABL1, ADORA1, ALPL, APEX1, APP, BCL2, CHRNA7, DRD2, DRD3, DRD4, EDNRA, ELANE, F2, GRIA1, GRIN1, GRM5, HSP90B1, HTR2C, KDR, LCK, LYN, PDE4D, PIK3CB, PRKACA, PTK2B, SNCA, TRPM8]
GO:0032412	regulation of ion transmembrane transporter activity	GO_BiologicalProcess-EBI-UniProt-GOA-ACAP-ARAP_25.05.2022_00h00	2.68787e-09	3.59637e-06	5.34544e-36	8.71306e-34	[5, 6, 7]	Group171	8.77193	25	[ABCB1, ADRA2A, ADRB2, APEX1, APP, CAPN1, CDK5, CFTR, CRHR1, DAPK1, DRD2, DRD3, DRD4, EDNRA, EPHB2, GPR35, GRM5, MMP9, MTNR1B, OPRM1, PDE4D, PRKACA, PTK2B, SLC9A1, TLR9]
GO:0099094	ligand-gated cation channel activity	GO_BiologicalProcess-EBI-UniProt-GOA-ACAP-ARAP_25.05.2022_00h00	3.30869e-09	4.40056e-06	5.34544e-36	8.71306e-34	[7, 8, 9, 10, 11]	Group171	10.2439	21	[ADRB2, APEX1, APP, CAPN1, CHRNA7, DAPK1, EPHB2, GRIA1, GRIA2, GRIA3, GRIA4, GRIN1, GRIN2A, GRIN2B, HTR3A, KCNH2, OPRM1, PDE4D, PRKACA, PTK2B, TRPM8]
GO:0005261	cation channel activity	GO_BiologicalProcess-EBI-UniProt-GOA-ACAP-ARAP_25.05.2022_00h00	8.61364e-09	1.11633e-05	5.34544e-36	8.71306e-34	[6, 7, 8, 9]	Group171	6.27178	36	[ADRB2, AKT1, APEX1, APP, CAPN1, CDK5, CHRNA7, CNR1, CRHR1, DAPK1, DRD2, DRD3, DRD4, EDNRA, EPHB2, GPR35, GRIA1, GRIA2, GRIA3, GRIA4, GRIN1, GRIN2A, GRIN2B, GRM2, HTR3A, KCNH2, KCNMA1, MMP9, MTNR1B, OPRM1, PDE4D, PRKACA, PRKCZ, PTK2B, SGK1, TRPM8]
GO:0098660	inorganic ion transmembrane transport	GO_BiologicalProcess-EBI-UniProt-GOA-ACAP-ARAP_25.05.2022_00h00	9.18927e-09	1.19001e-05	5.34544e-36	8.71306e-34	[4, 6]	Group171	5.06823	52	[ABL1, ADRA1A, ADRA1D, ADRA2A, ADRB2, AKT1, APEX1, ATP4A, ATP4B, BCL2, CDK5, CFTR, CHRNA7, CNR1, CRHR1, DRD2, DRD3, DRD4, EDNRA, F2, FYN, GABRA1, GABRB2, GABRG2, GPR35, GRIN1, GRIN2A, GRIN2B, GRM2, GRM5, HTR2C, HTR3A, KCNH2, KCNMA1, LCK, LYN, MTNR1B, OPRK1, OPRM1, PDE4D, PIK3CG, PLA2G1B, PRKACA, PRKCZ, PTK2B, SGK1, SLC5A1, SLC5A2, SLC9A1, SNCA, TLR9, TRPM8]
[truncated: 59 more rows]
