# Supplementary material for: Integrated network pharmacology and cellular assay reveal the biological mechanisms of Limonium sinense (Girard) Kuntze against breast cancer
Source: BMC Complement Med Ther. Author manuscript; Available in PMC 2023 Nov 21. (PMC10644419; doi:10.1186/s12906-023-04233-z)
Supplement: Table S7 [file EMS189939-supplement-Table_S7.xlsx]

## Sheet: hub_network
Supplementary Table 7. Hub network information identified using Cytohubba
Rank	Name	Score
1	AKT1	25
2	EGFR	20
3	SRC	19
4	PIK3CA	18
5	ESR1	15
6	Pathways in cancer	14
6	GSK3B	14
8	MTOR	13
9	VEGFA	11
10	Chemical carcinogenesis	10
10	Proteoglycans in cancer	10
12	BCL2L1	9
12	PI3K-Akt signaling pathway	9
12	Human cytomegalovirus infection	9
15	PTGS2	8
15	Prostate cancer	8
15	Lipid and atherosclerosis	8
18	ERBB2	7
18	Apigenin	7
18	HIF-1 signaling pathway	7
