# Supplementary material for: Integrated network pharmacology and cellular assay reveal the biological mechanisms of Limonium sinense (Girard) Kuntze against breast cancer
Source: BMC Complement Med Ther. Author manuscript; Available in PMC 2023 Nov 21. (PMC10644419; doi:10.1186/s12906-023-04233-z)
Supplement: Table S8 [file EMS189939-supplement-Table_S8.txt]

Supplementary Table8. Details of DisGeNET analysis
Description	FDR	Ratio	BgRatio
Malignant neoplasm of breast	0.000822858	5/6	1074/9703
Mammary Neoplasms, Human	8.87E-05	5/6	525/9703
Mammary Carcinoma, Human	8.87E-05	5/6	525/9703
Mammary Neoplasms	8.87E-05	5/6	527/9703
Breast Carcinoma	8.87E-05	5/6	538/9703
Prostatic Neoplasms	0.000153233	5/6	616/9703
Malignant neoplasm of prostate	0.000153233	5/6	616/9703
Malignant Neoplasms	3.83E-05	4/6	128/9703
Bladder Neoplasm	4.04E-05	4/6	140/9703
Malignant neoplasm of urinary bladder	4.04E-05	4/6	141/9703
Mood Disorders	6.34E-05	4/6	168/9703
Mental Depression	0.000165319	4/6	254/9703
Colorectal Neoplasms	0.000221106	4/6	277/9703
Depressive disorder	0.000224122	4/6	289/9703
Marijuana Abuse	5.00E-07	4/6	30/9703
Colorectal Carcinoma	0.002236202	4/6	702/9703
Schizophrenia	0.003887387	4/6	883/9703
Adenocarcinoma	0.000441472	3/6	116/9703
Adenocarcinoma, Basal Cell	0.000441472	3/6	116/9703
Adenocarcinoma, Oxyphilic	0.000441472	3/6	116/9703
Carcinoma, Cribriform	0.000441472	3/6	116/9703
Carcinoma, Granular Cell	0.000441472	3/6	116/9703
Adenocarcinoma, Tubular	0.000441472	3/6	116/9703
Squamous cell carcinoma	0.000509843	3/6	124/9703
ovarian neoplasm	0.000608317	3/6	134/9703
Malignant neoplasm of ovary	0.000632858	3/6	137/9703
Colonic Neoplasms	0.000800015	3/6	152/9703
Malignant tumor of colon	0.000822858	3/6	159/9703
Polyposis, Adenomatous Intestinal	1.00E-05	3/6	16/9703
Familial Intestinal Polyposis	1.00E-05	3/6	16/9703
Anaplastic carcinoma	0.000822858	3/6	163/9703
Carcinoma, Spindle-Cell	0.000822858	3/6	163/9703
Undifferentiated carcinoma	0.000822858	3/6	163/9703
Carcinomatosis	0.000822858	3/6	163/9703
Carcinoma	0.000822858	3/6	164/9703
Adenomatous Polyposis Coli	1.00E-05	3/6	17/9703
Neoplasm Invasiveness	0.001053627	3/6	184/9703
Obesity	0.001401428	3/6	205/9703
Neoplasm Metastasis	0.001630284	3/6	217/9703
Major Depressive Disorder	0.001915439	3/6	243/9703
Unipolar Depression	0.002215946	3/6	259/9703
Lung Neoplasms	0.002252438	3/6	265/9703
Malignant neoplasm of lung	0.002252438	3/6	266/9703
Neoplasm Recurrence, Local	6.34E-05	3/6	39/9703
Bipolar Disorder	0.0063849	3/6	477/9703
Liver carcinoma	0.007464534	3/6	507/9703
Squamous cell carcinoma of the head and neck	8.87E-05	3/6	52/9703
Cardiomegaly	0.000224122	3/6	82/9703
Cardiac Hypertrophy	0.000224122	3/6	82/9703
Endometrial adenocarcinoma	8.60E-05	2/6	4/9703
Autosomal Recessive Polycystic Kidney Disease	0.000224122	2/6	9/9703
Papilloma	0.00036318	2/6	12/9703
Papilloma, Squamous Cell	0.00036318	2/6	12/9703
Papillomatosis	0.00036318	2/6	12/9703
Pancreatic Neoplasm	0.005381681	2/6	100/9703
Familial Alzheimer Disease (FAD)	0.005381681	2/6	100/9703
Alzheimer's Disease	0.005381681	2/6	101/9703
Kidney Failure, Acute	0.005381681	2/6	101/9703
Acute Kidney Insufficiency	0.005381681	2/6	101/9703
Acute kidney injury	0.005381681	2/6	101/9703
Malignant neoplasm of pancreas	0.005446225	2/6	102/9703
Heart failure	0.005640866	2/6	110/9703
Congestive heart failure	0.005640866	2/6	110/9703
Left-Sided Heart Failure	0.005640866	2/6	110/9703
Precancerous Conditions	0.005640866	2/6	110/9703
Heart Failure, Right-Sided	0.005640866	2/6	110/9703
Condition, Preneoplastic	0.005640866	2/6	110/9703
Myocardial Failure	0.005640866	2/6	110/9703
Heart Decompensation	0.005640866	2/6	110/9703
Inflammation	0.007366306	2/6	127/9703
Cardiomyopathies	0.007589785	2/6	130/9703
Neoplastic Cell Transformation	0.008603599	2/6	139/9703
Animal Mammary Neoplasms	0.008633739	2/6	142/9703
Mammary Carcinoma, Animal	0.008633739	2/6	142/9703
Muscular Atrophy	0.000441472	2/6	15/9703
Neurogenic Muscular Atrophy	0.000441472	2/6	15/9703
Mammary Neoplasms, Experimental	0.009752096	2/6	155/9703
Non-Small Cell Lung Carcinoma	0.009752096	2/6	156/9703
Endometriosis	0.010222635	2/6	161/9703
Endometrioma	0.010222635	2/6	161/9703
Disease Exacerbation	0.010664995	2/6	165/9703
Psychoses, Substance-Induced	0.000539747	2/6	17/9703
Hypertensive disease	0.012752447	2/6	190/9703
Adenocarcinoma of prostate	0.000695479	2/6	20/9703
Adenocarcinoma of lung (disorder)	0.01348204	2/6	206/9703
Psychoses, Drug	0.000749264	2/6	21/9703
Intrahepatic Cholangiocarcinoma	0.000822858	2/6	24/9703
Extrahepatic Cholangiocarcinoma	0.000822858	2/6	24/9703
melanoma	0.015973466	2/6	248/9703
Colitis	0.000838588	2/6	25/9703
Cholangiocarcinoma	0.000890754	2/6	26/9703
Hyperplasia	0.001015909	2/6	28/9703
Neoplasm of uncertain or unknown behavior of ovary	0.001053627	2/6	29/9703
Hereditary Diffuse Gastric Cancer	0.020368257	2/6	293/9703
Stomach Neoplasms	0.020764689	2/6	297/9703
Ovarian Carcinoma	0.001105862	2/6	30/9703
Malignant neoplasm of stomach	0.021085693	2/6	300/9703
Cognition Disorders	0.001692569	2/6	38/9703
Arthritis, Adjuvant-Induced	0.001737094	2/6	40/9703
Arthritis, Collagen-Induced	0.001737094	2/6	40/9703
Arthritis, Experimental	0.001737094	2/6	40/9703
Melancholia	0.001737094	2/6	41/9703
Mesothelioma	0.001737094	2/6	41/9703
Depression, Neurotic	0.001737094	2/6	41/9703
Neoplasm of uncertain or unknown behavior of breast	0.001737094	2/6	41/9703
Breast adenocarcinoma	0.001737094	2/6	41/9703
Depressive Syndrome	0.001796631	2/6	42/9703
Endogenous depression	0.002095697	2/6	46/9703
Osteosarcoma	0.002157415	2/6	47/9703
Fibrosis	0.002252438	2/6	50/9703
Cirrhosis	0.002252438	2/6	50/9703
Small cell carcinoma of lung	0.00259462	2/6	54/9703
Atherosclerosis	0.002946907	2/6	59/9703
Malignant neoplasm of skin	0.002946907	2/6	59/9703
Skin Neoplasms	0.002946907	2/6	59/9703
Atherogenesis	0.002946907	2/6	59/9703
Coronary Arteriosclerosis	0.003212103	2/6	65/9703
Coronary Artery Disease	0.003212103	2/6	65/9703
Petit mal status	0.003212103	2/6	67/9703
Grand Mal Status Epilepticus	0.003212103	2/6	67/9703
Complex Partial Status Epilepticus	0.003212103	2/6	67/9703
Status Epilepticus, Subclinical	0.003212103	2/6	67/9703
Non-Convulsive Status Epilepticus	0.003212103	2/6	67/9703
Simple Partial Status Epilepticus	0.003212103	2/6	67/9703
Status Epilepticus	0.003274766	2/6	68/9703
Cardiomyopathies, Primary	0.003304159	2/6	69/9703
Myocardial Diseases, Secondary	0.003304159	2/6	69/9703
Endometrial Carcinoma	0.003561337	2/6	72/9703
Esophageal Neoplasms	0.004056737	2/6	78/9703
Malignant neoplasm of esophagus	0.004056737	2/6	78/9703
Glioma	0.004755922	2/6	87/9703
Myocardial Infarction	0.005246768	2/6	95/9703
Squamous cell carcinoma of esophagus	0.005246768	2/6	95/9703
Adenocarcinoma of large intestine	0.005312281	2/6	96/9703
Presenile dementia	0.005381681	2/6	99/9703
Alzheimer Disease, Late Onset	0.005381681	2/6	99/9703
Acute Confusional Senile Dementia	0.005381681	2/6	99/9703
Alzheimer's Disease, Focal Onset	0.005381681	2/6	99/9703
Alzheimer Disease, Early Onset	0.005381681	2/6	99/9703
Bladder neck obstruction	0.003126889	1/6	1/9703
Squamous cell carcinoma of tongue	0.003126889	1/6	1/9703
Intraepithelial Neoplasia	0.003126889	1/6	1/9703
COWDEN SYNDROME 6	0.003126889	1/6	1/9703
ESTROGEN RESISTANCE	0.003126889	1/6	1/9703
INFLAMMATORY SKIN AND BOWEL DISEASE, NEONATAL, 2	0.003126889	1/6	1/9703
THROMBOCYTOPENIA 6	0.003126889	1/6	1/9703
Bile Duct Neoplasms	0.004755922	1/6	2/9703
Hemopericardium	0.004755922	1/6	2/9703
Leukoplakia, Oral	0.004755922	1/6	2/9703
Pericardial effusion	0.004755922	1/6	2/9703
Proteus Syndrome	0.004755922	1/6	2/9703
Histiocytoma, Benign Fibrous	0.004755922	1/6	2/9703
Chylopericardium	0.004755922	1/6	2/9703
Thyroid associated opthalmopathies	0.004755922	1/6	2/9703
Congestive Ophthalmopathy	0.004755922	1/6	2/9703
Myopathic Ophthalmopathy	0.004755922	1/6	2/9703
Proteus-Like Syndrome (disorder)	0.004755922	1/6	2/9703
Neonatal inflammatory skin and bowel disease	0.004755922	1/6	2/9703
Musculoskeletal Pain	0.005640866	1/6	3/9703
Peritonitis	0.005640866	1/6	3/9703
Shared Paranoid Disorder	0.005640866	1/6	3/9703
Bile duct carcinoma	0.005640866	1/6	3/9703
Tauopathies	0.005640866	1/6	3/9703
Primary Peritonitis	0.005640866	1/6	3/9703
Secondary Peritonitis	0.005640866	1/6	3/9703
MIGRAINE WITH OR WITHOUT AURA, SUSCEPTIBILITY TO, 1	0.005640866	1/6	3/9703
Gastroesophageal reflux disease	0.007366306	1/6	4/9703
Hydronephrosis	0.008633739	1/6	5/9703
Intestinal Polyps	0.008633739	1/6	5/9703
leiomyosarcoma	0.008633739	1/6	5/9703
Leiomyosarcoma, Epithelioid	0.008633739	1/6	5/9703
Leiomyosarcoma, Myxoid	0.008633739	1/6	5/9703
Asphyxia Neonatorum	0.009752096	1/6	6/9703
Curling Ulcer	0.009752096	1/6	6/9703
Duodenal Ulcer	0.009752096	1/6	6/9703
Fibroid Tumor	0.009752096	1/6	6/9703
Benign neoplasm of esophagus	0.009752096	1/6	6/9703
Carcinoma in situ of esophagus	0.009752096	1/6	6/9703
MYOCARDIAL INFARCTION, SUSCEPTIBILITY TO	0.009752096	1/6	6/9703
CEROID LIPOFUSCINOSIS, NEURONAL, 6	0.009752096	1/6	6/9703
Rectal Carcinoma	0.010687043	1/6	7/9703
Precocious Puberty	0.010687043	1/6	7/9703
Rectal Neoplasms	0.010687043	1/6	7/9703
Uterine Fibroids	0.010687043	1/6	7/9703
Esophageal carcinoma	0.010687043	1/6	7/9703
Cryptogenic sexual precocity	0.010687043	1/6	7/9703
Central Precocious Puberty	0.010687043	1/6	7/9703
Aortic valve calcification	0.010687043	1/6	7/9703
Bone neoplasms	0.012012607	1/6	8/9703
Malignant Bone Neoplasm	0.012012607	1/6	8/9703
Testotoxicosis	0.012012607	1/6	8/9703
Cervical Migraine Syndrome	0.012752447	1/6	9/9703
Hamartoma Syndrome, Multiple	0.012752447	1/6	9/9703
Hemicrania migraine	0.012752447	1/6	9/9703
Nasopharyngeal Neoplasms	0.012752447	1/6	9/9703
Cancer of Nasopharynx	0.012752447	1/6	9/9703
Abdominal Migraine	0.012752447	1/6	9/9703
Status Migrainosus	0.012752447	1/6	9/9703
Acute Confusional Migraine	0.012752447	1/6	9/9703
Colon Carcinoma	0.012752447	1/6	9/9703
Sick Headaches	0.012752447	1/6	9/9703
Adrenal Gland Neoplasms	0.01348204	1/6	10/9703
Bone Diseases	0.01348204	1/6	10/9703
Cannabis Abuse	0.01348204	1/6	10/9703
Hashish Abuse	0.01348204	1/6	10/9703
Tongue Neoplasms	0.01348204	1/6	10/9703
Malignant neoplasm of tongue	0.01348204	1/6	10/9703
Aortic Aneurysm, Abdominal	0.01348204	1/6	10/9703
Cannabis-Related Disorder	0.01348204	1/6	10/9703
Asthma, Occupational	0.01348204	1/6	10/9703
Head and Neck Carcinoma	0.01348204	1/6	10/9703
gallbladder neoplasm	0.01348204	1/6	11/9703
Mammary Ductal Carcinoma	0.01348204	1/6	11/9703
Premature Birth	0.01348204	1/6	11/9703
Malignant neoplasm of gallbladder	0.01348204	1/6	11/9703
Prostatic Intraepithelial Neoplasias	0.01348204	1/6	11/9703
Adrenal Cancer	0.01348204	1/6	11/9703
Lymphoma, Lymphocytic, Intermediate	0.01348204	1/6	11/9703
Invasive Ductal Breast Carcinoma	0.01348204	1/6	11/9703
Cachexia	0.01348204	1/6	12/9703
Glaucoma, Open-Angle	0.01348204	1/6	12/9703
Mouth Diseases	0.01348204	1/6	12/9703
Oligospermia	0.01348204	1/6	12/9703
B-Cell Lymphomas	0.01348204	1/6	12/9703
Meningiomas, Multiple	0.01348204	1/6	12/9703
Malignant Meningioma	0.01348204	1/6	12/9703
Secondary Open Angle Glaucoma	0.01348204	1/6	12/9703
Benign Meningioma	0.01348204	1/6	12/9703
Meningothelial meningioma	0.01348204	1/6	12/9703
Fibrous Meningioma	0.01348204	1/6	12/9703
Psammomatous Meningioma	0.01348204	1/6	12/9703
Angiomatous Meningioma	0.01348204	1/6	12/9703
Hemangioblastic Meningioma	0.01348204	1/6	12/9703
Hemangiopericytic Meningioma	0.01348204	1/6	12/9703
Transitional Meningioma	0.01348204	1/6	12/9703
Spinal Meningioma	0.01348204	1/6	12/9703
Intracranial Meningioma	0.01348204	1/6	12/9703
Clear Cell Meningioma	0.01348204	1/6	12/9703
Xanthomatous Meningioma	0.01348204	1/6	12/9703
Neurogenic Inflammation	0.01348204	1/6	12/9703
Cerebral Convexity Meningioma	0.01348204	1/6	12/9703
Parasagittal Meningioma	0.01348204	1/6	12/9703
Intraorbital Meningioma	0.01348204	1/6	12/9703
Intraventricular Meningioma	0.01348204	1/6	12/9703
Olfactory Groove Meningioma	0.01348204	1/6	12/9703
Secretory meningioma	0.01348204	1/6	12/9703
Microcystic meningioma	0.01348204	1/6	12/9703
Angioblastic Meningioma	0.01348204	1/6	12/9703
Posterior Fossa Meningioma	0.01348204	1/6	12/9703
Sphenoid Wing Meningioma	0.01348204	1/6	12/9703
Papillary Meningioma	0.01348204	1/6	12/9703
Jacksonian Seizure	0.065690746	1/6	101/9703
Complex partial seizures	0.065690746	1/6	101/9703
Generalized seizures	0.065690746	1/6	101/9703
Clonic Seizures	0.065690746	1/6	101/9703
Visual seizure	0.065690746	1/6	101/9703
Epileptic drop attack	0.065690746	1/6	101/9703
Seizures, Somatosensory	0.065690746	1/6	101/9703
Seizures, Auditory	0.065690746	1/6	101/9703
Olfactory seizure	0.065690746	1/6	101/9703
Gustatory seizure	0.065690746	1/6	101/9703
Vertiginous seizure	0.065690746	1/6	101/9703
Non-epileptic convulsion	0.065690746	1/6	101/9703
Single Seizure	0.065690746	1/6	101/9703
Atonic Absence Seizures	0.065690746	1/6	101/9703
Convulsive Seizures	0.065690746	1/6	101/9703
Seizures, Sensory	0.065690746	1/6	101/9703
Nonepileptic Seizures	0.065690746	1/6	101/9703
Epileptic Seizures	0.065690746	1/6	101/9703
Generalized Absence Seizures	0.065690746	1/6	101/9703
Tonic Seizures	0.065850341	1/6	102/9703
Convulsions	0.065850341	1/6	102/9703
Absence Seizures	0.065850341	1/6	102/9703
Tonic - clonic seizures	0.06663105	1/6	104/9703
Seizures, Focal	0.06663105	1/6	104/9703
Myoclonic Seizures	0.06663105	1/6	104/9703
Alloxan Diabetes	0.068635839	1/6	108/9703
Diabetes Mellitus, Experimental	0.068635839	1/6	108/9703
Streptozotocin Diabetes	0.068635839	1/6	108/9703
Epilepsy	0.068929924	1/6	109/9703
Malignant mesothelioma	0.068929924	1/6	109/9703
Glioblastoma Multiforme	0.06999505	1/6	111/9703
Renal Cell Carcinoma	0.079437044	1/6	128/9703
Chromophobe Renal Cell Carcinoma	0.079437044	1/6	128/9703
Sarcomatoid Renal Cell Carcinoma	0.079437044	1/6	128/9703
Collecting Duct Carcinoma of the Kidney	0.079437044	1/6	128/9703
Papillary Renal Cell Carcinoma	0.079437044	1/6	128/9703
Hyperemia	0.014199369	1/6	13/9703
Venous Engorgement	0.014199369	1/6	13/9703
Migraine Disorders	0.014199369	1/6	13/9703
Reactive Hyperemia	0.014199369	1/6	13/9703
Active Hyperemia	0.014199369	1/6	13/9703
Glaucoma, Primary Open Angle	0.014199369	1/6	13/9703
Asthma, Aspirin-Induced	0.014199369	1/6	13/9703
Metabolic Bone Disorder	0.015168253	1/6	14/9703
Adenocarcinoma Of Esophagus	0.015168253	1/6	14/9703
Liver neoplasms	0.087406037	1/6	142/9703
Malignant neoplasm of liver	0.087406037	1/6	142/9703
Conventional (Clear Cell) Renal Cell Carcinoma	0.090750707	1/6	148/9703
Osteopenia	0.016121563	1/6	15/9703
Craniofacial Abnormalities	0.095241721	1/6	156/9703
Barrett Esophagus	0.016737777	1/6	16/9703
Blood Platelet Disorders	0.016737777	1/6	16/9703
Dermatitis	0.016737777	1/6	16/9703
T-Cell Lymphoma	0.016737777	1/6	16/9703
gliosarcoma	0.016737777	1/6	16/9703
Malignant lymphoma, lymphocytic, intermediate differentiation, diffuse	0.016737777	1/6	16/9703
Barrett Epithelium	0.016737777	1/6	16/9703
Multiple congenital anomalies	0.017646128	1/6	17/9703
Cannabis Dependence	0.017646128	1/6	17/9703
Rheumatoid Arthritis	0.105500072	1/6	174/9703
Malignant neoplasm of endometrium	0.018268788	1/6	18/9703
Oral Submucous Fibrosis	0.018268788	1/6	18/9703
Gastric ulcer	0.018268788	1/6	18/9703
Adrenocortical carcinoma	0.018268788	1/6	18/9703
Carcinoma in situ of endometrium	0.018268788	1/6	18/9703
Female Urogenital Diseases	0.018268788	1/6	18/9703
Meningioma	0.019069201	1/6	19/9703
Hamman-Rich Disease	0.019069201	1/6	19/9703
Usual Interstitial Pneumonia	0.019069201	1/6	19/9703
Familial Idiopathic Pulmonary Fibrosis	0.019995225	1/6	20/9703
Idiopathic Pulmonary Fibrosis	0.020764689	1/6	21/9703
Seizures	0.130396136	1/6	218/9703
Diabetes Mellitus, Non-Insulin-Dependent	0.131789307	1/6	221/9703
Carcinoma of lung	0.022569353	1/6	23/9703
Albuminuria	0.023125196	1/6	24/9703
Head Neoplasms	0.023125196	1/6	24/9703
Cancer of Head	0.023125196	1/6	24/9703
Upper Aerodigestive Tract Neoplasms	0.023125196	1/6	24/9703
Cardiac Arrhythmia	0.023125196	1/6	25/9703
Astrocytoma	0.023125196	1/6	25/9703
Neck Neoplasms	0.023125196	1/6	25/9703
Subependymal Giant Cell Astrocytoma	0.023125196	1/6	25/9703
Juvenile Pilocytic Astrocytoma	0.023125196	1/6	25/9703
Diffuse Astrocytoma	0.023125196	1/6	25/9703
Pilocytic Astrocytoma	0.023125196	1/6	25/9703
Childhood Cerebral Astrocytoma	0.023125196	1/6	25/9703
Mixed oligoastrocytoma	0.023125196	1/6	25/9703
Cancer of Neck	0.023125196	1/6	25/9703
Cerebral Astrocytoma	0.023125196	1/6	25/9703
Intracranial Astrocytoma	0.023125196	1/6	25/9703
Grade I Astrocytoma	0.023125196	1/6	25/9703
Edema	0.023648548	1/6	26/9703
Anasarca	0.023648548	1/6	26/9703
Protoplasmic astrocytoma	0.023648548	1/6	26/9703
Gemistocytic astrocytoma	0.023648548	1/6	26/9703
Fibrillary Astrocytoma	0.023648548	1/6	26/9703
Autistic Disorder	0.15370496	1/6	261/9703
Alcoholic Intoxication, Chronic	0.15718864	1/6	268/9703
Fever	0.024391312	1/6	27/9703
Anaplastic astrocytoma	0.024391312	1/6	27/9703
Female infertility	0.02496188	1/6	28/9703
Sterility, Postpartum	0.02496188	1/6	28/9703
Subfertility, Female	0.02496188	1/6	28/9703
Female sterility	0.02496188	1/6	28/9703
Amyotrophic Lateral Sclerosis With Dementia	0.025763607	1/6	29/9703
Hyperglycemia	0.026474886	1/6	30/9703
Hyperglycemia, Postprandial	0.026474886	1/6	30/9703
Glomerulonephritis	0.027090681	1/6	31/9703
Amyotrophic Lateral Sclerosis, Guam Form	0.027090681	1/6	31/9703
Bright Disease	0.027090681	1/6	31/9703
Diabetes Mellitus	0.027781538	1/6	32/9703
Squamous cell carcinoma of lung	0.027781538	1/6	32/9703
Head and Neck Neoplasms	0.028463318	1/6	33/9703
Chloracne	0.028463318	1/6	33/9703
cervical cancer	0.029226955	1/6	34/9703
Uterine Cervical Neoplasm	0.029800315	1/6	35/9703
Inflammatory Bowel Diseases	0.029800315	1/6	35/9703
Thyroid Gland Follicular Adenoma	0.029800315	1/6	35/9703
Cardiovascular Diseases	0.030549569	1/6	36/9703
Thyroid Neoplasm	0.031293793	1/6	37/9703
Malignant neoplasm of brain	0.032033033	1/6	38/9703
Brain Neoplasms	0.032767335	1/6	39/9703
Kidney Neoplasm	0.033496744	1/6	40/9703
Hepatitis, Toxic	0.225789468	1/6	404/9703
Drug-Induced Liver Disease	0.225789468	1/6	404/9703
Hepatitis, Drug-Induced	0.225789468	1/6	404/9703
Drug-Induced Acute Liver Injury	0.225789468	1/6	404/9703
Chemical and Drug Induced Liver Injury	0.225789468	1/6	404/9703
Chemically-Induced Liver Toxicity	0.225789468	1/6	404/9703
Carcinoma, Transitional Cell	0.034117916	1/6	41/9703
Cutaneous Melanoma	0.034117916	1/6	41/9703
Proteinuria	0.035656056	1/6	43/9703
Malignant Head and Neck Neoplasm	0.036257452	1/6	44/9703
Thyroid carcinoma	0.036257452	1/6	44/9703
Malignant neoplasm of kidney	0.036961274	1/6	45/9703
Acute Promyelocytic Leukemia	0.037548735	1/6	46/9703
Thrombus	0.037548735	1/6	46/9703
Neuroblastoma	0.038241656	1/6	47/9703
Cardiomyopathy, Dilated	0.03826355	1/6	48/9703
Male infertility	0.03826355	1/6	48/9703
Kidney Failure, Chronic	0.03826355	1/6	48/9703
Subfertility, Male	0.03826355	1/6	48/9703
Male sterility	0.03826355	1/6	48/9703
Pain	0.03826355	1/6	49/9703
Thrombosis	0.03826355	1/6	49/9703
Pain, Burning	0.03826355	1/6	49/9703
Ache	0.03826355	1/6	49/9703
Radiating pain	0.03826355	1/6	49/9703
Pain, Splitting	0.03826355	1/6	49/9703
Pain, Crushing	0.03826355	1/6	49/9703
Pain, Migratory	0.03826355	1/6	49/9703
Suffering, Physical	0.03826355	1/6	49/9703
Cardiomyopathy, Familial Idiopathic	0.038923806	1/6	50/9703
nervous system disorder	0.041110911	1/6	53/9703
Mouth Neoplasms	0.041523907	1/6	54/9703
Malignant neoplasm of mouth	0.041523907	1/6	54/9703
Acute Cerebrovascular Accidents	0.041523907	1/6	54/9703
leukemia	0.042046425	1/6	55/9703
Chronic Lymphocytic Leukemia	0.042046425	1/6	55/9703
Amyotrophic Lateral Sclerosis	0.043938455	1/6	58/9703
Endometrial Neoplasms	0.043938455	1/6	58/9703
Libman-Sacks Disease	0.043938455	1/6	58/9703
Pancreatitis	0.04456141	1/6	59/9703
Brain Ischemia	0.044811234	1/6	60/9703
Insulin Resistance	0.044811234	1/6	60/9703
Cerebral Ischemia	0.044811234	1/6	60/9703
Insulin Sensitivity	0.044811234	1/6	60/9703
Cerebrovascular accident	0.04615534	1/6	62/9703
Alcohol abuse	0.049678385	1/6	67/9703
Neoplasms	0.05013514	1/6	68/9703
Benign Neoplasm	0.05013514	1/6	68/9703
mixed gliomas	0.051306553	1/6	70/9703
Malignant Glioma	0.051306553	1/6	70/9703
Lupus Erythematosus, Systemic	0.051748637	1/6	71/9703
Manic Disorder	0.051748637	1/6	71/9703
Dermatologic disorders	0.054031462	1/6	75/9703
Amphetamine-Related Disorders	0.054031462	1/6	75/9703
Amphetamine Addiction	0.054031462	1/6	75/9703
Amphetamine Abuse	0.054031462	1/6	75/9703
Liver Cirrhosis, Experimental	0.392845477	1/6	774/9703
Lung diseases	0.055854599	1/6	78/9703
Manic	0.055854599	1/6	78/9703
Depression, Bipolar	0.056260793	1/6	79/9703
Glioblastoma	0.056260793	1/6	79/9703
Epilepsy, Cryptogenic	0.057783355	1/6	82/9703
Aura	0.057783355	1/6	82/9703
Awakening Epilepsy	0.057783355	1/6	82/9703
Drug toxicity	0.057783355	1/6	84/9703
Hyperalgesia	0.057783355	1/6	84/9703
Adverse reaction to drug	0.057783355	1/6	84/9703
Giant Cell Glioblastoma	0.057783355	1/6	84/9703
Allodynia	0.057783355	1/6	84/9703
Hyperalgesia, Primary	0.057783355	1/6	84/9703
Hyperalgesia, Secondary	0.057783355	1/6	84/9703
Tactile Allodynia	0.057783355	1/6	84/9703
Hyperalgesia, Thermal	0.057783355	1/6	84/9703
Mechanical Allodynia	0.057783355	1/6	84/9703
Kidney Diseases	0.060320337	1/6	88/9703
Reperfusion Injury	0.060836857	1/6	89/9703
