# Supplementary material for: Integrated network pharmacology and cellular assay reveal the biological mechanisms of Limonium sinense (Girard) Kuntze against breast cancer
Source: BMC Complement Med Ther. Author manuscript; Available in PMC 2023 Nov 21. (PMC10644419; doi:10.1186/s12906-023-04233-z)
Supplement: Table S9 [file EMS189939-supplement-Table_S9.xlsx]

## Sheet: LSE_DEGs_fdr005logfc2
Supplementary Table 9. Differentially expressed genes (DEGs) identified in MDA-MB-468 cells treated with LSE
Gene_name	baseMean	log2FoldChange	lfcSE	stat	pvalue	padj	Control_1	Control_2	Control_3	LSE_1	LSE_2	LSE_3	gene_type
AC138819.1	48.0168	8.9339	1.20538	7.41166	1.25e-13	6.42e-13	0	0	0	90.5615	95.5556	101.984	Up-regulated
AL606500.1	324.46	8.83154	0.728135	12.129	7.42e-34	7.79e-33	0	3.15505	1.02178	635.639	650.913	656.032	Up-regulated
MAPRE2	26.528	8.07819	1.22765	6.58022	4.7e-11	2.1e-10	0	0	0	49.5525	59.604	50.0114	Up-regulated
AC139493.2	25.2627	8.00797	1.2291	6.51531	7.25e-11	3.22e-10	0	0	0	50.4069	49.1969	51.9726	Up-regulated
SCN3B	21.5862	7.78254	1.24263	6.26296	3.78e-10	1.6e-09	0	0	0	51.2612	32.1672	46.0889	Up-regulated
PPM1K	62.3499	6.85381	0.864385	7.92912	2.21e-15	1.24e-14	3.39117	0	0	126.444	105.017	139.247	Up-regulated
TMEM47	9.94991	6.65836	1.33319	4.9943	5.9e-07	2.03e-06	0	0	0	9.39789	18.9219	31.3797	Up-regulated
FAM153B	9.77581	6.63636	1.30913	5.06928	3.99e-07	1.38e-06	0	0	0	16.2327	19.868	22.5542	Up-regulated
EGR4	9.67635	6.62426	1.30822	5.06355	4.12e-07	1.43e-06	0	0	0	20.5045	18.9219	18.6317	Up-regulated
GALNT18	9.22237	6.55477	1.31481	4.98532	6.19e-07	2.12e-06	0	0	0	18.7958	19.868	16.6705	Up-regulated
TENM3	8.90041	6.49956	1.32712	4.89751	9.71e-07	3.28e-06	0	0	0	11.9609	19.868	21.5735	Up-regulated
FAM153A	61.7609	6.41984	0.755808	8.49401	2e-17	1.23e-16	4.52155	0	0	118.755	129.615	117.674	Up-regulated
SERPINI1	166.814	6.39825	0.456529	14.015	1.26e-44	1.73e-43	3.39117	4.20673	4.08713	313.548	349.109	326.545	Up-regulated
CDH15	7.7039	6.28993	1.36013	4.6245	3.76e-06	1.21e-05	0	0	0	7.68918	18.9219	19.6123	Up-regulated
RORA	7.55856	6.26678	1.34274	4.66716	3.05e-06	9.94e-06	0	0	0	14.524	15.1375	15.6899	Up-regulated
STX11	13.7813	6.15284	1.27018	4.84406	1.27e-06	4.26e-06	0	0	1.02178	24.7763	26.4907	30.3991	Up-regulated
COL20A1	6.90679	6.13795	1.35956	4.51467	6.34e-06	2.01e-05	0	0	0	15.3784	11.3531	14.7092	Up-regulated
ZNF711	6.60012	6.06676	1.38335	4.38554	1.16e-05	3.59e-05	0	0	0	7.68918	12.2992	19.6123	Up-regulated
IL6R	118.277	6.03671	0.485161	12.4427	1.53e-35	1.69e-34	2.26078	3.15505	5.10891	238.365	245.039	215.735	Up-regulated
COL5A3	12.2071	5.9744	1.28116	4.66327	3.11e-06	1.01e-05	1.13039	0	0	23.0675	26.4907	22.5542	Up-regulated
DHRS2	5123.11	5.95035	0.075017	79.32	0	0	157.124	153.546	177.79	10015.6	10492.2	9742.42	Up-regulated
CYP1A1	1655.45	5.94361	0.127886	46.4757	0	0	53.1283	50.4808	55.1762	3319.16	3350.12	3104.63	Up-regulated
HPCAL4	65.9266	5.92472	0.629884	9.40605	5.15e-21	3.63e-20	3.39117	0	3.06535	115.338	129.615	144.151	Up-regulated
DNAH3	21.8363	5.91946	1.0882	5.43966	5.34e-08	1.98e-07	0	1.05168	1.02178	39.3003	42.5743	47.0696	Up-regulated
POU3F1	11.7419	5.91603	1.294	4.5719	4.83e-06	1.54e-05	0	0	1.02178	15.3784	23.6524	30.3991	Up-regulated
IL10RA	5.87174	5.90208	1.38968	4.24708	2.17e-05	6.56e-05	0	0	0	10.2522	14.1914	10.7868	Up-regulated
ARMH4	39.2402	5.76232	0.776549	7.42043	1.17e-13	6.02e-13	1.13039	0	3.06535	72.62	87.0407	71.585	Up-regulated
HOXB6	5.15599	5.71174	1.42259	4.01502	5.94e-05	0.000172838	0	0	0	6.83483	11.3531	12.748	Up-regulated
PCYT1B	27.6229	5.67141	0.903283	6.27866	3.42e-10	1.45e-09	0	0	3.06535	45.2807	61.4962	55.8951	Up-regulated
EPDR1	4.86251	5.63421	1.4334	3.93066	8.47e-05	0.000242274	0	0	0	12.8153	8.51485	7.84493	Up-regulated
AP000692.2	93.5179	5.5485	0.471882	11.7583	6.4e-32	6.34e-31	4.52155	4.20673	3.06535	170.871	190.165	188.278	Up-regulated
TMEM59L	33.6847	5.53464	0.785443	7.04651	1.83e-12	8.9e-12	2.26078	0	2.04356	62.3678	77.5798	57.8563	Up-regulated
HCLS1	4.45835	5.50592	1.46513	3.75798	0.000171292	0.000473401	0	0	0	10.2522	4.73047	11.7674	Up-regulated
FXYD1	4.35608	5.46952	1.45808	3.75118	0.000176001	0.000485789	0	0	0	6.83483	8.51485	10.7868	Up-regulated
TRIM36	151.396	5.45209	0.363013	15.019	5.52e-51	8.71e-50	9.04311	7.36178	4.08713	287.917	273.421	326.545	Up-regulated
INO80B	4.25086	5.4405	1.4683	3.70531	0.00021113	0.000577912	0	0	0	11.1066	8.51485	5.88369	Up-regulated
RAB7B	78.3267	5.42995	0.497551	10.9133	9.95e-28	8.78e-27	3.39117	3.15505	4.08713	158.055	155.16	146.112	Up-regulated
FGD2	4.2068	5.42687	1.54952	3.50229	0.000461275	0.00121362	0	0	0	11.9609	12.2992	0.980616	Up-regulated
LINC01647	4.20793	5.4192	1.4686	3.69004	0.000224219	0.000612018	0	0	0	5.98047	9.46095	9.80616	Up-regulated
DLL4	23.2843	5.41778	0.916901	5.9088	3.45e-09	1.38e-08	0	2.10337	1.02178	36.7372	58.6579	41.1859	Up-regulated
KHDRBS3	105.418	5.36726	0.423273	12.6804	7.6e-37	8.67e-36	9.04311	2.10337	4.08713	199.919	198.68	218.677	Up-regulated
AC005730.2	8.04619	5.36396	1.33256	4.02531	5.69e-05	0.000165768	0	0	1.02178	15.3784	13.2453	18.6317	Up-regulated
BACH2	3.98909	5.346	1.48911	3.59007	0.00033059	0.000885223	0	0	0	9.39789	4.73047	9.80616	Up-regulated
IGFN1	3.86282	5.30694	1.52911	3.47061	0.00051928	0.00135839	0	0	0	14.524	4.73047	3.92246	Up-regulated
RTN1	7.61902	5.28223	1.34182	3.93662	8.26e-05	0.000236499	0	0	1.02178	12.8153	13.2453	18.6317	Up-regulated
LVRN	7.62219	5.2821	1.36694	3.86417	0.000111469	0.000314477	0	1.05168	0	14.524	6.62266	23.5348	Up-regulated
TLL2	28.2261	5.27287	0.793551	6.64465	3.04e-11	1.37e-10	2.26078	1.05168	1.02178	56.3873	59.604	49.0308	Up-regulated
LINC01979	7.5533	5.2709	1.35764	3.88239	0.000103436	0.000292952	0	1.05168	0	17.0871	7.56876	19.6123	Up-regulated
HS6ST3	14.0174	5.26666	1.13636	4.63466	3.58e-06	1.16e-05	1.13039	0	1.02178	38.4459	17.0297	26.4766	Up-regulated
NR4A3	40.5454	5.21522	0.658697	7.91749	2.42e-15	1.35e-14	0	4.20673	2.04356	86.2897	61.4962	89.236	Up-regulated
AC074194.1	7.23183	5.20512	1.3478	3.86193	0.000112493	0.000317156	1.13039	0	0	16.2327	12.2992	13.7286	Up-regulated
BMP6	147.551	5.19956	0.342549	15.179	4.87e-52	7.88e-51	5.65194	11.5685	6.13069	262.287	308.427	291.243	Up-regulated
IL17C	3.56372	5.18114	1.52863	3.38939	0.00070048	0.00180616	0	0	0	5.12612	11.3531	4.90308	Up-regulated
ASIC4	3.55616	5.17835	1.51374	3.42089	0.000624166	0.00161698	0	0	0	6.83483	5.67657	8.82554	Up-regulated
P2RX2	7.03878	5.16972	1.35385	3.81853	0.00013425	0.000375824	0	0	1.02178	16.2327	14.1914	10.7868	Up-regulated
ZDHHC8P1	6.93175	5.14205	1.35483	3.79535	0.000147436	0.000410862	1.13039	0	0	15.3784	11.3531	13.7286	Up-regulated
PIWIL2	6.85725	5.1262	1.36323	3.76033	0.000169691	0.000469338	0	0	1.02178	9.39789	17.9758	12.748	Up-regulated
EGR2	3.41558	5.11952	1.55697	3.28814	0.00100853	0.00254802	0	0	0	4.27177	12.2992	3.92246	Up-regulated
CDYL2	6.76747	5.11006	1.36557	3.74207	0.000182509	0.000503103	0	0	1.02178	15.3784	8.51485	15.6899	Up-regulated
SLIT2	3.36017	5.0998	1.53206	3.32872	0.000872456	0.00222364	0	0	0	7.68918	7.56876	4.90308	Up-regulated
KIF1A	18.7132	5.09155	0.925484	5.5015	3.77e-08	1.41e-07	1.13039	1.05168	1.02178	36.7372	33.1133	39.2246	Up-regulated
MAP1A	37.1139	5.08639	0.66126	7.69198	1.45e-14	7.81e-14	0	2.10337	4.08713	79.4549	60.5501	76.488	Up-regulated
GRM2	49.9699	5.08574	0.584226	8.7051	3.17e-18	2.02e-17	5.65194	1.05168	2.04356	65.7852	114.477	110.81	Up-regulated
NRXN2	3.25986	5.05191	1.53994	3.28058	0.00103593	0.00261169	0	0	0	5.12612	7.56876	6.86431	Up-regulated
HRH3	3.22928	5.04067	1.54069	3.27169	0.00106908	0.00269022	0	0	0	6.83483	5.67657	6.86431	Up-regulated
ACHE	6.44144	5.03449	1.36841	3.67907	0.000234088	0.000637686	1.13039	0	0	15.3784	11.3531	10.7868	Up-regulated
LRRC4B	3.14511	5.00895	1.57765	3.17494	0.00149868	0.00369913	0	0	0	10.2522	5.67657	2.94185	Up-regulated
GEM	3.10218	4.98055	1.55493	3.20307	0.00135972	0.00337872	0	0	0	5.12612	6.62266	6.86431	Up-regulated
AP003498.3	3.0716	4.96874	1.55979	3.18553	0.00144489	0.0035742	0	0	0	6.83483	4.73047	6.86431	Up-regulated
RADX	3.05056	4.9606	1.5635	3.17275	0.00151005	0.00372548	0	0	0	7.68918	4.73047	5.88369	Up-regulated
TMX4	39.8182	4.95383	0.615378	8.05006	8.28e-16	4.73e-15	2.26078	5.25842	0	82.0179	71.9032	77.4686	Up-regulated
ADAMTS15	6.07164	4.94247	1.3768	3.58982	0.000330905	0.000885956	1.13039	0	0	10.2522	12.2992	12.748	Up-regulated
KCNH2	3.01338	4.93359	1.60272	3.07826	0.00208212	0.00502632	0	0	0	2.56306	4.73047	10.7868	Up-regulated
RFPL2	2.95979	4.91169	1.57428	3.11996	0.00180877	0.00441116	0	0	0	4.27177	6.62266	6.86431	Up-regulated
LINC01419	38.316	4.90263	0.623398	7.86436	3.71e-15	2.06e-14	1.13039	0	6.13069	69.2026	68.1188	85.3136	Up-regulated
DPYSL4	2.92921	4.89928	1.57534	3.10999	0.00187092	0.00455238	0	0	0	5.98047	4.73047	6.86431	Up-regulated
MBOAT4	2.92921	4.89928	1.57534	3.10999	0.00187092	0.00455238	0	0	0	5.98047	4.73047	6.86431	Up-regulated
C11orf96	2.92724	4.89866	1.58557	3.08952	0.00200479	0.00485769	0	0	0	5.12612	8.51485	3.92246	Up-regulated
NAP1L2	2.91573	4.89397	1.62127	3.0186	0.0025395	0.00605338	0	0	0	5.12612	10.407	1.96123	Up-regulated
PID1	2.91392	4.89303	1.58303	3.09093	0.00199529	0.00483797	0	0	0	6.83483	3.78438	6.86431	Up-regulated
CXCL14	2.86721	4.86147	1.66251	2.92417	0.00345371	0.00809746	0	0	0	2.56306	1.89219	12.748	Up-regulated
EGR3	58.5698	4.8523	0.49236	9.85519	6.51e-23	4.91e-22	6.78233	3.15505	2.04356	117.901	109.747	111.79	Up-regulated
FOXD3	2.8174	4.83942	1.59754	3.0293	0.00245125	0.00585801	0	0	0	3.41741	6.62266	6.86431	Up-regulated
MYCL	47.2552	4.83773	0.551417	8.77326	1.74e-18	1.11e-17	2.26078	1.05168	6.13069	82.0179	84.2024	107.868	Up-regulated
GPR87	2.79438	4.82995	1.62935	2.96434	0.0030333	0.00717141	0	0	0	3.41741	10.407	2.94185	Up-regulated
BX546450.1	2.72747	4.80066	1.63229	2.94106	0.00327095	0.00769338	0	0	0	6.83483	7.56876	1.96123	Up-regulated
EFR3B	132.922	4.79918	0.323037	14.8564	6.32e-50	9.7e-49	4.52155	11.5685	11.2396	263.995	263.014	243.193	Up-regulated
IGSF22	5.47247	4.79067	1.40579	3.40782	0.000654842	0.00169276	0	0	1.02178	6.83483	14.1914	10.7868	Up-regulated
DPYSL3	2.69983	4.77556	1.68188	2.83942	0.00451954	0.0104107	0	0	0	0.854353	9.46095	5.88369	Up-regulated
ANKRD26P1	2.67122	4.76161	1.62894	2.92314	0.00346523	0.0081218	0	0	0	3.41741	3.78438	8.82554	Up-regulated
PLTP	2.64821	4.75135	1.62191	2.92947	0.00339537	0.00796853	0	0	0	3.41741	7.56876	4.90308	Up-regulated
AC073370.1	2.63095	4.7438	1.66706	2.8456	0.00443274	0.0102294	0	0	0	3.41741	10.407	1.96123	Up-regulated
AC055839.2	2.60234	4.73045	1.61723	2.92504	0.00344416	0.00807859	0	0	0	5.98047	4.73047	4.90308	Up-regulated
TBX2	5.23833	4.72945	1.40591	3.36397	0.000768285	0.00197268	0	0	1.02178	11.1066	8.51485	10.7868	Up-regulated
AC108134.4	2.50203	4.66832	1.6408	2.84515	0.00443906	0.0102429	0	0	0	3.41741	4.73047	6.86431	Up-regulated
CHGA	13.9606	4.65463	0.960435	4.84638	1.26e-06	4.21e-06	1.13039	2.10337	0	32.4654	26.4907	21.5735	Up-regulated
AL133517.1	13.8859	4.64736	0.954869	4.86701	1.13e-06	3.81e-06	1.13039	1.05168	1.02178	28.1937	28.3828	23.5348	Up-regulated
Z92544.1	2.44844	4.64266	1.6523	2.80982	0.00495686	0.0113497	0	0	0	5.12612	6.62266	2.94185	Up-regulated
AL391358.1	2.42937	4.63315	1.65763	2.79504	0.00518935	0.011839	0	0	0	6.83483	2.83828	4.90308	Up-regulated
GPAT2P2	2.42739	4.63227	1.67163	2.77111	0.00558653	0.0126844	0	0	0	5.98047	6.62266	1.96123	Up-regulated
PRICKLE4	2.38728	4.61207	1.6833	2.7399	0.00614573	0.0138645	0	0	0	8.54353	2.83828	2.94185	Up-regulated
PPP2R2C	4.86362	4.60931	1.43246	3.21775	0.00129199	0.00321939	1.13039	0	0	5.98047	13.2453	8.82554	Up-regulated
NPTX2	13.5639	4.60916	0.959149	4.80547	1.54e-06	5.13e-06	1.13039	1.05168	1.02178	21.3588	28.3828	28.4379	Up-regulated
AC115099.1	2.39219	4.59948	1.7113	2.68771	0.0071943	0.0160592	0	0	0	1.70871	2.83828	9.80616	Up-regulated
MIR7-3HG	2.35964	4.5824	1.67282	2.73932	0.00615664	0.0138861	0	0	0	2.56306	4.73047	6.86431	Up-regulated
AC141557.1	4.73969	4.58065	1.45285	3.15287	0.00161676	0.00397366	0	1.05168	0	12.8153	3.78438	10.7868	Up-regulated
FOXI3	22.0942	4.57669	0.747103	6.12592	9.02e-10	3.74e-09	1.13039	3.15505	1.02178	36.7372	45.4125	45.1083	Up-regulated
CXCR4	2.31755	4.56087	1.66261	2.7432	0.00608438	0.0137388	0	0	0	4.27177	4.73047	4.90308	Up-regulated
CAPN14	17.502	4.55595	0.841757	5.41242	6.22e-08	2.29e-07	3.39117	0	1.02178	41.009	33.1133	26.4766	Up-regulated
AC034213.1	8.6417	4.55454	1.18739	3.83576	0.000125175	0.000351477	0	0	2.04356	17.0871	17.0297	15.6899	Up-regulated
AC009495.3	8.6497	4.54867	1.19124	3.81843	0.000134304	0.000375879	0	2.10337	0	16.2327	20.8141	12.748	Up-regulated
RAB39B	30.2331	4.54207	0.633905	7.16522	7.77e-13	3.85e-12	2.26078	2.10337	3.06535	48.6981	60.5501	64.7206	Up-regulated
RBFOX3	2.26971	4.53603	1.69611	2.67437	0.007487	0.016664	0	0	0	5.98047	5.67657	1.96123	Up-regulated
AC009690.1	2.25442	4.52788	1.70146	2.66117	0.00778705	0.0172887	0	0	0	6.83483	4.73047	1.96123	Up-regulated
CATSPERD	4.56853	4.52703	1.4438	3.13551	0.00171556	0.00419915	0	1.05168	0	11.9609	8.51485	5.88369	Up-regulated
AC124861.1	2.19818	4.48093	1.75969	2.54643	0.0108833	0.0235027	0	0	0	3.41741	0.946095	8.82554	Up-regulated
AL392089.1	2.19045	4.47642	1.69897	2.63478	0.00841919	0.0185767	0	0	0	2.56306	5.67657	4.90308	Up-regulated
AC026954.1	4.41085	4.47468	1.45276	3.08011	0.00206922	0.00499969	0	1.05168	0	11.9609	7.56876	5.88369	Up-regulated
LINC01068	4.40622	4.46371	1.46296	3.05114	0.00227972	0.00547742	0	1.05168	0	5.98047	5.67657	13.7286	Up-regulated
SLC34A3	8.15182	4.4607	1.19684	3.72706	0.000193729	0.000532524	0	2.10337	0	17.9414	15.1375	13.7286	Up-regulated
SHISA2	2.15033	4.45418	1.71891	2.59128	0.00956202	0.020896	0	0	0	5.12612	1.89219	5.88369	Up-regulated
NELL2	2.14261	4.45015	1.72202	2.58426	0.00975887	0.0212871	0	0	0	4.27177	6.62266	1.96123	Up-regulated
SCEL	12.0442	4.44184	0.991911	4.47806	7.53e-06	2.37e-05	0	0	3.06535	16.2327	26.4907	26.4766	Up-regulated
ATP8B5P	2.12354	4.43935	1.71113	2.5944	0.00947573	0.0207286	0	0	0	5.98047	2.83828	3.92246	Up-regulated
KCNK13	40.1307	4.42845	0.541345	8.18045	2.83e-16	1.65e-15	3.39117	7.36178	0	69.2026	80.418	80.4105	Up-regulated
AP003469.2	15.883	4.42256	0.849008	5.20909	1.9e-07	6.76e-07	0	3.15505	1.02178	33.3198	28.3828	29.4185	Up-regulated
RET	19.8733	4.41797	0.765785	5.76921	7.96e-09	3.12e-08	1.13039	3.15505	1.02178	38.4459	27.4367	48.0502	Up-regulated
STON2	4.21221	4.39834	1.47913	2.9736	0.00294329	0.00697091	0	1.05168	0	7.68918	3.78438	12.748	Up-regulated
AC018682.1	4.2176	4.39607	1.45481	3.02176	0.00251312	0.0059945	1.13039	0	0	6.83483	8.51485	8.82554	Up-regulated
RIMBP3B	2.06335	4.38737	1.7765	2.46968	0.0135235	0.0286984	0	0	0	0.854353	6.62266	4.90308	Up-regulated
AC012313.9	2.05381	4.38122	1.74289	2.51377	0.0119449	0.0256224	0	0	0	1.70871	4.73047	5.88369	Up-regulated
ACOXL	11.5167	4.37404	1.01654	4.30286	1.69e-05	5.15e-05	0	0	3.06535	11.1066	26.4907	28.4379	Up-regulated
ABCB1	202.148	4.35397	0.235579	18.482	2.88e-76	7.17e-75	22.6078	19.982	14.305	413.507	371.815	370.673	Up-regulated
AC090192.2	2.00219	4.35058	1.7327	2.51087	0.0120433	0.0258129	0	0	0	4.27177	2.83828	4.90308	Up-regulated
TSPEAR	1.96964	4.33118	1.7531	2.47058	0.0134894	0.0286316	0	0	0	5.12612	4.73047	1.96123	Up-regulated
ANKFN1	3.98247	4.32065	1.48494	2.90964	0.00361844	0.00845869	0	0	1.02178	8.54353	10.407	3.92246	Up-regulated
NPHS1	1.93906	4.31225	1.77449	2.43013	0.0150933	0.0317655	0	0	0	6.83483	2.83828	1.96123	Up-regulated
AL591845.1	29.1244	4.29427	0.62595	6.86041	6.87e-12	3.22e-11	1.13039	0	7.15248	57.2417	43.5204	65.7013	Up-regulated
GPC5	11.1141	4.29092	0.9945	4.31465	1.6e-05	4.89e-05	3.39117	0	0	17.0871	23.6524	22.5542	Up-regulated
RNF144A	3.85356	4.26914	1.48465	2.87552	0.00403361	0.0093618	0	0	1.02178	8.54353	4.73047	8.82554	Up-regulated
AC007000.2	1.89991	4.26886	1.81416	2.35308	0.0186187	0.0384523	0	0	0	0.854353	6.62266	3.92246	Up-regulated
GHR	1.89991	4.26886	1.81416	2.35308	0.0186187	0.0384523	0	0	0	0.854353	6.62266	3.92246	Up-regulated
SLC5A4-AS1	7.28161	4.26777	1.21235	3.52023	0.000431167	0.00113832	2.26078	0	0	14.524	15.1375	11.7674	Up-regulated
GALR3	1.89613	4.26586	1.77933	2.39746	0.0165093	0.0344916	0	0	0	1.70871	3.78438	5.88369	Up-regulated
ENPP1	7.1799	4.26531	1.22472	3.48267	0.000496438	0.0013023	0	2.10337	0	10.2522	17.9758	12.748	Up-regulated
AP000350.7	7.15129	4.26014	1.21938	3.49371	0.000476361	0.00125224	0	2.10337	0	12.8153	12.2992	15.6899	Up-regulated
AC127496.2	1.88084	4.25601	1.7732	2.40018	0.016387	0.0342626	0	0	0	2.56306	2.83828	5.88369	Up-regulated
AC139491.2	1.88084	4.25601	1.7732	2.40018	0.016387	0.0342626	0	0	0	2.56306	2.83828	5.88369	Up-regulated
GPR78	1.87887	4.25515	1.79197	2.37456	0.0175699	0.0364884	0	0	0	1.70871	6.62266	2.94185	Up-regulated
ABCG2	1.86555	4.24624	1.78367	2.38062	0.0172836	0.0359689	0	0	0	3.41741	1.89219	5.88369	Up-regulated
TBC1D26	1.86358	4.2452	1.77568	2.39074	0.0168143	0.0350774	0	0	0	2.56306	5.67657	2.94185	Up-regulated
GJD4	1.8598	4.24256	1.76801	2.39962	0.0164121	0.0343051	0	0	0	3.41741	2.83828	4.90308	Up-regulated
SCGB1C1	1.85783	4.24162	1.79506	2.36294	0.0181305	0.0375598	0	0	0	2.56306	6.62266	1.96123	Up-regulated
AP000446.1	1.83875	4.22907	1.77106	2.38787	0.0169462	0.0353385	0	0	0	4.27177	2.83828	3.92246	Up-regulated
MAFA	87.5368	4.22454	0.344959	12.2465	1.75e-34	1.89e-33	9.04311	10.5168	7.15248	158.91	179.758	159.84	Up-regulated
CCDC144A	3.75787	4.22104	1.49449	2.8244	0.00473699	0.0108873	1.13039	0	0	5.12612	10.407	5.88369	Up-regulated
FEZF1	1.82346	4.21903	1.78994	2.35707	0.0184196	0.0380852	0	0	0	5.12612	1.89219	3.92246	Up-regulated
AC097518.2	3.7388	4.21461	1.48505	2.83802	0.00453937	0.0104552	1.13039	0	0	6.83483	6.62266	7.84493	Up-regulated
CCM2L	17.302	4.20465	0.771589	5.44934	5.06e-08	1.87e-07	2.26078	1.05168	2.04356	29.9024	29.3289	39.2246	Up-regulated
DACT3	23.9894	4.18857	0.651227	6.43181	1.26e-10	5.51e-10	3.39117	2.10337	2.04356	41.009	46.3586	49.0308	Up-regulated
PIP5K1B	37.3332	4.18358	0.527101	7.93697	2.07e-15	1.16e-14	1.13039	6.3101	4.08713	68.3483	81.3641	62.7594	Up-regulated
GAB3	6.70468	4.17264	1.23221	3.3863	0.000708416	0.00182596	0	1.05168	1.02178	17.9414	10.407	9.80616	Up-regulated
AC069185.1	3.60889	4.16515	1.50379	2.76977	0.00560953	0.0127285	0	0	1.02178	4.27177	8.51485	7.84493	Up-regulated
ZDHHC2	3.60236	4.16135	1.5104	2.75514	0.00586671	0.0132797	0	1.05168	0	4.27177	10.407	5.88369	Up-regulated
GPAT3	197.308	4.15486	0.225394	18.4338	7.04e-76	1.74e-74	22.6078	18.9303	21.4574	364.809	376.546	379.498	Up-regulated
AC063976.2	1.73845	4.14052	1.82473	2.26912	0.023261	0.0470602	0	0	0	1.70871	2.83828	5.88369	Up-regulated
AC068473.1	1.73845	4.14052	1.82473	2.26912	0.023261	0.0470602	0	0	0	1.70871	2.83828	5.88369	Up-regulated
GAD1	29.8396	4.13941	0.578212	7.15899	8.13e-13	4.02e-12	4.52155	3.15505	2.04356	62.3678	52.0352	54.9145	Up-regulated
AC008403.2	1.73269	4.13653	1.81762	2.2758	0.0228582	0.0463152	0	0	0	1.70871	3.78438	4.90308	Up-regulated
SNCB	13.0957	4.13596	0.875146	4.72602	2.29e-06	7.51e-06	0	1.05168	3.06535	27.3393	25.5446	21.5735	Up-regulated
ANG	16.3105	4.12588	0.787871	5.23675	1.63e-07	5.84e-07	0	4.20673	1.02178	35.8828	30.275	26.4766	Up-regulated
ZC3H12C	1.71165	4.12186	1.8078	2.28005	0.022605	0.0458541	0	0	0	2.56306	3.78438	3.92246	Up-regulated
RAP1AP	1.69636	4.11114	1.81046	2.27077	0.0231609	0.0468797	0	0	0	3.41741	2.83828	3.92246	Up-regulated
KCND1	90.836	4.10973	0.328335	12.5169	6.03e-36	6.74e-35	10.1735	8.41347	11.2396	175.142	167.459	172.588	Up-regulated
NKX6-1	1.67532	4.09636	1.81926	2.25167	0.0243433	0.0489861	0	0	0	4.27177	2.83828	2.94185	Up-regulated
PLAG1	12.8011	4.09428	0.88805	4.61042	4.02e-06	1.29e-05	0	4.20673	0	27.3393	22.7063	22.5542	Up-regulated
GJA3	213.194	4.07844	0.213465	19.1058	2.26e-81	6.11e-80	25.9989	23.137	22.4792	388.731	403.036	415.781	Up-regulated
TMEM178B	3.3871	4.06771	1.5245	2.66822	0.00762548	0.0169546	1.13039	0	0	8.54353	3.78438	6.86431	Up-regulated
AL512343.2	3.36626	4.06499	1.53492	2.64833	0.00808895	0.0178922	0	1.05168	0	7.68918	8.51485	2.94185	Up-regulated
NECAB2	9.48271	4.06061	1.01597	3.99681	6.42e-05	0.000185852	2.26078	0	1.02178	16.2327	23.6524	13.7286	Up-regulated
ARHGAP44	12.3657	4.03967	0.889085	4.54362	5.53e-06	1.76e-05	1.13039	1.05168	2.04356	27.3393	14.1914	28.4379	Up-regulated
HCN4	3.33106	4.0389	1.54427	2.6154	0.00891225	0.0195799	0	1.05168	0	3.41741	4.73047	10.7868	Up-regulated
AC012447.1	6.13813	4.03194	1.26092	3.19762	0.00138569	0.00344045	0	2.10337	0	13.6697	14.1914	6.86431	Up-regulated
MAP1B	235.951	4.02481	0.205618	19.5742	2.56e-85	7.31e-84	16.9558	35.7572	28.6099	416.924	440.88	476.579	Up-regulated
FEZF1-AS1	12.1546	4.02071	0.883976	4.54844	5.4e-06	1.72e-05	0	2.10337	2.04356	27.3393	19.868	21.5735	Up-regulated
FYN	425.026	4.01888	0.154926	25.9407	2.32e-148	1.39e-146	54.2586	42.0673	52.1109	873.149	731.331	797.241	Up-regulated
SPOCK1	3.26378	4.00857	1.52689	2.62531	0.00865695	0.019062	1.13039	0	0	5.98047	7.56876	4.90308	Up-regulated
CCN2	528.913	3.99247	0.1415	28.2153	3.8e-175	2.82e-173	54.2586	78.8763	54.1545	916.721	1091.79	977.674	Up-regulated
AC073130.3	3.2217	3.99242	1.54589	2.58261	0.00980555	0.0213802	1.13039	0	0	7.68918	7.56876	2.94185	Up-regulated
TBX2-AS1	3.20282	3.99001	1.56505	2.54944	0.0107896	0.0233194	0	1.05168	0	7.68918	8.51485	1.96123	Up-regulated
AC005393.1	3.1883	3.98643	1.54997	2.57194	0.010113	0.0219879	0	0	1.02178	8.54353	6.62266	2.94185	Up-regulated
PDE2A	3.1768	3.9813	1.59704	2.49293	0.0126693	0.0270492	0	0	1.02178	8.54353	8.51485	0.980616	Up-regulated
GAST	3.18158	3.97656	1.55698	2.55401	0.0106489	0.0230363	1.13039	0	0	10.2522	3.78438	3.92246	Up-regulated
CLSTN2	3.15394	3.95184	1.54074	2.5649	0.0103205	0.022389	1.13039	0	0	4.27177	5.67657	7.84493	Up-regulated
Z99943.2	8.69864	3.94494	1.02934	3.83249	0.000126854	0.000356051	0	2.10337	1.02178	14.524	20.8141	13.7286	Up-regulated
AC010335.1	5.89487	3.94124	1.2654	3.11462	0.0018418	0.00448764	2.26078	0	0	11.1066	15.1375	6.86431	Up-regulated
FLACC1	23.0421	3.93691	0.640994	6.14188	8.15e-10	3.39e-09	0	5.25842	3.06535	43.572	52.0352	34.3216	Up-regulated
CST7	3.06317	3.9229	1.55184	2.5279	0.0114746	0.0246805	0	0	1.02178	7.68918	3.78438	5.88369	Up-regulated
AC027237.6	3.05364	3.91869	1.58028	2.47975	0.0131475	0.027967	0	0	1.02178	8.54353	1.89219	6.86431	Up-regulated
CHST8	34.2522	3.91087	0.512673	7.62839	2.38e-14	1.27e-13	4.52155	5.25842	3.06535	61.5135	60.5501	70.6043	Up-regulated
CDK5R2	34.1023	3.89821	0.528245	7.37955	1.59e-13	8.14e-13	6.78233	3.15505	3.06535	49.5525	84.2024	57.8563	Up-regulated
NGFR	95.4782	3.89426	0.310444	12.5441	4.28e-36	4.8e-35	5.65194	12.6202	17.3703	177.706	171.243	188.278	Up-regulated
HERC5	182.527	3.88926	0.491497	7.91309	2.51e-15	1.4e-14	16.9558	41.0157	11.2396	333.198	364.246	328.506	Up-regulated
AC105206.2	3.02306	3.88446	1.57387	2.46809	0.0135837	0.0288118	1.13039	0	0	3.41741	3.78438	9.80616	Up-regulated
HRG	2.97619	3.87259	1.5678	2.47008	0.0135083	0.0286691	0	0	1.02178	3.41741	8.51485	4.90308	Up-regulated
DNER	8.2639	3.86513	1.03443	3.73647	0.000186625	0.000513591	0	2.10337	1.02178	13.6697	15.1375	17.6511	Up-regulated
AC090286.3	2.96946	3.86202	1.5533	2.48634	0.0129066	0.0274955	1.13039	0	0	5.12612	5.67657	5.88369	Up-regulated
HSPA12A	19.2322	3.84727	0.67706	5.68231	1.33e-08	5.14e-08	3.39117	3.15505	1.02178	30.7567	37.8438	39.2246	Up-regulated
OR2A1-AS1	2.89897	3.83778	1.56999	2.44445	0.0145072	0.0306282	0	1.05168	0	7.68918	4.73047	3.92246	Up-regulated
TMEM132B	19.035	3.83354	0.678299	5.6517	1.59e-08	6.1e-08	3.39117	2.10337	2.04356	30.7567	42.5743	33.3409	Up-regulated
AC011753.4	2.87869	3.83107	1.57981	2.42502	0.0153075	0.0321783	0	0	1.02178	8.54353	3.78438	3.92246	Up-regulated
LINC01275	5.50024	3.83027	1.27423	3.00595	0.00264751	0.00629754	2.26078	0	0	7.68918	13.2453	9.80616	Up-regulated
TCEAL8	2.85303	3.80479	1.62098	2.34722	0.018914	0.0390246	0	0	1.02178	3.41741	1.89219	10.7868	Up-regulated
CREG2	2.84727	3.80198	1.60119	2.37447	0.0175739	0.0364916	0	0	1.02178	3.41741	2.83828	9.80616	Up-regulated
NKAIN1	7.9921	3.79609	1.04844	3.62071	0.000293792	0.000792133	2.26078	1.05168	0	20.5045	10.407	13.7286	Up-regulated
TRIM9	10.4541	3.78378	0.9044	4.18374	2.87e-05	8.59e-05	1.13039	1.05168	2.04356	23.9219	19.868	14.7092	Up-regulated
CDKN1A	1276.39	3.77845	0.0910739	41.4878	0	0	200.079	164.063	157.354	2188.85	2397.4	2550.58	Up-regulated
SYT6	10.3854	3.76736	0.92462	4.0745	4.61e-05	0.000135594	1.13039	1.05168	2.04356	11.1066	29.3289	17.6511	Up-regulated
AC131212.4	2.76885	3.76684	1.60647	2.34479	0.0190379	0.0392614	0	0	1.02178	6.83483	1.89219	6.86431	Up-regulated
TIMP4	15.3386	3.74474	0.741825	5.04801	4.46e-07	1.54e-06	1.13039	3.15505	2.04356	23.0675	30.275	32.3603	Up-regulated
AL590560.3	7.74562	3.74457	1.06275	3.52347	0.000425929	0.0011256	2.26078	1.05168	0	17.9414	7.56876	17.6511	Up-regulated
RPL3L	15.3611	3.74228	0.757792	4.9384	7.88e-07	2.68e-06	2.26078	2.10337	2.04356	19.6501	42.5743	23.5348	Up-regulated
ABCC13	5.08163	3.73909	1.34064	2.78904	0.00528649	0.0120414	1.13039	0	1.02178	19.6501	3.78438	4.90308	Up-regulated
SLC17A7	15.2296	3.73488	0.748299	4.99116	6e-07	2.06e-06	1.13039	2.10337	3.06535	21.3588	27.4367	36.2828	Up-regulated
ARC	38.1539	3.73153	0.472947	7.88995	3.02e-15	1.68e-14	6.78233	6.3101	3.06535	78.6005	58.6579	75.5074	Up-regulated
POM121L2	5.139	3.727	1.28425	2.90208	0.00370699	0.0086487	2.26078	0	0	10.2522	8.51485	9.80616	Up-regulated
SRP72P2	7.51638	3.72197	1.05638	3.52332	0.000426179	0.00112599	0	1.05168	2.04356	11.1066	13.2453	17.6511	Up-regulated
CABP7	10.0237	3.71773	0.919565	4.04293	5.28e-05	0.000154266	0	3.15505	1.02178	14.524	19.868	21.5735	Up-regulated
ATP1B2	22.5065	3.71679	0.623377	5.96234	2.49e-09	1e-08	0	6.3101	3.06535	33.3198	49.1969	43.1471	Up-regulated
AL023806.4	2.68762	3.71336	1.60353	2.31574	0.0205722	0.0421254	0	0	1.02178	2.56306	5.67657	6.86431	Up-regulated
TUBB3	47.7858	3.71121	0.423138	8.77066	1.78e-18	1.14e-17	10.1735	7.36178	3.06535	93.1245	96.5017	76.488	Up-regulated
AP000688.1	2.6475	3.69443	1.62304	2.27624	0.0228316	0.0462657	0	0	1.02178	5.12612	1.89219	7.84493	Up-regulated
AL596223.1	2.64673	3.69171	1.60506	2.30004	0.0214457	0.043697	0	1.05168	0	5.12612	2.83828	6.86431	Up-regulated
CDH12	2.64673	3.69171	1.60506	2.30004	0.0214457	0.043697	0	1.05168	0	5.12612	2.83828	6.86431	Up-regulated
WDR87	2.636	3.68904	1.59656	2.31062	0.0208537	0.0426447	0	0	1.02178	5.12612	3.78438	5.88369	Up-regulated
HBEGF	250.957	3.68038	0.183344	20.0737	1.25e-89	3.78e-88	45.2155	32.6022	31.6753	469.894	438.988	487.366	Up-regulated
PTX3	2.6273	3.67649	1.5979	2.30083	0.0214014	0.043615	1.13039	0	0	5.98047	4.73047	3.92246	Up-regulated
DNAJB3	2.58437	3.66414	1.63123	2.24624	0.0246888	0.0496114	0	0	1.02178	7.68918	1.89219	4.90308	Up-regulated
DLX2	201.152	3.66108	0.203761	17.9675	3.5e-72	8.14e-71	29.3901	21.0337	37.8059	364.809	382.222	371.653	Up-regulated
MEX3B	43.2135	3.65009	0.437832	8.33674	7.64e-17	4.58e-16	4.52155	5.25842	9.19604	76.0375	93.6634	70.6043	Up-regulated
AC006538.1	51.7151	3.61244	0.401685	8.99322	2.4e-19	1.6e-18	6.78233	7.36178	9.19604	80.3092	87.9868	118.655	Up-regulated
DLL1	7.08927	3.61211	1.07207	3.36927	0.000753675	0.00193633	1.13039	2.10337	0	8.54353	17.0297	13.7286	Up-regulated
TMEM151A	11.7697	3.60756	0.822526	4.38595	1.15e-05	3.58e-05	2.26078	2.10337	1.02178	17.9414	20.8141	26.4766	Up-regulated
LTK	4.624	3.60689	1.3205	2.73147	0.00630532	0.0141946	0	0	2.04356	10.2522	6.62266	8.82554	Up-regulated
HGFAC	16.4774	3.60685	0.705581	5.11189	3.19e-07	1.12e-06	4.52155	2.10337	1.02178	39.3003	28.3828	23.5348	Up-regulated
LINP1	23.4431	3.6027	0.582426	6.18567	6.18e-10	2.59e-09	5.65194	2.10337	3.06535	46.9894	40.6821	42.1665	Up-regulated
ZCCHC12	6.8446	3.57542	1.07763	3.31784	0.000907151	0.00230685	0	2.10337	1.02178	11.1066	17.0297	9.80616	Up-regulated
PIWIL4	6.81844	3.5455	1.07976	3.2836	0.00102489	0.00258661	2.26078	1.05168	0	13.6697	16.0836	7.84493	Up-regulated
CALCRL	4.41651	3.54044	1.36455	2.59458	0.00947059	0.0207195	0	0	2.04356	11.1066	10.407	2.94185	Up-regulated
PCDHA11	4.44535	3.51902	1.32688	2.6521	0.00799937	0.0177105	1.13039	1.05168	0	11.1066	9.46095	3.92246	Up-regulated
WWC2	26.7761	3.51817	0.542579	6.48415	8.92e-11	3.94e-10	7.91272	3.15505	2.04356	43.572	52.9813	50.992	Up-regulated
SUGT1P4-STRA6LP	30.8107	3.51084	0.501497	7.00072	2.55e-12	1.22e-11	3.39117	8.41347	3.06535	56.3873	57.7118	55.8951	Up-regulated
HUS1B	15.382	3.50365	0.724678	4.83477	1.33e-06	4.46e-06	2.26078	5.25842	0	28.1937	35.0055	21.5735	Up-regulated
NKPD1	56.039	3.48403	0.386798	9.00738	2.11e-19	1.41e-18	4.52155	9.46515	13.2832	99.105	80.418	129.441	Up-regulated
ANKRD36BP2	6.3858	3.47127	1.09653	3.16568	0.0015472	0.00381223	0	1.05168	2.04356	11.9609	7.56876	15.6899	Up-regulated
AC023908.3	6.39738	3.45391	1.08516	3.18285	0.00145835	0.00360541	1.13039	2.10337	0	11.9609	9.46095	13.7286	Up-regulated
AL645940.1	4.22446	3.43932	1.32084	2.60389	0.00921717	0.0202001	1.13039	0	1.02178	6.83483	8.51485	7.84493	Up-regulated
AP3B2	48.5778	3.43776	0.401414	8.56414	1.09e-17	6.78e-17	10.1735	10.5168	4.08713	74.3288	103.124	89.236	Up-regulated
GABRD	4.12794	3.43356	1.35895	2.52663	0.0115161	0.0247648	0	0	2.04356	10.2522	7.56876	4.90308	Up-regulated
RNF150	10.4242	3.42624	0.84125	4.07279	4.65e-05	0.000136536	1.13039	3.15505	1.02178	19.6501	17.9758	19.6123	Up-regulated
AC127496.1	10.3418	3.41432	0.847257	4.02985	5.58e-05	0.00016277	1.13039	2.10337	2.04356	14.524	24.5985	17.6511	Up-regulated
WFIKKN1	39.2613	3.41391	0.433033	7.88373	3.18e-15	1.77e-14	5.65194	6.3101	8.17426	78.6005	66.2266	70.6043	Up-regulated
STIMATE-MUSTN1	4.19669	3.40699	1.34193	2.53887	0.0111211	0.0239875	2.26078	0	0	9.39789	5.67657	7.84493	Up-regulated
C5AR1	65.6317	3.4054	0.337939	10.077	6.99e-24	5.47e-23	5.65194	13.6719	14.305	121.318	119.208	119.635	Up-regulated
AC010327.7	4.09378	3.40465	1.34909	2.52367	0.0116137	0.0249595	0	1.05168	1.02178	4.27177	11.3531	6.86431	Up-regulated
AC067751.1	4.10971	3.40402	1.35089	2.51983	0.0117411	0.0252233	1.13039	0	1.02178	11.9609	6.62266	3.92246	Up-regulated
KCNE5	6.0846	3.40319	1.11622	3.04885	0.00229722	0.00551823	0	1.05168	2.04356	17.0871	9.46095	6.86431	Up-regulated
AC108673.2	10.1207	3.35554	0.861138	3.89663	9.75e-05	0.000277039	4.52155	1.05168	0	20.5045	17.9758	16.6705	Up-regulated
BAIAP3	58.4639	3.35358	0.376183	8.91475	4.89e-19	3.21e-18	21.4774	5.25842	5.10891	104.231	108.801	105.907	Up-regulated
AKAP12	23.7735	3.34796	0.55682	6.01264	1.83e-09	7.42e-09	3.39117	2.10337	7.15248	39.3003	40.6821	50.0114	Up-regulated
LRAT	19.8826	3.34531	0.60169	5.55986	2.7e-08	1.02e-07	4.52155	4.20673	2.04356	39.3003	37.8438	31.3797	Up-regulated
CR2	5.81827	3.30133	1.11449	2.96217	0.00305474	0.00721972	1.13039	2.10337	0	9.39789	7.56876	14.7092	Up-regulated
ST3GAL6	5.84745	3.30058	1.11688	2.95518	0.00312485	0.00737484	2.26078	0	1.02178	8.54353	7.56876	15.6899	Up-regulated
CD7	9.74792	3.2967	0.875829	3.76409	0.000167155	0.000462803	4.52155	1.05168	0	23.0675	15.1375	14.7092	Up-regulated
IQCN	86.0736	3.28636	0.286424	11.4738	1.79e-30	1.7e-29	18.0862	13.6719	16.3485	153.784	167.459	147.092	Up-regulated
AC068279.2	3.80444	3.28077	1.39121	2.3582	0.0183636	0.0379841	0	2.10337	0	3.41741	9.46095	7.84493	Up-regulated
PCDHA3	15.3519	3.27932	0.694287	4.72329	2.32e-06	7.61e-06	5.65194	2.10337	1.02178	35.0285	19.868	28.4379	Up-regulated
DNAH7	3.70849	3.263	1.40739	2.31848	0.0204232	0.0418523	0	0	2.04356	8.54353	2.83828	8.82554	Up-regulated
HEY2	39.5926	3.26159	0.424912	7.67592	1.64e-14	8.83e-14	7.91272	7.36178	7.15248	57.2417	80.418	77.4686	Up-regulated
PCDH19	14.6406	3.23583	0.717209	4.51171	6.43e-06	2.04e-05	0	4.20673	4.08713	35.0285	16.0836	28.4379	Up-regulated
RPS6KA2-IT1	9.12328	3.22028	0.864058	3.72692	0.000193832	0.000532672	1.13039	2.10337	2.04356	19.6501	16.0836	13.7286	Up-regulated
GLP2R	7.22778	3.21955	0.990081	3.2518	0.00114676	0.00287151	0	1.05168	3.06535	16.2327	14.1914	8.82554	Up-regulated
ITIH3	3.6563	3.21738	1.41823	2.26858	0.0232936	0.0471127	0	2.10337	0	2.56306	10.407	6.86431	Up-regulated
CDKL5	31.0247	3.21622	0.479277	6.71056	1.94e-11	8.86e-11	5.65194	5.25842	7.15248	66.6396	41.6282	59.8176	Up-regulated
RHBG	10.9552	3.20569	0.790997	4.05272	5.06e-05	0.000148149	3.39117	1.05168	2.04356	17.9414	23.6524	17.6511	Up-regulated
ARX	5.55957	3.1978	1.18037	2.70914	0.00674575	0.0151289	3.39117	0	0	5.12612	17.9758	6.86431	Up-regulated
HELT	5.44019	3.19072	1.12193	2.84395	0.00445575	0.0102748	2.26078	0	1.02178	11.1066	10.407	7.84493	Up-regulated
AC116025.2	7.15589	3.1905	0.984595	3.24042	0.00119353	0.00298307	1.13039	0	3.06535	12.8153	15.1375	10.7868	Up-regulated
GDPD2	5.36962	3.18205	1.13256	2.80961	0.0049602	0.0113562	1.13039	0	2.04356	6.83483	9.46095	12.748	Up-regulated
SPSB4	5.2799	3.17395	1.15679	2.74375	0.0060742	0.0137175	0	1.05168	2.04356	8.54353	15.1375	4.90308	Up-regulated
ADCY10	10.6881	3.173	0.798532	3.97354	7.08e-05	0.000203992	2.26078	3.15505	1.02178	23.9219	15.1375	18.6317	Up-regulated
HMGN5	3.57767	3.16995	1.36932	2.31498	0.0206138	0.0421945	1.13039	1.05168	0	7.68918	4.73047	6.86431	Up-regulated
NMRAL2P	42.327	3.16765	0.406437	7.79369	6.51e-15	3.57e-14	3.39117	9.46515	12.2614	71.7657	75.6876	81.3911	Up-regulated
AC099667.1	5.31807	3.14719	1.12727	2.79186	0.00524056	0.0119482	2.26078	1.05168	0	9.39789	11.3531	7.84493	Up-regulated
RDH5	5.18655	3.13577	1.13901	2.75307	0.00590387	0.0133582	0	2.10337	1.02178	6.83483	11.3531	9.80616	Up-regulated
CD274	36.5186	3.13415	0.448934	6.9813	2.92e-12	1.4e-11	6.78233	11.5685	4.08713	61.5135	85.1485	50.0114	Up-regulated
TEX37	20.6721	3.12791	0.573295	5.45602	4.87e-08	1.81e-07	3.39117	2.10337	7.15248	41.009	33.1133	37.2634	Up-regulated
CLIP1-AS1	5.09816	3.12521	1.16885	2.67374	0.00750097	0.0166933	0	0	3.06535	10.2522	10.407	6.86431	Up-regulated
TMEM200B	10.2703	3.11929	0.808022	3.86041	0.000113198	0.000319019	1.13039	2.10337	3.06535	17.9414	23.6524	13.7286	Up-regulated
AC139100.2	3.44559	3.11473	1.37738	2.26134	0.0237382	0.0479441	1.13039	0	1.02178	5.98047	5.67657	6.86431	Up-regulated
NEO1	73.6416	3.11177	0.301723	10.3133	6.13e-25	4.98e-24	15.8254	11.5685	18.3921	136.697	121.1	138.267	Up-regulated
TBC1D8B	25.5998	3.11102	0.516528	6.02295	1.71e-09	6.97e-09	3.39117	4.20673	8.17426	38.4459	44.4664	54.9145	Up-regulated
KALRN	27.4096	3.10525	0.504039	6.16074	7.24e-10	3.02e-09	6.78233	7.36178	3.06535	49.5525	36.8977	60.7982	Up-regulated
SLC7A11	1585.38	3.10509	0.0724481	42.8595	0	0	292.771	369.141	326.97	2830.47	2702.05	2990.88	Up-regulated
LINC02798	20.452	3.0923	0.585502	5.28145	1.28e-07	4.62e-07	5.65194	6.3101	1.02178	29.048	46.3586	34.3216	Up-regulated
SCN4B	45.8308	3.09012	0.385456	8.0168	1.09e-15	6.18e-15	13.5647	5.25842	10.2178	74.3288	80.418	91.1973	Up-regulated
RIMKLA	127.769	3.07162	0.244638	12.5558	3.7e-36	4.15e-35	38.4332	23.137	20.4356	207.608	203.41	273.592	Up-regulated
CMBL	53.0358	3.06026	0.352795	8.67435	4.16e-18	2.63e-17	10.1735	9.46515	14.305	92.2702	86.0946	105.907	Up-regulated
AREG	52.8856	3.04726	0.351801	8.66188	4.64e-18	2.93e-17	14.695	10.5168	9.19604	85.4353	97.4478	100.023	Up-regulated
ELOVL4	375.885	3.03993	0.138443	21.9579	7.28e-107	2.74e-105	94.9526	60.9976	88.8951	633.076	682.134	695.257	Up-regulated
AL049840.8	6.57701	3.03522	1.00047	3.03378	0.00241511	0.00577679	2.26078	1.05168	1.02178	12.8153	6.62266	15.6899	Up-regulated
C4orf47	24.783	3.03061	0.535415	5.6603	1.51e-08	5.82e-08	11.3039	3.15505	2.04356	36.7372	44.4664	50.992	Up-regulated
SLC49A3	6.46701	3.02777	0.998168	3.03333	0.00241874	0.00578426	1.13039	1.05168	2.04356	15.3784	11.3531	7.84493	Up-regulated
ALOXE3	9.55192	3.01332	0.839813	3.58808	0.000333117	0.000891573	0	3.15505	3.06535	23.0675	11.3531	16.6705	Up-regulated
AC144831.1	7.94817	3.00545	0.912455	3.2938	0.000988415	0.00249946	0	3.15505	2.04356	15.3784	9.46095	17.6511	Up-regulated
CHMP4BP1	16.1275	3.00153	0.644187	4.6594	3.17e-06	1.03e-05	5.65194	2.10337	3.06535	23.0675	23.6524	39.2246	Up-regulated
AC092803.4	4.85456	2.99881	1.15172	2.60376	0.00922064	0.0202056	2.26078	1.05168	0	8.54353	10.407	6.86431	Up-regulated
ART5	4.70276	2.98492	1.16181	2.56921	0.0101932	0.0221488	0	1.05168	2.04356	6.83483	9.46095	8.82554	Up-regulated
AL357874.3	17.3896	2.98416	0.607899	4.90898	9.16e-07	3.1e-06	3.39117	5.25842	3.06535	35.0285	34.0594	23.5348	Up-regulated
SLC16A11	23.8117	2.98267	0.514882	5.79292	6.92e-09	2.72e-08	6.78233	5.25842	4.08713	41.8633	38.7899	46.0889	Up-regulated
ROPN1L	48.8053	2.98137	0.371162	8.03251	9.55e-16	5.45e-15	5.65194	15.7753	11.2396	85.4353	75.6876	99.0422	Up-regulated
TENM1	341.595	2.9757	0.145595	20.4381	7.67e-93	2.43e-91	66.6929	92.5481	71.5248	594.63	554.411	669.761	Up-regulated
PAG1	153.8	2.97329	0.210108	14.1513	1.83e-45	2.56e-44	25.9989	44.1707	33.7188	283.645	245.985	289.282	Up-regulated
LINC01686	4.76653	2.96943	1.16425	2.55052	0.0107562	0.023252	2.26078	0	1.02178	5.98047	7.56876	11.7674	Up-regulated
TBC1D10C	18.7827	2.96185	0.597067	4.96066	7.03e-07	2.39e-06	4.52155	7.36178	1.02178	41.009	28.3828	30.3991	Up-regulated
TRPV3	72.0655	2.96092	0.313014	9.4594	3.1e-21	2.2e-20	18.0862	21.0337	10.2178	114.483	110.693	157.879	Up-regulated
SLC24A4	12.4581	2.96091	0.729798	4.05716	4.97e-05	0.000145462	1.13039	5.25842	2.04356	17.9414	17.9758	30.3991	Up-regulated
SLC2A13	15.7859	2.95644	0.654251	4.51882	6.22e-06	1.97e-05	7.91272	1.05168	2.04356	23.0675	31.2211	29.4185	Up-regulated
AL442128.2	6.12625	2.94862	1.05006	2.80805	0.00498424	0.0114039	0	3.15505	1.02178	15.3784	12.2992	4.90308	Up-regulated
AP000347.1	16.9146	2.94766	0.632707	4.65881	3.18e-06	1.03e-05	2.26078	5.25842	4.08713	41.009	31.2211	17.6511	Up-regulated
PLEKHA5	4.65311	2.94126	1.18218	2.48801	0.0128462	0.0273722	1.13039	1.05168	1.02178	3.41741	7.56876	13.7286	Up-regulated
CLCN4	157.027	2.93932	0.203529	14.4418	2.82e-47	4.1e-46	35.042	41.0157	32.697	304.15	276.26	252.999	Up-regulated
FSCN1	850.746	2.92762	0.0883445	33.1387	8.24e-241	9.65e-239	180.862	190.355	220.705	1524.17	1519.43	1468.96	Up-regulated
ACVR1C	70.7387	2.91843	0.32403	9.00667	2.12e-19	1.41e-18	4.52155	17.8786	26.5663	129.862	122.046	123.558	Up-regulated
HIF1A-AS3	116.834	2.91178	0.234071	12.4397	1.59e-35	1.76e-34	28.2597	33.6539	20.4356	193.938	211.925	212.794	Up-regulated
ERFL	42.3447	2.91024	0.381327	7.63186	2.31e-14	1.24e-13	9.04311	9.46515	11.2396	69.2026	75.6876	79.4299	Up-regulated
OVOL1	351.822	2.89108	0.133086	21.7234	1.23e-104	4.54e-103	88.1703	85.1864	77.6555	600.61	639.56	619.749	Up-regulated
HIPK4	8.99547	2.89094	0.824329	3.50702	0.00045315	0.00119312	2.26078	2.10337	2.04356	12.8153	15.1375	19.6123	Up-regulated
AC243965.2	4.46126	2.88981	1.20085	2.40648	0.0161072	0.0337271	0	2.10337	1.02178	4.27177	6.62266	12.748	Up-regulated
LMCD1	55.2574	2.88668	0.332951	8.66999	4.32e-18	2.73e-17	13.5647	13.6719	12.2614	89.7071	98.3938	103.945	Up-regulated
FAM189A2	11.8423	2.88595	0.746946	3.86366	0.0001117	0.000315087	2.26078	0	6.13069	21.3588	23.6524	17.6511	Up-regulated
AC020661.3	5.87479	2.88161	1.0259	2.80887	0.00497153	0.011376	0	2.10337	2.04356	12.8153	9.46095	8.82554	Up-regulated
HKDC1	11.8864	2.87923	0.728337	3.95316	7.71e-05	0.000221136	2.26078	5.25842	1.02178	22.2132	17.0297	23.5348	Up-regulated
ATP8B2	26.6413	2.87391	0.48602	5.91314	3.36e-09	1.34e-08	5.65194	6.3101	7.15248	35.8828	55.8196	49.0308	Up-regulated
SLC9A3	19.1717	2.87296	0.570807	5.03315	4.82e-07	1.66e-06	4.52155	2.10337	7.15248	35.8828	35.9516	29.4185	Up-regulated
KCNG2	4.46371	2.85477	1.19151	2.39592	0.0165788	0.0346232	2.26078	1.05168	0	4.27177	11.3531	7.84493	Up-regulated
FZD8	37.9281	2.8524	0.415821	6.85966	6.9e-12	3.23e-11	9.04311	4.20673	14.305	56.3873	68.1188	75.5074	Up-regulated
CACNA2D2	149.183	2.84064	0.21004	13.5243	1.12e-41	1.43e-40	33.9117	41.0157	34.7406	301.587	230.847	252.999	Up-regulated
AC034102.6	5.69108	2.83654	1.0482	2.7061	0.00680794	0.0152572	0	1.05168	3.06535	13.6697	8.51485	7.84493	Up-regulated
AC008870.3	10.0135	2.82977	0.783296	3.61265	0.000303083	0.000815746	1.13039	2.10337	4.08713	17.9414	13.2453	21.5735	Up-regulated
CYCSP6	15.6401	2.81776	0.638513	4.41301	1.02e-05	3.17e-05	1.13039	5.25842	5.10891	18.7958	32.1672	31.3797	Up-regulated
TUBB2A	807.137	2.81739	0.0878444	32.0725	1.07e-225	1.14e-223	206.861	208.233	186.986	1378.93	1440.9	1420.91	Up-regulated
AC005336.1	49.8466	2.81511	0.354604	7.93873	2.04e-15	1.15e-14	9.04311	17.8786	10.2178	97.3963	86.0946	78.4493	Up-regulated
MRO	8.67878	2.81457	0.841122	3.3462	0.00081926	0.00209704	4.52155	1.05168	1.02178	13.6697	15.1375	16.6705	Up-regulated
AL021997.2	21.4511	2.8144	0.556427	5.05799	4.24e-07	1.47e-06	6.78233	6.3101	3.06535	54.6786	26.4907	31.3797	Up-regulated
DCLK2	113.669	2.80973	0.230962	12.1654	4.75e-34	5.05e-33	22.6078	33.6539	28.6099	195.647	203.41	198.084	Up-regulated
AL136169.1	9.93722	2.80958	0.816462	3.44117	0.000579209	0.00150542	2.26078	4.20673	1.02178	29.048	12.2992	10.7868	Up-regulated
SYP	222.881	2.80723	0.167979	16.7117	1.08e-62	2.13e-61	47.4763	67.3077	52.1109	396.42	368.977	404.994	Up-regulated
NXPH3	28.2134	2.8034	0.472023	5.9391	2.87e-09	1.15e-08	3.39117	9.46515	8.17426	43.572	60.5501	44.1277	Up-regulated
SYN2	6.97288	2.80271	0.947119	2.9592	0.00308441	0.00728662	0	1.05168	4.08713	14.524	10.407	11.7674	Up-regulated
HTRA3	5.7789	2.79901	1.06753	2.62195	0.0087427	0.019237	3.39117	1.05168	0	4.27177	14.1914	11.7674	Up-regulated
CYP4F2	4.21485	2.79767	1.2434	2.25001	0.0244483	0.0491789	0	3.15505	0	8.54353	3.78438	9.80616	Up-regulated
SLAMF7	8.51176	2.79056	0.837019	3.33393	0.000856284	0.0021858	3.39117	2.10337	1.02178	12.8153	17.0297	14.7092	Up-regulated
TRPC1	29.3796	2.78735	0.455922	6.11365	9.74e-10	4.02e-09	4.52155	8.41347	9.19604	46.9894	46.3586	60.7982	Up-regulated
AC005081.1	4.18348	2.78453	1.2092	2.30278	0.021291	0.0434189	1.13039	0	2.04356	8.54353	9.46095	3.92246	Up-regulated
NPIPB2	93.8128	2.78394	0.268894	10.3533	4.04e-25	3.31e-24	24.8685	12.6202	33.7188	147.803	170.297	173.569	Up-regulated
FGF22	4.30386	2.77773	1.22166	2.27373	0.0229819	0.0465527	3.39117	0	0	5.12612	9.46095	7.84493	Up-regulated
RIMBP3	11.1499	2.776	0.751646	3.69323	0.000221426	0.000604934	3.39117	2.10337	3.06535	27.3393	10.407	20.5929	Up-regulated
MAGEC2	8.35283	2.77472	0.872531	3.18008	0.00147233	0.00363704	1.13039	4.20673	1.02178	13.6697	8.51485	21.5735	Up-regulated
ERVE-1	8.46924	2.77205	0.894646	3.09848	0.00194513	0.00472061	4.52155	0	2.04356	6.83483	22.7063	14.7092	Up-regulated
FOSB	133.339	2.76571	0.222546	12.4276	1.85e-35	2.04e-34	39.5636	25.2404	37.8059	197.356	243.146	256.921	Up-regulated
AC008443.4	8.32447	2.76546	0.838651	3.29751	0.000975456	0.00246824	2.26078	2.10337	2.04356	12.8153	17.9758	12.748	Up-regulated
GREB1	30.3693	2.76411	0.448349	6.1651	7.04e-10	2.94e-09	4.52155	10.5168	8.17426	46.1351	51.0891	61.7788	Up-regulated
COL4A4	11.0778	2.76017	0.769668	3.58619	0.000335548	0.000897938	2.26078	5.25842	1.02178	11.9609	30.275	15.6899	Up-regulated
AC015911.8	4.07581	2.75279	1.20342	2.28747	0.0221684	0.0450539	0	1.05168	2.04356	5.98047	8.51485	6.86431	Up-regulated
ATF3	600.771	2.73844	0.105591	25.9344	2.72e-148	1.63e-146	149.211	143.029	176.768	1009.85	1000.02	1125.75	Up-regulated
LHFPL6	29.9488	2.73839	0.445765	6.14313	8.09e-10	3.36e-09	5.65194	11.5685	6.13069	50.4069	52.9813	52.9533	Up-regulated
MYO7A	39.4319	2.73686	0.384316	7.12139	1.07e-12	5.24e-12	9.04311	10.5168	11.2396	69.2026	72.8493	63.74	Up-regulated
PTPRG	6.80151	2.73243	0.944708	2.89236	0.00382361	0.00889849	2.26078	0	3.06535	8.54353	14.1914	12.748	Up-regulated
WNT11	35.3509	2.72981	0.406145	6.72126	1.8e-11	8.26e-11	11.3039	7.36178	9.19604	58.096	63.3883	62.7594	Up-regulated
AL133230.2	4.109	2.72642	1.20737	2.25814	0.0239368	0.048295	2.26078	0	1.02178	6.83483	4.73047	9.80616	Up-regulated
OPLAH	9.46585	2.72529	0.782765	3.48162	0.000498386	0.00130677	2.26078	2.10337	3.06535	13.6697	16.0836	19.6123	Up-regulated
RN7SL268P	12.1797	2.72426	0.690936	3.94286	8.05e-05	0.000230584	3.39117	4.20673	2.04356	23.9219	18.9219	20.5929	Up-regulated
NPPC	4.04804	2.72255	1.1863	2.295	0.0217332	0.0442323	1.13039	1.05168	1.02178	8.54353	5.67657	6.86431	Up-regulated
AC241584.1	9.54454	2.71267	0.819896	3.30855	0.0009378	0.00237802	5.65194	0	2.04356	11.1066	20.8141	17.6511	Up-regulated
C1QL4	27.9615	2.71055	0.490262	5.52878	3.22e-08	1.21e-07	3.39117	8.41347	10.2178	47.8438	31.2211	66.6819	Up-regulated
LINC02861	10.7319	2.7059	0.744582	3.63411	0.000278937	0.000754357	4.52155	1.05168	3.06535	23.0675	17.9758	14.7092	Up-regulated
VWA5B2	41.1547	2.70548	0.391137	6.91695	4.61e-12	2.19e-11	5.65194	9.46515	17.3703	64.9309	68.1188	81.3911	Up-regulated
EIF4G3	9.27484	2.69022	0.784107	3.43093	0.00060151	0.00156073	2.26078	3.15505	2.04356	14.524	17.9758	15.6899	Up-regulated
DNAH6	9.11813	2.68759	0.81962	3.27907	0.00104151	0.00262453	0	3.15505	4.08713	19.6501	17.0297	10.7868	Up-regulated
PGF	44.8054	2.68463	0.357428	7.51096	5.87e-14	3.08e-13	10.1735	13.6719	12.2614	77.7462	79.472	75.5074	Up-regulated
KCNS3	9.11548	2.68177	0.821661	3.26384	0.00109913	0.00276097	0	3.15505	4.08713	14.524	11.3531	21.5735	Up-regulated
ARL15	85.2454	2.67302	0.268487	9.95584	2.38e-23	1.82e-22	21.4774	24.1887	23.501	121.318	152.321	168.666	Up-regulated
IZUMO1	26.0284	2.67174	0.487312	5.4826	4.19e-08	1.56e-07	3.39117	6.3101	11.2396	35.8828	45.4125	53.9339	Up-regulated
PYGM	17.0032	2.6693	0.583363	4.57571	4.75e-06	1.52e-05	4.52155	6.3101	3.06535	34.1741	26.4907	27.4572	Up-regulated
PROCR	15.751	2.6666	0.621798	4.28854	1.8e-05	5.49e-05	5.65194	6.3101	1.02178	33.3198	22.7063	25.496	Up-regulated
SLC9A3-AS1	205.133	2.65516	0.171901	15.4458	8.05e-54	1.33e-52	65.5625	43.119	60.2852	367.372	344.378	350.08	Up-regulated
SCG2	5.09093	2.65304	1.07899	2.45883	0.0139392	0.0295047	0	1.05168	3.06535	11.9609	6.62266	7.84493	Up-regulated
AC245297.1	14.0931	2.64612	0.650152	4.07001	4.7e-05	0.000138063	2.26078	3.15505	6.13069	22.2132	32.1672	18.6317	Up-regulated
THEGL	5.1098	2.64548	1.08128	2.44662	0.0144202	0.0304625	1.13039	0	3.06535	11.9609	5.67657	8.82554	Up-regulated
AL662890.1	20.5562	2.64301	0.533754	4.95174	7.36e-07	2.5e-06	4.52155	6.3101	6.13069	36.7372	26.4907	43.1471	Up-regulated
LAG3	6.39203	2.63984	0.956123	2.76098	0.00576276	0.0130555	1.13039	2.10337	2.04356	13.6697	5.67657	13.7286	Up-regulated
TUBB2B	106.454	2.63914	0.237482	11.113	1.08e-28	9.81e-28	27.1293	23.137	37.8059	169.162	187.327	194.162	Up-regulated
SAMD14	5.11077	2.63692	1.10831	2.37923	0.0173487	0.0360904	1.13039	0	3.06535	3.41741	13.2453	9.80616	Up-regulated
CYP2W1	23.2351	2.63338	0.563171	4.67598	2.93e-06	9.53e-06	11.3039	1.05168	7.15248	46.1351	20.8141	52.9533	Up-regulated
JCAD	43.2184	2.63229	0.375257	7.01462	2.31e-12	1.11e-11	5.65194	13.6719	16.3485	68.3483	70.9571	84.333	Up-regulated
AC005326.1	8.81744	2.61256	0.815502	3.20362	0.00135713	0.00337386	1.13039	4.20673	2.04356	14.524	10.407	20.5929	Up-regulated
FBXW10	23.8392	2.6042	0.498676	5.22223	1.77e-07	6.31e-07	5.65194	6.3101	8.17426	37.5916	53.9274	31.3797	Up-regulated
SDAD1P1	75.1344	2.60382	0.283968	9.16941	4.76e-20	3.24e-19	14.695	25.2404	23.501	145.24	109.747	132.383	Up-regulated
SOCS2	22.5916	2.59779	0.516778	5.02691	4.98e-07	1.72e-06	6.78233	9.46515	3.06535	48.6981	30.275	37.2634	Up-regulated
BHMT2	66.3631	2.59172	0.293026	8.84467	9.18e-19	5.96e-18	22.6078	19.982	14.305	117.046	116.37	107.868	Up-regulated
AC023818.1	9.90768	2.57235	0.746492	3.44591	0.000569133	0.00148176	3.39117	3.15505	2.04356	17.0871	15.1375	18.6317	Up-regulated
AC027373.1	30.7714	2.57081	0.438043	5.86886	4.39e-09	1.75e-08	9.04311	4.20673	13.2832	50.4069	58.6579	49.0308	Up-regulated
NRIP3	123.061	2.56778	0.217059	11.8299	2.74e-32	2.74e-31	31.6509	41.0157	33.7188	192.23	229.901	209.852	Up-regulated
RAB39A	8.52775	2.56192	0.821233	3.1196	0.00181096	0.00441601	1.13039	4.20673	2.04356	19.6501	10.407	13.7286	Up-regulated
STYK1	343.177	2.55955	0.133331	19.197	3.92e-82	1.07e-80	80.2576	100.962	116.483	601.465	596.04	563.854	Up-regulated
AL139260.1	23.196	2.55941	0.492958	5.19195	2.08e-07	7.39e-07	5.65194	5.25842	9.19604	41.8633	34.0594	43.1471	Up-regulated
RASSF6	77.5801	2.55891	0.275334	9.29383	1.49e-20	1.03e-19	30.5205	21.0337	16.3485	123.881	131.507	142.189	Up-regulated
CYP27B1	15.8612	2.55596	0.590287	4.33002	1.49e-05	4.58e-05	3.39117	6.3101	4.08713	26.485	27.4367	27.4572	Up-regulated
CDH4	4.91578	2.55506	1.075	2.3768	0.0174636	0.0363013	2.26078	0	2.04356	6.83483	7.56876	10.7868	Up-regulated
AC127526.5	12.297	2.55421	0.67521	3.78284	0.00015505	0.000431125	5.65194	2.10337	3.06535	20.5045	18.9219	23.5348	Up-regulated
AOC2	38.635	2.54641	0.393546	6.47044	9.77e-11	4.3e-10	4.52155	15.7753	13.2832	63.2222	62.4422	72.5656	Up-regulated
AC060766.7	8.56947	2.54478	0.817483	3.11295	0.00185229	0.00451165	3.39117	3.15505	1.02178	10.2522	19.868	13.7286	Up-regulated
PDGFD	6.14147	2.54129	0.964153	2.63578	0.00839448	0.018524	3.39117	2.10337	0	11.1066	9.46095	10.7868	Up-regulated
PRR7-AS1	53.54	2.53839	0.339584	7.47499	7.72e-14	4.02e-13	22.6078	11.5685	13.2832	83.7266	112.585	77.4686	Up-regulated
CACNA1G	12.0978	2.53788	0.674338	3.76352	0.000167538	0.000463743	3.39117	4.20673	3.06535	21.3588	17.0297	23.5348	Up-regulated
TIPARP	950.771	2.53113	0.0826867	30.6111	8.71e-206	8.4e-204	257.729	306.04	276.903	1668.55	1516.59	1678.81	Up-regulated
MAP6	8.44217	2.52783	0.805225	3.13929	0.0016936	0.00414918	3.39117	2.10337	2.04356	17.0871	12.2992	13.7286	Up-regulated
CEND1	15.4623	2.52279	0.621239	4.0609	4.89e-05	0.000143288	2.26078	3.15505	8.17426	23.0675	20.8141	35.3022	Up-regulated
SLC7A8	4.86045	2.51634	1.08672	2.31554	0.0205832	0.0421399	3.39117	1.05168	0	10.2522	6.62266	7.84493	Up-regulated
SLFN12L	7.14725	2.51137	0.881684	2.84838	0.00439422	0.0101504	2.26078	3.15505	1.02178	16.2327	10.407	9.80616	Up-regulated
ZNF252P-AS1	15.5163	2.50803	0.596429	4.20508	2.61e-05	7.85e-05	6.78233	3.15505	4.08713	29.048	26.4907	23.5348	Up-regulated
CAPN12	4.70233	2.50569	1.11394	2.24939	0.0244879	0.0492493	0	3.15505	1.02178	6.83483	12.2992	4.90308	Up-regulated
OSGIN1	829.631	2.49632	0.0883078	28.2684	8.45e-176	6.31e-174	229.469	241.887	276.903	1372.09	1507.13	1350.31	Up-regulated
PSMD6-AS2	16.4397	2.49626	0.59166	4.21908	2.45e-05	7.39e-05	3.39117	7.36178	4.08713	37.5916	23.6524	22.5542	Up-regulated
AC067930.2	7.03838	2.495	0.876943	2.84511	0.00443967	0.0102432	1.13039	3.15505	2.04356	12.8153	12.2992	10.7868	Up-regulated
RBM11	77.6784	2.49298	0.267518	9.31894	1.18e-20	8.18e-20	23.7382	22.0854	24.5228	146.094	119.208	130.422	Up-regulated
AC005534.1	5.85311	2.49234	0.984221	2.5323	0.0113316	0.0243974	1.13039	3.15505	1.02178	15.3784	7.56876	6.86431	Up-regulated
MIR324	4.70213	2.49186	1.06636	2.33678	0.0194506	0.0400369	1.13039	2.10337	1.02178	8.54353	7.56876	7.84493	Up-regulated
BX640514.2	40.0583	2.48849	0.371578	6.69709	2.13e-11	9.69e-11	13.5647	13.6719	9.19604	61.5135	74.7415	67.6625	Up-regulated
AC024933.2	4.79451	2.48624	1.10115	2.25785	0.0239548	0.0483223	3.39117	1.05168	0	5.12612	11.3531	7.84493	Up-regulated
AC068946.2	4.65127	2.48245	1.08494	2.2881	0.0221315	0.0449831	1.13039	1.05168	2.04356	11.1066	4.73047	7.84493	Up-regulated
MRPS24	33.0301	2.48179	0.421978	5.88133	4.07e-09	1.62e-08	14.695	8.41347	7.15248	42.7177	62.4422	62.7594	Up-regulated
DAPP1	323.468	2.4716	0.129777	19.045	7.22e-81	1.94e-79	102.865	96.7549	97.0693	556.184	552.519	535.416	Up-regulated
KRT8P33	15.3147	2.46786	0.642875	3.83879	0.000123643	0.000347405	9.04311	4.20673	1.02178	23.0675	36.8977	17.6511	Up-regulated
AGBL2	9.33972	2.46378	0.762432	3.23148	0.00123152	0.00307493	4.52155	2.10337	2.04356	13.6697	17.0297	16.6705	Up-regulated
LURAP1L-AS1	7.01959	2.46115	0.900976	2.73165	0.00630177	0.0141896	4.52155	1.05168	1.02178	15.3784	12.2992	7.84493	Up-regulated
LRRC37A11P	5.81993	2.45855	0.978772	2.51187	0.0120092	0.0257502	3.39117	0	2.04356	10.2522	10.407	8.82554	Up-regulated
UCKL1-AS1	60.9067	2.44412	0.315348	7.75055	9.15e-15	4.97e-14	27.1293	9.46515	20.4356	111.92	97.4478	99.0422	Up-regulated
ZNF404	214.525	2.43859	0.160174	15.2247	2.43e-52	3.94e-51	67.8233	68.3594	64.3723	374.207	336.81	375.576	Up-regulated
AC003072.1	13.728	2.43804	0.630306	3.86803	0.00010972	0.000309705	5.65194	2.10337	5.10891	22.2132	20.8141	26.4766	Up-regulated
AC011455.6	9.06426	2.43717	0.77974	3.12562	0.00177433	0.0043336	1.13039	5.25842	2.04356	17.0871	15.1375	13.7286	Up-regulated
IZUMO4	35.0891	2.42671	0.395221	6.14012	8.25e-10	3.42e-09	11.3039	7.36178	14.305	58.9504	54.8735	63.74	Up-regulated
EGR1	853.906	2.42119	0.0826715	29.2869	1.52e-188	1.28e-186	252.077	278.696	274.859	1501.1	1440.9	1375.8	Up-regulated
RORA-AS1	5.71113	2.41869	1.00057	2.41732	0.0156354	0.032813	3.39117	1.05168	1.02178	6.83483	16.0836	5.88369	Up-regulated
NCR3LG1	40.216	2.41241	0.376074	6.41472	1.41e-10	6.14e-10	9.04311	11.5685	17.3703	71.7657	76.6337	54.9145	Up-regulated
B4GALT6	151.606	2.39806	0.189148	12.6782	7.81e-37	8.9e-36	47.4763	50.4808	47.002	236.656	256.392	271.631	Up-regulated
MAP2	533.884	2.39391	0.104485	22.9116	3.56e-116	1.52e-114	175.21	166.166	170.638	858.625	862.838	969.829	Up-regulated
FAM238C	49.5692	2.39115	0.339079	7.05191	1.76e-12	8.58e-12	9.04311	16.8269	21.4574	92.2702	82.3102	75.5074	Up-regulated
MIR22HG	153.428	2.3891	0.19018	12.5623	3.4e-36	3.82e-35	61.041	44.1707	42.9149	263.995	255.446	252.999	Up-regulated
CNRIP1	7.74844	2.38816	0.822298	2.90425	0.00368136	0.0085964	2.26078	2.10337	3.06535	11.1066	13.2453	14.7092	Up-regulated
TXK	5.46641	2.38286	1.02471	2.3254	0.0200508	0.0411442	0	4.20673	1.02178	11.1066	5.67657	10.7868	Up-regulated
ASCL5	20.9181	2.37244	0.506224	4.68653	2.78e-06	9.07e-06	9.04311	4.20673	7.15248	35.8828	37.8438	31.3797	Up-regulated
ASPDH	9.85401	2.37005	0.752861	3.14805	0.00164363	0.00403645	2.26078	6.3101	1.02178	19.6501	14.1914	15.6899	Up-regulated
RAPSN	5.50218	2.36945	0.973757	2.43331	0.0149614	0.0315158	2.26078	2.10337	1.02178	10.2522	7.56876	9.80616	Up-regulated
LUCAT1	141.235	2.36742	0.199529	11.865	1.8e-32	1.81e-31	42.9548	57.8426	36.7842	232.384	245.039	232.406	Up-regulated
AL139385.1	77.7801	2.35124	0.269952	8.70985	3.04e-18	1.94e-17	22.6078	18.9303	34.7406	139.26	131.507	119.635	Up-regulated
CCN3	15.0413	2.35014	0.598092	3.92939	8.52e-05	0.000243429	2.26078	5.25842	7.15248	27.3393	21.7602	26.4766	Up-regulated
LINC01978	6.38835	2.34892	0.927399	2.53281	0.0113153	0.0243671	0	2.10337	4.08713	11.9609	11.3531	8.82554	Up-regulated
CHRM4	15.2914	2.3459	0.61099	3.83951	0.000123279	0.000346427	7.91272	4.20673	3.06535	21.3588	18.9219	36.2828	Up-regulated
TENT5C	707.397	2.34177	0.091294	25.6508	4.14e-145	2.44e-143	233.99	230.319	235.01	1202.08	1093.69	1249.3	Up-regulated
SLC25A34	9.6771	2.33962	0.770901	3.03492	0.00240599	0.00575626	2.26078	6.3101	1.02178	18.7958	19.868	9.80616	Up-regulated
FOSL1	237.978	2.33874	0.154975	15.0911	1.85e-51	2.97e-50	80.2576	69.4111	85.8297	358.828	429.527	404.014	Up-regulated
HAP1	168.853	2.33277	0.181753	12.8349	1.05e-37	1.22e-36	67.8233	49.4291	51.0891	297.315	261.122	286.34	Up-regulated
AC009229.1	14.0132	2.33046	0.615208	3.78809	0.000151812	0.000422507	6.78233	4.20673	3.06535	23.9219	26.4907	19.6123	Up-regulated
MKNK1-AS1	8.41543	2.32179	0.816156	2.84478	0.00444418	0.0102512	0	5.25842	3.06535	17.0871	11.3531	13.7286	Up-regulated
CABP1	7.4579	2.3214	0.834258	2.78259	0.00539275	0.0122704	2.26078	2.10337	3.06535	9.39789	14.1914	13.7286	Up-regulated
TPPP	53.3748	2.31928	0.325065	7.13481	9.69e-13	4.76e-12	19.2166	22.0854	12.2614	87.9984	74.7415	103.945	Up-regulated
MARCHF3	93.9033	2.31915	0.240737	9.63356	5.77e-22	4.22e-21	36.1724	30.4988	27.5881	146.094	175.974	147.092	Up-regulated
AC145098.2	70.8353	2.31835	0.29872	7.76094	8.43e-15	4.59e-14	16.9558	15.7753	37.8059	107.649	115.424	131.403	Up-regulated
AC124016.2	7.48071	2.31763	0.876707	2.64356	0.00820391	0.0181241	3.39117	1.05168	3.06535	11.1066	5.67657	20.5929	Up-regulated
AC027288.3	19.0672	2.31611	0.542156	4.27203	1.94e-05	5.89e-05	4.52155	10.5168	4.08713	36.7372	35.0055	23.5348	Up-regulated
ISL2	74.4325	2.31502	0.265863	8.70759	3.1e-18	1.97e-17	25.9989	25.2404	23.501	114.483	122.046	135.325	Up-regulated
AC025048.2	18.0723	2.31487	0.563562	4.10758	4e-05	0.000118153	5.65194	5.25842	7.15248	17.0871	34.0594	39.2246	Up-regulated
RAB30	344.333	2.31272	0.128943	17.936	6.17e-72	1.43e-70	106.257	119.892	119.549	563.873	529.813	626.613	Up-regulated
APOE	20.0333	2.3122	0.518244	4.46161	8.13e-06	2.55e-05	5.65194	4.20673	10.2178	37.5916	33.1133	29.4185	Up-regulated
ADM5	12.774	2.30951	0.663755	3.47946	0.000502422	0.00131684	6.78233	1.05168	5.10891	23.0675	15.1375	25.496	Up-regulated
PROZ	8.52829	2.30855	0.78158	2.9537	0.00313992	0.00740795	4.52155	2.10337	2.04356	13.6697	16.0836	12.748	Up-regulated
ANKRD37	86.5627	2.30573	0.256363	8.99399	2.38e-19	1.59e-18	24.8685	34.7056	27.5881	128.153	132.453	171.608	Up-regulated
TUBB6	5185.43	2.30528	0.0362783	63.5445	0	0	1778.1	1685.85	1771.77	8442.72	8848.82	8585.29	Up-regulated
AOC3	27.3435	2.29837	0.435702	5.27508	1.33e-07	4.78e-07	9.04311	8.41347	10.2178	40.1546	50.143	46.0889	Up-regulated
KLF4	268.491	2.29305	0.145074	15.8061	2.82e-56	4.96e-55	85.9095	109.375	77.6555	430.594	447.503	459.909	Up-regulated
RASD1	14.5375	2.29234	0.626394	3.65958	0.000252631	0.000685467	1.13039	9.46515	4.08713	28.1937	20.8141	23.5348	Up-regulated
BTN1A1	6.33463	2.28855	0.923468	2.47821	0.0132044	0.0280741	3.39117	2.10337	1.02178	8.54353	16.0836	6.86431	Up-regulated
WIPF3	13.4823	2.28787	0.625309	3.65878	0.000253423	0.00068744	2.26078	5.25842	6.13069	23.0675	25.5446	18.6317	Up-regulated
EGF	242.921	2.28601	0.14698	15.5532	1.51e-54	2.56e-53	74.6056	86.238	86.8515	415.216	394.521	400.091	Up-regulated
GPR155	12.4583	2.27673	0.663713	3.4303	0.000602922	0.00156402	4.52155	5.25842	3.06535	26.485	23.6524	11.7674	Up-regulated
AC004069.1	6.25895	2.27615	0.911248	2.49784	0.0124951	0.0266933	3.39117	1.05168	2.04356	12.8153	10.407	7.84493	Up-regulated
CARNS1	9.22165	2.2637	0.745084	3.03818	0.00238014	0.00569952	2.26078	3.15505	4.08713	17.9414	15.1375	12.748	Up-regulated
TBX1	7.17516	2.25799	0.844708	2.6731	0.00751549	0.0167239	2.26078	3.15505	2.04356	15.3784	10.407	9.80616	Up-regulated
AC020907.5	7.11553	2.25589	0.882127	2.55734	0.0105477	0.0228336	0	5.25842	2.04356	9.39789	13.2453	12.748	Up-regulated
LGI4	29.6105	2.25435	0.429922	5.24363	1.57e-07	5.64e-07	6.78233	10.5168	13.2832	38.4459	59.604	49.0308	Up-regulated
DLG2	40.8486	2.25371	0.376696	5.98283	2.19e-09	8.86e-09	13.5647	9.46515	19.4139	76.0375	77.5798	49.0308	Up-regulated
AL357079.1	12.2539	2.2536	0.645365	3.49198	0.00047946	0.00125992	3.39117	4.20673	5.10891	22.2132	17.0297	21.5735	Up-regulated
SLC35G2	20.5785	2.25313	0.528011	4.26719	1.98e-05	6.01e-05	7.91272	11.5685	2.04356	37.5916	36.8977	27.4572	Up-regulated
AC012313.2	52.3702	2.25292	0.313847	7.1784	7.05e-13	3.5e-12	20.347	16.8269	17.3703	78.6005	89.879	91.1973	Up-regulated
COL4A1	28.5897	2.2522	0.423229	5.32147	1.03e-07	3.74e-07	7.91272	11.5685	10.2178	50.4069	47.3047	44.1277	Up-regulated
IFI6	177.014	2.24967	0.178276	12.619	1.66e-36	1.88e-35	65.5625	57.8426	61.3069	292.189	329.241	255.941	Up-regulated
TEX14	21.2819	2.24791	0.514882	4.36588	1.27e-05	3.92e-05	5.65194	5.25842	11.2396	47.8438	31.2211	26.4766	Up-regulated
LAMP3	149.321	2.24751	0.188382	11.9306	8.2e-33	8.33e-32	57.6498	45.2224	53.1327	244.345	231.793	263.786	Up-regulated
RGPD2	56.2269	2.24683	0.308975	7.27187	3.55e-13	1.79e-12	22.6078	15.7753	20.4356	99.9594	77.5798	101.003	Up-regulated
INA	325.291	2.24544	0.126545	17.7442	1.91e-70	4.33e-69	108.517	119.892	111.374	533.971	556.304	521.688	Up-regulated
AC245060.6	11.2638	2.24392	0.69014	3.25139	0.00114842	0.002875	5.65194	1.05168	5.10891	15.3784	21.7602	18.6317	Up-regulated
ZACN	6.17815	2.24076	0.933051	2.40154	0.016326	0.0341585	3.39117	3.15505	0	9.39789	12.2992	8.82554	Up-regulated
GLCCI1	334.499	2.23797	0.125731	17.7997	7.11e-71	1.62e-69	127.734	110.427	113.418	572.417	553.465	529.533	Up-regulated
AL035661.1	334.338	2.23479	0.125013	17.8764	1.8e-71	4.14e-70	107.387	127.254	116.483	540.806	561.034	553.067	Up-regulated
AL132780.1	54.5513	2.23172	0.311264	7.16986	7.51e-13	3.72e-12	14.695	23.137	19.4139	82.0179	87.0407	101.003	Up-regulated
AC012531.1	10.9628	2.22879	0.768204	2.90129	0.00371624	0.0086684	2.26078	0	9.19604	21.3588	10.407	22.5542	Up-regulated
TNFRSF1B	7.08299	2.22709	0.848461	2.62486	0.00866841	0.0190853	3.39117	1.05168	3.06535	12.8153	10.407	11.7674	Up-regulated
ISM2	8.91335	2.22455	0.830186	2.67958	0.00737155	0.0164258	1.13039	0	8.17426	15.3784	17.0297	11.7674	Up-regulated
AL606489.1	8.06197	2.22029	0.791585	2.80486	0.00503377	0.0115062	3.39117	2.10337	3.06535	11.9609	16.0836	11.7674	Up-regulated
MCF2L2	6.97616	2.21454	0.862507	2.56756	0.0102417	0.0222407	2.26078	2.10337	3.06535	17.0871	8.51485	8.82554	Up-regulated
SCN2A	6.92845	2.20855	0.861521	2.56355	0.0103608	0.0224674	1.13039	2.10337	4.08713	10.2522	14.1914	9.80616	Up-regulated
TMEM86A	41.6012	2.20575	0.379654	5.8099	6.25e-09	2.46e-08	11.3039	7.36178	25.5446	66.6396	67.1727	71.585	Up-regulated
AL078459.1	12.9489	2.20267	0.624974	3.52442	0.000424418	0.00112216	4.52155	5.25842	4.08713	19.6501	25.5446	18.6317	Up-regulated
AL807752.5	5.91932	2.19985	0.945844	2.3258	0.0200291	0.0411076	1.13039	3.15505	2.04356	13.6697	4.73047	10.7868	Up-regulated
FNDC4	34.8705	2.19964	0.406896	5.4059	6.45e-08	2.37e-07	15.8254	5.25842	16.3485	52.9699	49.1969	69.6237	Up-regulated
RNF103-CHMP3	5.87616	2.19927	0.963195	2.28331	0.0224122	0.0455105	0	2.10337	4.08713	5.98047	12.2992	10.7868	Up-regulated
AC124798.1	5.92233	2.19668	0.940008	2.33687	0.0194459	0.0400333	1.13039	4.20673	1.02178	12.8153	8.51485	7.84493	Up-regulated
AC008443.6	28.7015	2.19495	0.455107	4.82293	1.41e-06	4.72e-06	6.78233	18.9303	5.10891	48.6981	39.736	52.9533	Up-regulated
AL135905.1	18.4304	2.18534	0.565313	3.86572	0.000110761	0.00031252	1.13039	6.3101	12.2614	35.8828	24.5985	30.3991	Up-regulated
C19orf38	18.7768	2.18379	0.523825	4.16892	3.06e-05	9.14e-05	7.91272	5.25842	7.15248	23.9219	33.1133	35.3022	Up-regulated
AC060766.5	7.93446	2.17809	0.858649	2.53664	0.0111921	0.0241261	3.39117	4.20673	1.02178	4.27177	16.0836	18.6317	Up-regulated
DARS-AS1	25.3666	2.17507	0.471117	4.61684	3.9e-06	1.26e-05	9.04311	6.3101	12.2614	58.096	32.1672	34.3216	Up-regulated
HSD17B11	86.3194	2.17455	0.242413	8.97044	2.95e-19	1.95e-18	33.9117	30.4988	29.6317	145.24	130.561	148.073	Up-regulated
TMEM98	7.63071	2.17269	0.921133	2.35871	0.0183384	0.0379503	0	0	8.17426	14.524	12.2992	10.7868	Up-regulated
ULBP1	233.092	2.16986	0.153163	14.1669	1.47e-45	2.05e-44	96.083	74.6695	83.7862	354.557	374.653	414.8	Up-regulated
GNG13	14.5553	2.16468	0.593018	3.65027	0.00026196	0.000709252	3.39117	6.3101	6.13069	22.2132	19.868	29.4185	Up-regulated
APLN	11.7384	2.1634	0.657127	3.2922	0.000994056	0.00251293	5.65194	3.15505	4.08713	16.2327	23.6524	17.6511	Up-regulated
BCL2L2-PABPN1	10.6996	2.15836	0.68099	3.16945	0.0015273	0.00376543	4.52155	4.20673	3.06535	19.6501	16.0836	16.6705	Up-regulated
KCNV1	5.80413	2.15693	0.926612	2.32776	0.0199247	0.0409169	2.26078	1.05168	3.06535	11.1066	8.51485	8.82554	Up-regulated
CYP4F3	204.128	2.15094	0.163234	13.177	1.19e-39	1.45e-38	72.3449	87.2897	65.3941	306.713	356.678	336.351	Up-regulated
SPAG5-AS1	20.2574	2.14989	0.499845	4.30112	1.7e-05	5.19e-05	7.91272	5.25842	9.19604	37.5916	32.1672	29.4185	Up-regulated
AL136981.3	7.68068	2.14765	0.846478	2.53716	0.0111757	0.0240956	1.13039	6.3101	1.02178	15.3784	8.51485	13.7286	Up-regulated
MED8-AS1	28.7544	2.14154	0.428904	4.99305	5.94e-07	2.04e-06	6.78233	15.7753	9.19604	42.7177	53.9274	44.1277	Up-regulated
MAK	48.2378	2.1389	0.335465	6.37592	1.82e-10	7.87e-10	22.6078	17.8786	13.2832	82.0179	62.4422	91.1973	Up-regulated
FAM219A	686.906	2.13765	0.103244	20.7049	3.13e-95	1.02e-93	206.861	243.991	310.622	1156.79	1136.26	1066.91	Up-regulated
AC011290.2	5.72129	2.13655	0.93426	2.28689	0.0222023	0.0451098	1.13039	2.10337	3.06535	6.83483	10.407	10.7868	Up-regulated
DRAXIN	7.87414	2.13237	0.881723	2.41841	0.0155884	0.0327207	7.91272	0	1.02178	10.2522	10.407	17.6511	Up-regulated
AC022613.2	10.6051	2.1268	0.708799	3.00057	0.00269475	0.00640563	5.65194	4.20673	2.04356	10.2522	18.9219	22.5542	Up-regulated
KLHL13	5.68994	2.12498	0.930078	2.28473	0.0223285	0.0453449	1.13039	3.15505	2.04356	8.54353	9.46095	9.80616	Up-regulated
LINC00324	88.421	2.11899	0.246834	8.58468	9.11e-18	5.69e-17	31.6509	39.964	27.5881	122.173	154.213	154.937	Up-regulated
CCDC17	25.5422	2.11888	0.442797	4.78522	1.71e-06	5.66e-06	7.91272	8.41347	12.2614	41.009	45.4125	38.244	Up-regulated
AC131009.2	5.64287	2.11768	0.933598	2.2683	0.0233111	0.0471436	1.13039	2.10337	3.06535	10.2522	9.46095	7.84493	Up-regulated
FAM71E1	210.609	2.11473	0.177153	11.9373	7.57e-33	7.69e-32	66.6929	69.4111	100.135	282.791	367.085	377.537	Up-regulated
ALG1L2	6.63162	2.11198	0.868622	2.43141	0.01504	0.0316658	2.26078	4.20673	1.02178	11.1066	10.407	10.7868	Up-regulated
LINC00598	6.5708	2.1096	0.880005	2.39725	0.0165185	0.0345039	2.26078	1.05168	4.08713	13.6697	7.56876	10.7868	Up-regulated
ADGRG2	7.63305	2.10835	0.81248	2.59496	0.00946017	0.0207009	4.52155	3.15505	1.02178	11.1066	13.2453	12.748	Up-regulated
IMPA1	493.478	2.10806	0.103217	20.4236	1.03e-92	3.27e-91	204.6	179.838	173.703	772.336	816.48	813.911	Up-regulated
NIBAN1	1689.4	2.10037	0.0633095	33.1762	2.37e-241	2.82e-239	604.758	623.648	686.638	2704.03	2597.03	2920.27	Up-regulated
GPR37	111.924	2.09595	0.215085	9.74472	1.94e-22	1.44e-21	50.8675	38.9123	37.8059	166.599	193.003	184.356	Up-regulated
AC009053.4	6.6507	2.09168	0.90098	2.32156	0.0202568	0.0415312	5.65194	0	2.04356	11.9609	9.46095	10.7868	Up-regulated
AP001528.1	15.9599	2.09163	0.559245	3.7401	0.000183949	0.000506681	7.91272	5.25842	5.10891	25.6306	30.275	21.5735	Up-regulated
GADD45G	163.146	2.08599	0.183614	11.3608	6.56e-30	6.14e-29	61.041	58.8943	66.4159	224.695	294.235	273.592	Up-regulated
AC147651.1	18.4172	2.08218	0.544017	3.82742	0.000129495	0.000363179	3.39117	6.3101	11.2396	32.4654	20.8141	36.2828	Up-regulated
AL162741.1	7.58775	2.07421	0.870653	2.38235	0.0172023	0.0358206	6.78233	1.05168	1.02178	8.54353	8.51485	19.6123	Up-regulated
SOS1-IT1	62.8556	2.07082	0.281787	7.34889	2e-13	1.02e-12	22.6078	28.3955	21.4574	97.3963	97.4478	109.829	Up-regulated
VGF	82.0196	2.0639	0.248896	8.29221	1.11e-16	6.63e-16	31.6509	33.6539	29.6317	116.192	146.645	134.344	Up-regulated
LRRC75A	59.6935	2.06135	0.288583	7.14301	9.13e-13	4.49e-12	20.347	28.3955	20.4356	97.3963	97.4478	94.1391	Up-regulated
SLC1A4	1000.76	2.06083	0.0746936	27.5905	1.45e-167	1e-165	403.549	370.193	387.256	1524.17	1638.64	1680.78	Up-regulated
TEX19	18.4646	2.06027	0.549562	3.74894	0.000177584	0.000490031	10.1735	2.10337	9.19604	23.0675	38.7899	27.4572	Up-regulated
TMEM106A	9.15032	2.05952	0.764518	2.69388	0.00706259	0.0157866	3.39117	4.20673	3.06535	23.9219	7.56876	12.748	Up-regulated
AL355312.2	10.1515	2.05731	0.713214	2.88456	0.00391962	0.0091071	4.52155	6.3101	1.02178	16.2327	14.1914	18.6317	Up-regulated
MFSD2A	67.7631	2.05625	0.278305	7.38849	1.49e-13	7.63e-13	21.4774	32.6022	24.5228	93.1245	121.1	113.751	Up-regulated
DISP3	34.7909	2.05465	0.390003	5.26828	1.38e-07	4.95e-07	15.8254	7.36178	17.3703	64.0765	49.1969	54.9145	Up-regulated
PCDHB15	11.8126	2.05339	0.660741	3.1077	0.00188548	0.00458519	3.39117	5.25842	5.10891	27.3393	17.0297	12.748	Up-regulated
LINC02635	54.8924	2.05319	0.306949	6.68902	2.25e-11	1.02e-10	19.2166	24.1887	20.4356	75.1831	105.017	85.3136	Up-regulated
AC010319.1	7.31839	2.05019	0.846906	2.4208	0.0154864	0.0325256	3.39117	1.05168	4.08713	11.1066	6.62266	17.6511	Up-regulated
GABARAPL1	1867.05	2.04791	0.0542274	37.7652	0	0	748.317	720.403	713.204	2925.31	2994.39	3100.71	Up-regulated
TMEM154	319.635	2.04744	0.127325	16.0805	3.5e-58	6.39e-57	134.516	125.15	114.44	536.534	481.562	525.61	Up-regulated
RNF125	191.465	2.04436	0.182959	11.1739	5.48e-29	5e-28	68.9537	52.5842	102.178	310.13	319.78	295.165	Up-regulated
SH2D3C	8.98244	2.0288	0.754901	2.6875	0.00719892	0.0160678	3.39117	1.05168	6.13069	14.524	17.0297	11.7674	Up-regulated
GSDME	31.6248	2.02764	0.412988	4.90968	9.12e-07	3.09e-06	15.8254	5.25842	16.3485	52.9699	45.4125	53.9339	Up-regulated
TRIM73	18.971	2.02635	0.507687	3.99134	6.57e-05	0.000190036	7.91272	9.46515	5.10891	31.6111	29.3289	30.3991	Up-regulated
AC138932.4	8.12986	2.02553	0.794218	2.55034	0.0107618	0.0232617	4.52155	2.10337	3.06535	17.0871	15.1375	6.86431	Up-regulated
PARD6G-AS1	12.4602	2.02457	0.643098	3.14815	0.00164307	0.00403555	1.13039	6.3101	7.15248	18.7958	21.7602	19.6123	Up-regulated
ROCK1P1	222.494	2.02124	0.15021	13.4561	2.84e-41	3.59e-40	77.9968	86.238	99.1129	350.285	360.462	360.867	Up-regulated
AL442067.3	9.07645	2.0205	0.736137	2.74474	0.00605592	0.0136806	5.65194	3.15505	2.04356	12.8153	16.0836	14.7092	Up-regulated
ADORA2A-AS1	27.8085	2.0162	0.435559	4.62899	3.67e-06	1.19e-05	10.1735	15.7753	7.15248	48.6981	34.0594	50.992	Up-regulated
RCN3	18.6992	2.01055	0.515201	3.90247	9.52e-05	0.000270693	5.65194	7.36178	9.19604	25.6306	36.8977	27.4572	Up-regulated
HTR7	25.1193	2.00953	0.450998	4.45574	8.36e-06	2.62e-05	12.4343	11.5685	6.13069	41.8633	46.3586	32.3603	Up-regulated
SMIM10L2B	6.2024	2.00613	0.885381	2.26583	0.0234616	0.0474256	1.13039	3.15505	3.06535	7.68918	10.407	11.7674	Up-regulated
AC006262.1	69.3029	2.00397	0.265563	7.54615	4.48e-14	2.36e-13	23.7382	31.5505	27.5881	114.483	113.531	104.926	Up-regulated
IFITM10	29.4479	2.00308	0.409637	4.8899	1.01e-06	3.4e-06	14.695	8.41347	12.2614	46.1351	52.0352	43.1471	Up-regulated
VPS37D	32.3416	-2.00263	0.391708	-5.11258	3.18e-07	1.11e-06	57.6498	59.946	37.8059	13.6697	14.1914	10.7868	Down-regulated
CA9	129.253	-2.00404	0.207289	-9.66788	4.13e-22	3.04e-21	169.558	200.872	250.337	56.3873	45.4125	52.9533	Down-regulated
AC139149.1	6.24492	-2.00574	0.869543	-2.30666	0.0210738	0.0430292	10.1735	12.6202	7.15248	1.70871	1.89219	3.92246	Down-regulated
KRT17	1893.51	-2.00687	0.0549872	-36.4971	1.23e-291	1.96e-289	3185.43	2955.23	2956.02	722.783	777.69	763.9	Down-regulated
CXCL2	11.5569	-2.00749	0.697771	-2.877	0.0040148	0.00931916	22.6078	9.46515	23.501	4.27177	8.51485	0.980616	Down-regulated
TRIM22	82.8832	-2.00792	0.269736	-7.444	9.77e-14	5.05e-13	154.863	134.615	109.331	45.2807	19.868	33.3409	Down-regulated
NOTCH3	6837.26	-2.00813	0.0680898	-29.4924	3.6e-191	3.14e-189	10483.2	10393.8	11978.4	2733.93	2668.93	2765.34	Down-regulated
VGLL1	2670.74	-2.00906	0.0451261	-44.521	0	0	4364.43	4277.2	4195.44	1074.78	1092.74	1019.84	Down-regulated
SPARC	20.2265	-2.00917	0.484675	-4.14539	3.39e-05	0.0001009	35.042	27.3438	34.7406	5.98047	10.407	7.84493	Down-regulated
HOMER2P1	10.8851	-2.0108	0.656383	-3.06346	0.00218794	0.00526694	16.9558	21.0337	14.305	3.41741	5.67657	3.92246	Down-regulated
AL157388.1	6.19764	-2.01134	0.873958	-2.30141	0.0213683	0.043564	7.91272	14.7236	7.15248	2.56306	1.89219	2.94185	Down-regulated
LRRC29	9.28396	-2.01195	0.711034	-2.82961	0.00466048	0.0107169	13.5647	14.7236	16.3485	4.27177	1.89219	4.90308	Down-regulated
AC093575.1	35.8612	-2.01202	0.388965	-5.17275	2.31e-07	8.16e-07	48.6067	54.6875	69.4812	22.2132	11.3531	8.82554	Down-regulated
EEF1DP5	69.3616	-2.01753	0.261313	-7.72074	1.16e-14	6.27e-14	123.212	107.272	103.2	25.6306	27.4367	29.4185	Down-regulated
HOMER3-AS1	6.20816	-2.01753	0.857254	-2.35348	0.0185985	0.0384181	10.1735	10.5168	9.19604	2.56306	2.83828	1.96123	Down-regulated
CBLN3	9.38085	-2.02085	0.714349	-2.82894	0.00467026	0.0107382	18.0862	17.8786	9.19604	3.41741	3.78438	3.92246	Down-regulated
FAT3	22.5895	-2.02401	0.453747	-4.46065	8.17e-06	2.57e-05	36.1724	39.964	32.697	9.39789	9.46095	7.84493	Down-regulated
AC097625.1	7.80275	-2.02906	0.820246	-2.47372	0.0133715	0.0284039	15.8254	12.6202	9.19604	4.27177	0	4.90308	Down-regulated
CAMTA1-DT	7.02816	-2.03262	0.828854	-2.45233	0.0141936	0.030006	9.04311	11.5685	13.2832	2.56306	4.73047	0.980616	Down-regulated
AP005230.1	6.36364	-2.03579	0.882622	-2.30653	0.0210811	0.0430358	7.91272	7.36178	15.3267	0.854353	3.78438	2.94185	Down-regulated
AC080013.1	58.2561	-2.03634	0.30007	-6.78622	1.15e-11	5.33e-11	110.778	95.7032	74.5901	20.5045	29.3289	18.6317	Down-regulated
S100A9	12972.6	-2.03841	0.0240553	-84.7384	0	0	20980	21138.8	20481.6	5142.35	5075.8	5016.83	Down-regulated
CAMK2N1	1415.97	-2.03974	0.0668591	-30.5081	2.04e-204	1.96e-202	2176	2207.48	2448.19	519.447	555.358	589.35	Down-regulated
DEFB1	7.09179	-2.04728	0.809673	-2.52853	0.0114542	0.0246416	13.5647	10.5168	10.2178	3.41741	1.89219	2.94185	Down-regulated
FOXQ1	153.182	-2.04729	0.184071	-11.1222	9.78e-29	8.86e-28	226.078	266.076	247.271	47.8438	69.0649	62.7594	Down-regulated
CD44-AS1	7.01513	-2.04768	0.841832	-2.43241	0.0149988	0.0315896	7.91272	17.8786	8.17426	4.27177	1.89219	1.96123	Down-regulated
JPH2	857.417	-2.04933	0.0758612	-27.0142	1.01e-160	6.67e-159	1363.25	1369.29	1411.08	334.052	349.109	317.72	Down-regulated
CDC20P1	7.74311	-2.04955	0.830695	-2.46727	0.0136147	0.0288747	16.9558	6.3101	14.305	5.98047	0.946095	1.96123	Down-regulated
SPTSSB	180.822	-2.05068	0.169132	-12.1248	7.81e-34	8.19e-33	296.162	286.058	292.23	75.1831	81.3641	53.9339	Down-regulated
CACNG4	24.5418	-2.05231	0.445428	-4.60751	4.08e-06	1.31e-05	44.0851	36.8089	37.8059	11.1066	5.67657	11.7674	Down-regulated
ITGA2B	31.8144	-2.05548	0.388488	-5.29099	1.22e-07	4.4e-07	53.1283	56.7909	43.9366	11.1066	15.1375	10.7868	Down-regulated
NCALD	25.1913	-2.05744	0.446083	-4.61224	3.98e-06	1.28e-05	32.7813	48.3774	40.8713	13.6697	6.62266	8.82554	Down-regulated
PDGFB	707.716	-2.05981	0.0849297	-24.2531	6.13e-130	3.04e-128	1140.56	1195.76	1089.22	283.645	276.26	260.844	Down-regulated
AL035409.1	9.57793	-2.06008	0.718902	-2.86559	0.00416232	0.00964903	22.6078	9.46515	14.305	3.41741	4.73047	2.94185	Down-regulated
AC019080.1	11.9112	-2.06462	0.662501	-3.11641	0.00183067	0.00446153	10.1735	16.8269	30.6535	5.12612	3.78438	4.90308	Down-regulated
SV2C	26.2595	-2.06605	0.441521	-4.6794	2.88e-06	9.38e-06	49.7371	32.6022	44.9584	12.8153	5.67657	11.7674	Down-regulated
AL022316.1	7.89705	-2.06903	0.820053	-2.52304	0.0116344	0.0250016	14.695	5.25842	18.3921	4.27177	3.78438	0.980616	Down-regulated
HAGHL	266.585	-2.06922	0.136034	-15.211	2.99e-52	4.85e-51	438.591	414.363	439.366	114.483	93.6634	99.0422	Down-regulated
GRIN1	15.282	-2.07278	0.567805	-3.65052	0.000261706	0.000708743	31.6509	18.9303	23.501	5.98047	3.78438	7.84493	Down-regulated
XAGE2	582.991	-2.07723	0.0928638	-22.3686	7.97e-111	3.13e-109	942.744	986.479	899.168	233.238	216.656	219.658	Down-regulated
H1-5	6.34527	-2.08703	0.878181	-2.37654	0.017476	0.0363199	11.3039	7.36178	12.2614	4.27177	1.89219	0.980616	Down-regulated
NDRG2	119.282	-2.08771	0.207959	-10.0391	1.03e-23	7.98e-23	214.774	165.114	199.248	40.1546	45.4125	50.992	Down-regulated
TEAD2	1045.52	-2.08811	0.0711891	-29.3319	4.07e-189	3.46e-187	1665.06	1768.93	1644.05	392.148	381.276	421.665	Down-regulated
PRR22	34.5992	-2.09493	0.379001	-5.52752	3.25e-08	1.22e-07	58.7802	49.4291	60.2852	17.9414	11.3531	9.80616	Down-regulated
ACY3	33.1186	-2.09528	0.383867	-5.45834	4.81e-08	1.78e-07	44.0851	54.6875	62.3287	14.524	12.2992	10.7868	Down-regulated
IL20RA	646.943	-2.09551	0.0889241	-23.5652	8.78e-123	4.04e-121	1058.04	1054.84	1033.02	255.452	220.44	259.863	Down-regulated
STEAP3	1370.86	-2.09562	0.0606078	-34.5768	5.64e-262	7.7e-260	2263.04	2179.09	2224.42	531.408	523.19	504.036	Down-regulated
LINC00592	7.20408	-2.09701	0.816918	-2.56697	0.0102591	0.0222728	11.3039	11.5685	12.2614	4.27177	2.83828	0.980616	Down-regulated
DPP4	1011.04	-2.09845	0.0715875	-29.3131	7.07e-189	5.99e-187	1572.37	1694.26	1650.18	366.518	392.629	390.285	Down-regulated
AL109761.1	7.96705	-2.10008	0.818121	-2.56695	0.0102596	0.0222728	5.65194	17.8786	15.3267	5.12612	2.83828	0.980616	Down-regulated
AC019069.1	26.1354	-2.10118	0.425611	-4.93686	7.94e-07	2.7e-06	45.2155	42.0673	39.8495	9.39789	8.51485	11.7674	Down-regulated
RAPGEF4	68.8676	-2.10119	0.278241	-7.55169	4.3e-14	2.27e-13	129.995	113.582	91.9604	33.3198	20.8141	23.5348	Down-regulated
PTMAP5	91.8587	-2.10311	0.242055	-8.68855	3.67e-18	2.33e-17	170.689	153.546	122.614	27.3393	40.6821	36.2828	Down-regulated
TNFRSF14	66.9229	-2.10384	0.282189	-7.45541	8.96e-14	4.64e-13	124.343	115.685	85.8297	27.3393	18.9219	29.4185	Down-regulated
FBXO4	150.233	-2.10573	0.178779	-11.7784	5.04e-32	5.02e-31	245.294	246.094	240.119	58.9504	50.143	60.7982	Down-regulated
TNFRSF13C	19.6812	-2.10731	0.503584	-4.18462	2.86e-05	8.56e-05	42.9548	28.3955	24.5228	6.83483	8.51485	6.86431	Down-regulated
PRRT3-AS1	7.37788	-2.10882	0.808327	-2.60886	0.00908435	0.0199355	7.91272	13.6719	14.305	2.56306	1.89219	3.92246	Down-regulated
ACSS1	117.3	-2.11169	0.202444	-10.431	1.79e-25	1.48e-24	192.166	187.2	192.095	41.009	50.143	41.1859	Down-regulated
SLC4A11	1611.48	-2.11864	0.0568709	-37.2534	9.32e-304	1.57e-301	2570.5	2661.81	2625.98	597.193	581.848	631.517	Down-regulated
TCEA3	300.55	-2.11935	0.127036	-16.6831	1.74e-62	3.43e-61	497.371	498.498	470.02	109.357	119.208	108.848	Down-regulated
AP000646.1	9.12802	-2.12617	0.722392	-2.94323	0.00324805	0.0076454	12.4343	13.6719	18.3921	2.56306	3.78438	3.92246	Down-regulated
PLEKHD1	57.9637	-2.1267	0.299141	-7.10937	1.17e-12	5.71e-12	103.996	75.7212	103.2	21.3588	17.0297	26.4766	Down-regulated
AP001636.1	7.60968	-2.1304	0.852203	-2.49987	0.0124237	0.026554	11.3039	6.3101	19.4139	0.854353	1.89219	5.88369	Down-regulated
HBQ1	10.148	-2.1331	0.716351	-2.97773	0.00290394	0.00688304	21.4774	13.6719	14.305	0.854353	5.67657	4.90308	Down-regulated
KRT9	74.876	-2.13512	0.254854	-8.37783	5.39e-17	3.26e-16	113.039	118.84	133.853	24.7763	29.3289	29.4185	Down-regulated
ELFN2	335.472	-2.13529	0.132872	-16.0703	4.12e-58	7.51e-57	587.802	465.896	585.481	112.775	133.399	127.48	Down-regulated
AGMAT	62.7658	-2.13751	0.290532	-7.35724	1.88e-13	9.6e-13	96.083	105.168	105.244	15.3784	32.1672	22.5542	Down-regulated
RPL13AP20	40.7752	-2.14209	0.341052	-6.28081	3.37e-10	1.43e-09	68.9537	65.2044	65.3941	16.2327	15.1375	13.7286	Down-regulated
ST6GALNAC4	196.296	-2.14318	0.163788	-13.0851	4.01e-39	4.81e-38	322.161	327.074	311.644	77.7462	83.2563	55.8951	Down-regulated
SOX18	66.241	-2.145	0.28578	-7.50577	6.11e-14	3.2e-13	106.257	109.375	108.309	17.9414	35.9516	19.6123	Down-regulated
SLURP2	12.4987	-2.14612	0.625468	-3.43122	0.000600876	0.00155928	25.9989	17.8786	17.3703	5.12612	5.67657	2.94185	Down-regulated
GPR55	9.20745	-2.14826	0.721253	-2.97851	0.00289657	0.0068671	18.0862	15.7753	11.2396	3.41741	3.78438	2.94185	Down-regulated
HSPB1	5744.81	-2.15671	0.0371218	-58.0983	0	0	9584.56	9143.34	9424.92	2082.06	1998.15	2235.8	Down-regulated
PLAU	457.886	-2.15925	0.113926	-18.9531	4.17e-80	1.1e-78	764.143	795.073	684.594	142.677	189.219	171.608	Down-regulated
MSLN	15.2969	-2.16389	0.567913	-3.81025	0.000138825	0.000387923	27.1293	29.4471	18.3921	4.27177	5.67657	6.86431	Down-regulated
CDH18	9.391	-2.16434	0.719387	-3.00859	0.0026246	0.00624582	16.9558	14.7236	14.305	1.70871	4.73047	3.92246	Down-regulated
ZBTB7C	181.545	-2.16443	0.169459	-12.7726	2.33e-37	2.7e-36	295.031	292.368	302.448	52.1156	74.7415	72.5656	Down-regulated
NCCRP1	1329.67	-2.17274	0.0638285	-34.0403	5.64e-254	7.28e-252	2275.47	2099.16	2155.96	494.671	468.317	484.424	Down-regulated
PKP4-AS1	9.14446	-2.17521	0.784199	-2.7738	0.00554063	0.0125882	19.2166	11.5685	14.305	6.83483	0	2.94185	Down-regulated
RPL37P2	11.9931	-2.18003	0.668853	-3.25936	0.00111663	0.00280165	21.4774	23.137	14.305	2.56306	8.51485	1.96123	Down-regulated
LINC01003	35.8161	-2.18296	0.378138	-5.77291	7.79e-09	3.06e-08	45.2155	73.6178	57.2198	12.8153	12.2992	13.7286	Down-regulated
TM4SF1	3506.27	-2.18483	0.040997	-53.2924	0	0	5752.55	5802.14	5688.26	1214.04	1326.42	1254.21	Down-regulated
BHLHE40-AS1	17.9154	-2.18709	0.527177	-4.14867	3.34e-05	9.95e-05	28.2597	22.0854	37.8059	6.83483	6.62266	5.88369	Down-regulated
SPRY4-AS1	6.16032	-2.18876	0.937062	-2.33577	0.0195033	0.0401246	14.695	6.3101	9.19604	0	2.83828	3.92246	Down-regulated
H2AW	86.8507	-2.19022	0.241855	-9.05594	1.35e-19	9.07e-19	135.647	143.029	149.18	39.3003	26.4907	27.4572	Down-regulated
IRX3	2879.44	-2.19399	0.046396	-47.2885	0	0	4709.2	4536.96	4932.14	1046.58	1013.27	1038.47	Down-regulated
GGT6	1012.96	-2.1985	0.0793315	-27.7129	4.88e-169	3.39e-167	1682.02	1639.57	1668.57	340.033	421.012	326.545	Down-regulated
INSYN1	99.0266	-2.19911	0.24454	-8.99283	2.41e-19	1.6e-18	186.514	161.959	138.962	23.0675	45.4125	38.244	Down-regulated
CD24P4	37.5544	-2.19913	0.369984	-5.94384	2.78e-09	1.12e-08	57.6498	69.4111	58.2416	18.7958	9.46095	11.7674	Down-regulated
PTCHD1	779.814	-2.19917	0.085833	-25.6215	8.8e-145	5.15e-143	1262.64	1228.37	1351.82	299.878	247.877	288.301	Down-regulated
DLG4	149.945	-2.19942	0.184525	-11.9193	9.39e-33	9.51e-32	264.511	222.957	251.358	51.2612	60.5501	49.0308	Down-regulated
ATP10A	25.0249	-2.20047	0.448143	-4.91018	9.1e-07	3.08e-06	33.9117	51.5325	37.8059	8.54353	7.56876	10.7868	Down-regulated
BLACAT1	53.2722	-2.20305	0.30544	-7.21272	5.48e-13	2.74e-12	92.6919	91.4965	78.6772	23.0675	17.0297	16.6705	Down-regulated
SEPTIN1	11.3695	-2.20309	0.672985	-3.27361	0.00106183	0.0026726	23.7382	18.9303	13.2832	2.56306	2.83828	6.86431	Down-regulated
CLDN10	1538.43	-2.20322	0.0600082	-36.7153	4.16e-295	6.71e-293	2552.42	2564	2466.58	523.719	588.471	535.416	Down-regulated
NWD1	199.806	-2.20731	0.168917	-13.0675	5.05e-39	6.05e-38	339.117	285.006	360.689	58.096	80.418	75.5074	Down-regulated
COLCA2	45.8894	-2.20891	0.337052	-6.55363	5.62e-11	2.5e-10	76.8664	84.1347	65.3941	17.9414	10.407	20.5929	Down-regulated
H2AJ	1599.93	-2.21002	0.0614597	-35.9589	3.67e-283	5.5e-281	2660.93	2642.88	2590.22	560.456	625.369	519.726	Down-regulated
AC012513.3	22.5376	-2.21218	0.470505	-4.7017	2.58e-06	8.44e-06	30.5205	33.6539	47.002	7.68918	8.51485	7.84493	Down-regulated
CSF3R	281.843	-2.21505	0.133513	-16.5905	8.16e-62	1.59e-60	437.46	471.154	482.281	93.1245	104.07	102.965	Down-regulated
AKR1D1	10.2697	-2.21736	0.703601	-3.15145	0.00162461	0.00399203	12.4343	21.0337	17.3703	5.98047	2.83828	1.96123	Down-regulated
RHOH	6.9391	-2.22071	0.842962	-2.63441	0.00842835	0.018589	13.5647	11.5685	9.19604	3.41741	0.946095	2.94185	Down-regulated
B3GNT7	80.4172	-2.22479	0.246028	-9.04283	1.53e-19	1.02e-18	132.255	126.202	138.962	28.1937	26.4907	30.3991	Down-regulated
PALM	49.313	-2.22757	0.319094	-6.98092	2.93e-12	1.4e-11	85.9095	83.083	74.5901	12.8153	19.868	19.6123	Down-regulated
NTN4	2642.42	-2.22771	0.0470235	-47.3744	0	0	4396.08	4305.59	4360.97	874.004	972.585	945.314	Down-regulated
MMRN2	98.8642	-2.22804	0.230093	-9.68324	3.55e-22	2.62e-21	139.038	189.303	160.42	35.0285	33.1133	36.2828	Down-regulated
ZSCAN4	7.93634	-2.22982	0.793528	-2.81001	0.00495407	0.0113458	9.04311	17.8786	12.2614	1.70871	3.78438	2.94185	Down-regulated
MYC	954.633	-2.23274	0.0781335	-28.5759	1.34e-179	1.05e-177	1601.76	1512.32	1607.26	299.024	365.193	342.235	Down-regulated
XAF1	19.4622	-2.23949	0.50926	-4.39755	1.09e-05	3.4e-05	33.9117	38.9123	23.501	5.98047	6.62266	7.84493	Down-regulated
RASD2	251.901	-2.24438	0.146145	-15.3572	3.17e-53	5.22e-52	410.331	460.637	377.038	85.4353	94.6095	83.3523	Down-regulated
VILL	44.5731	-2.24942	0.342308	-6.57134	4.99e-11	2.23e-10	89.3007	62.0493	69.4812	11.9609	17.9758	16.6705	Down-regulated
NPR1	14.2104	-2.25574	0.604995	-3.72853	0.000192598	0.000529553	23.7382	28.3955	18.3921	5.98047	1.89219	6.86431	Down-regulated
H2AC14	8.11629	-2.25576	0.81513	-2.76736	0.00565125	0.0128137	21.4774	12.6202	6.13069	1.70871	2.83828	3.92246	Down-regulated
MB	1070.77	-2.25859	0.0747691	-30.2075	1.89e-200	1.75e-198	1762.28	1754.21	1796.29	335.761	418.174	357.925	Down-regulated
B4GALNT4	665.196	-2.26098	0.106804	-21.1693	1.83e-99	6.26e-98	1156.39	1050.63	1097.39	269.976	241.254	175.53	Down-regulated
ARID5B	800.295	-2.26263	0.0791109	-28.6007	6.58e-180	5.16e-178	1312.38	1338.79	1322.19	269.976	282.882	275.553	Down-regulated
AC079834.2	14.2433	-2.26594	0.60193	-3.76445	0.000166914	0.000462197	15.8254	27.3438	27.5881	5.98047	2.83828	5.88369	Down-regulated
ITGAL	14.3876	-2.26694	0.592212	-3.82791	0.000129235	0.000362497	24.8685	19.982	26.5663	3.41741	7.56876	3.92246	Down-regulated
BMP2	9.09446	-2.26753	0.765292	-2.96296	0.00304693	0.00720205	16.9558	18.9303	9.19604	1.70871	1.89219	5.88369	Down-regulated
KISS1R	8.10655	-2.27316	0.794861	-2.85982	0.00423883	0.00981154	12.4343	8.41347	19.4139	2.56306	1.89219	3.92246	Down-regulated
AC040169.1	22.3815	-2.27513	0.47277	-4.81234	1.49e-06	4.97e-06	42.9548	36.8089	31.6753	9.39789	7.56876	5.88369	Down-regulated
TYMSOS	91.8971	-2.27565	0.238527	-9.54042	1.42e-21	1.03e-20	134.516	156.701	165.529	29.9024	26.4907	38.244	Down-regulated
ALPP	913.15	-2.27849	0.0757624	-30.0741	1.06e-198	9.75e-197	1502.29	1494.44	1546.98	329.78	312.211	293.204	Down-regulated
CTSS	118.808	-2.27877	0.221808	-10.2736	9.27e-25	7.49e-24	207.991	206.13	177.79	55.533	35.0055	30.3991	Down-regulated
RIMS1	9.03047	-2.28238	0.755985	-3.01908	0.00253547	0.00604513	16.9558	14.7236	13.2832	2.56306	5.67657	0.980616	Down-regulated
SOX9-AS1	28.8865	-2.2841	0.429077	-5.32328	1.02e-07	3.7e-07	37.3028	42.0673	64.3723	9.39789	11.3531	8.82554	Down-regulated
AC007191.1	36.8019	-2.28422	0.370145	-6.17114	6.78e-10	2.83e-09	62.1714	60.9976	60.2852	16.2327	12.2992	8.82554	Down-regulated
SLC25A10	291.712	-2.2866	0.132161	-17.3016	4.58e-67	9.69e-66	493.98	466.947	491.477	93.9789	109.747	94.1391	Down-regulated
CLDN11	5.49986	-2.28881	0.987307	-2.31823	0.0204366	0.0418719	3.39117	14.7236	9.19604	0.854353	1.89219	2.94185	Down-regulated
CALML3-AS1	10.8951	-2.29371	0.729746	-3.14316	0.00167133	0.00409931	28.2597	19.982	6.13069	4.27177	3.78438	2.94185	Down-regulated
AQP1	53.4291	-2.29434	0.30562	-7.50719	6.04e-14	3.17e-13	90.4311	83.083	92.9822	21.3588	17.0297	15.6899	Down-regulated
S100A4	2456.49	-2.2949	0.0492276	-46.6182	0	0	3959.75	4238.28	4044.21	811.636	824.048	860.981	Down-regulated
BMP3	16.4838	-2.29681	0.565478	-4.0617	4.87e-05	0.000142835	25.9989	32.6022	23.501	3.41741	9.46095	3.92246	Down-regulated
EPHA6	16.313	-2.29719	0.553224	-4.15237	3.29e-05	9.8e-05	31.6509	26.2921	23.501	6.83483	5.67657	3.92246	Down-regulated
OAS2	21.0574	-2.30206	0.490279	-4.69541	2.66e-06	8.7e-06	39.5636	38.9123	26.5663	6.83483	6.62266	7.84493	Down-regulated
ALDH3A1	385.359	-2.30319	0.114058	-20.1932	1.12e-90	3.44e-89	635.278	653.095	634.527	133.279	133.399	122.577	Down-regulated
EDN2	480.475	-2.30517	0.104742	-22.008	2.41e-107	9.15e-106	774.316	770.884	852.167	157.201	167.459	160.821	Down-regulated
AC016682.1	16.3481	-2.30951	0.556718	-4.14843	3.35e-05	9.96e-05	22.6078	31.5505	27.5881	7.68918	4.73047	3.92246	Down-regulated
IFITM1	489.754	-2.31533	0.101572	-22.795	5.14e-115	2.14e-113	825.184	831.882	789.838	162.327	166.513	162.782	Down-regulated
GYG2	517.357	-2.31577	0.0996547	-23.2379	1.88e-119	8.34e-118	889.616	839.243	856.254	176.851	162.728	179.453	Down-regulated
AP001636.3	89.7009	-2.3204	0.244254	-9.49996	2.1e-21	1.51e-20	171.819	132.512	144.071	29.9024	24.5985	35.3022	Down-regulated
C1QTNF6	295.047	-2.32498	0.129974	-17.888	1.46e-71	3.37e-70	483.806	500.601	491.477	100.814	96.5017	97.081	Down-regulated
FJX1	770.696	-2.32863	0.0911375	-25.5507	5.39e-144	3.09e-142	1269.43	1304.09	1282.34	233.238	304.642	230.445	Down-regulated
AL391832.2	13.9921	-2.33526	0.602882	-3.87349	0.000107287	0.000303318	18.0862	29.4471	22.4792	4.27177	3.78438	5.88369	Down-regulated
MEIOB	6.5888	-2.33701	0.880854	-2.65312	0.00797507	0.017664	9.04311	13.6719	10.2178	0.854353	3.78438	1.96123	Down-regulated
AL031716.1	5.55458	-2.33995	0.944889	-2.47643	0.0132702	0.0282056	11.3039	8.41347	8.17426	2.56306	1.89219	0.980616	Down-regulated
MYEOV	862.269	-2.34001	0.0771709	-30.3224	5.81e-202	5.44e-200	1457.07	1430.29	1432.54	275.102	294.235	284.379	Down-regulated
TLR3	4.64364	-2.34074	1.03828	-2.25443	0.0241688	0.0486853	6.78233	5.25842	11.2396	1.70871	1.89219	0.980616	Down-regulated
AL359715.3	4.74783	-2.34169	1.03882	-2.25419	0.0241844	0.048703	11.3039	6.3101	6.13069	0.854353	0.946095	2.94185	Down-regulated
RNF157	16.7618	-2.34173	0.546708	-4.28334	1.84e-05	5.61e-05	27.1293	25.2404	31.6753	5.98047	6.62266	3.92246	Down-regulated
LINC02028	18.6506	-2.34404	0.537423	-4.36162	1.29e-05	3.99e-05	40.694	28.3955	24.5228	6.83483	8.51485	2.94185	Down-regulated
CPNE7	62.7929	-2.34849	0.298821	-7.85917	3.87e-15	2.14e-14	120.952	107.272	86.8515	23.9219	13.2453	24.5154	Down-regulated
AC140479.7	20.6721	-2.34873	0.519199	-4.52377	6.07e-06	1.93e-05	36.1724	37.8606	29.6317	7.68918	1.89219	10.7868	Down-regulated
AC007686.3	14.9671	-2.35568	0.644597	-3.6545	0.000257679	0.000698279	45.2155	15.7753	14.305	6.83483	4.73047	2.94185	Down-regulated
VNN1	8.48561	-2.35724	0.798567	-2.95184	0.00315889	0.00745026	13.5647	14.7236	14.305	3.41741	0	4.90308	Down-regulated
SYTL5	24.5028	-2.35918	0.476252	-4.95365	7.28e-07	2.48e-06	29.3901	58.8943	34.7406	8.54353	6.62266	8.82554	Down-regulated
NAALADL2	79.2734	-2.36691	0.268681	-8.80939	1.26e-18	8.12e-18	107.387	143.029	148.158	28.1937	31.2211	17.6511	Down-regulated
SLC12A9-AS1	9.56816	-2.36847	0.727701	-3.25473	0.00113498	0.00284503	16.9558	14.7236	16.3485	1.70871	4.73047	2.94185	Down-regulated
PSCA	121.609	-2.37596	0.21287	-11.1616	6.29e-29	5.73e-28	221.556	200.872	189.03	30.7567	49.1969	38.244	Down-regulated
LGALS9	24.7606	-2.37678	0.461606	-5.14895	2.62e-07	9.23e-07	40.694	39.964	43.9366	9.39789	3.78438	10.7868	Down-regulated
NES	24.7703	-2.37772	0.462158	-5.14483	2.68e-07	9.42e-07	54.2586	35.7572	34.7406	9.39789	6.62266	7.84493	Down-regulated
HCAR1	251.494	-2.38156	0.14832	-16.057	5.11e-58	9.3e-57	404.679	419.622	442.432	91.4158	86.0946	64.7206	Down-regulated
CYYR1	31.6307	-2.38189	0.413277	-5.76342	8.24e-09	3.23e-08	68.9537	50.4808	39.8495	10.2522	9.46095	10.7868	Down-regulated
HOPX	15.3151	-2.38587	0.579751	-4.11533	3.87e-05	0.000114361	30.5205	24.1887	22.4792	5.98047	2.83828	5.88369	Down-regulated
PLK2	4591.2	-2.3861	0.0396178	-60.228	0	0	7617.69	7771.94	7730.81	1436.17	1405.9	1584.68	Down-regulated
UFSP1	22.2661	-2.38849	0.483403	-4.941	7.77e-07	2.64e-06	37.3028	39.964	34.7406	5.12612	5.67657	10.7868	Down-regulated
KLK8	278.818	-2.38918	0.136892	-17.453	3.26e-68	7.05e-67	498.501	464.844	441.41	87.1441	91.7712	89.236	Down-regulated
KCNK2	360.411	-2.39905	0.12353	-19.4208	5.15e-84	1.44e-82	634.148	634.165	549.719	117.046	110.693	116.693	Down-regulated
AP001636.2	16.3207	-2.39936	0.590522	-4.06312	4.84e-05	0.000141988	32.7813	21.0337	28.6099	7.68918	0.946095	6.86431	Down-regulated
AL157829.1	23.3618	-2.40002	0.473372	-5.07006	3.98e-07	1.38e-06	45.2155	34.7056	37.8059	5.98047	5.67657	10.7868	Down-regulated
ABCC6P2	4.88614	-2.40123	1.0111	-2.37486	0.0175558	0.0364717	9.04311	8.41347	7.15248	0.854353	1.89219	1.96123	Down-regulated
TRIM34	4.84201	-2.4105	1.0135	-2.37838	0.0173889	0.0361565	7.91272	7.36178	9.19604	1.70871	1.89219	0.980616	Down-regulated
OBP2B	37.3596	-2.41064	0.388434	-6.20606	5.43e-10	2.28e-09	72.3449	56.7909	59.2634	5.98047	17.0297	12.748	Down-regulated
GGACT	95.698	-2.41074	0.249036	-9.68032	3.66e-22	2.69e-21	180.862	174.579	127.723	24.7763	38.7899	27.4572	Down-regulated
PDZK1IP1	402.271	-2.41338	0.116492	-20.7172	2.42e-95	7.92e-94	654.495	729.868	647.81	129.862	119.208	132.383	Down-regulated
SLURP1	86.8085	-2.41844	0.241797	-10.0019	1.49e-23	1.15e-22	142.429	149.339	147.137	29.048	28.3828	24.5154	Down-regulated
AL035409.2	16.4141	-2.42057	0.571684	-4.23411	2.29e-05	6.94e-05	29.3901	23.137	30.6535	8.54353	2.83828	3.92246	Down-regulated
EXOC3L4	26.6636	-2.42741	0.470005	-5.16465	2.41e-07	8.5e-07	38.4332	45.2224	51.0891	7.68918	2.83828	14.7092	Down-regulated
GJC3	15.6165	-2.42801	0.58206	-4.17141	3.03e-05	9.05e-05	28.2597	28.3955	22.4792	5.98047	6.62266	1.96123	Down-regulated
LINC01503	44.4108	-2.42967	0.362177	-6.70852	1.97e-11	8.99e-11	73.4752	68.3594	82.7644	13.6697	6.62266	21.5735	Down-regulated
KLK10	732.792	-2.43116	0.0846818	-28.7094	2.92e-181	2.33e-179	1258.12	1238.88	1211.83	227.258	221.386	239.27	Down-regulated
LDHD	57.4401	-2.43206	0.301621	-8.06331	7.43e-16	4.25e-15	101.735	98.8582	89.9168	13.6697	19.868	20.5929	Down-regulated
AC010896.1	4.8679	-2.43307	1.02534	-2.37294	0.0176473	0.0366298	10.1735	8.41347	6.13069	2.56306	0.946095	0.980616	Down-regulated
TNS3	2763.11	-2.43604	0.0484932	-50.2347	0	0	4764.59	4441.26	4786.03	837.266	884.599	864.903	Down-regulated
ATP13A4	61.8716	-2.44978	0.295742	-8.28352	1.2e-16	7.12e-16	108.517	99.9099	105.244	15.3784	26.4907	15.6899	Down-regulated
AC110285.6	8.8743	-2.45029	0.813949	-3.01038	0.00260924	0.00621065	4.52155	23.137	17.3703	3.41741	2.83828	1.96123	Down-regulated
AC003991.1	5.91055	-2.4569	0.97677	-2.51533	0.011892	0.0255219	11.3039	13.6719	5.10891	3.41741	0	1.96123	Down-regulated
AP002761.4	230.101	-2.46214	0.157275	-15.655	3.07e-55	5.28e-54	371.898	361.779	434.258	61.5135	76.6337	74.5268	Down-regulated
S100A2	617.008	-2.46426	0.0972732	-25.3334	1.37e-141	7.62e-140	1055.78	978.066	1100.46	187.958	207.195	172.588	Down-regulated
PTP4A3	59.4789	-2.46598	0.301742	-8.17246	3.02e-16	1.76e-15	119.821	86.238	96.0475	16.2327	18.9219	19.6123	Down-regulated
CD24	20513.3	-2.47228	0.0217955	-113.431	0	0	35130.2	34961.1	34191.9	6145.36	6326.54	6324.97	Down-regulated
KLK7	97.1417	-2.47373	0.237929	-10.3969	2.56e-25	2.11e-24	146.95	190.355	156.333	25.6306	31.2211	32.3603	Down-regulated
AC073332.1	10.2747	-2.47401	0.795357	-3.11057	0.0018673	0.00454459	13.5647	26.2921	12.2614	0	7.56876	1.96123	Down-regulated
IFITM2	219.469	-2.47965	0.154788	-16.0196	9.32e-58	1.68e-56	363.985	390.175	362.733	70.057	69.0649	60.7982	Down-regulated
TNFSF12	19.1522	-2.48183	0.587618	-4.22355	2.4e-05	7.25e-05	40.694	24.1887	32.697	5.98047	11.3531	0	Down-regulated
CLDN8	521.654	-2.49372	0.101825	-24.4903	1.87e-132	9.58e-131	837.618	914.965	905.299	158.055	156.106	157.879	Down-regulated
KRT81	2610.63	-2.49755	0.0515556	-48.4438	0	0	4533.99	4377.11	4393.66	721.074	851.485	786.454	Down-regulated
AC109782.1	5.16352	-2.50717	1.02234	-2.45238	0.0141915	0.030006	4.52155	11.5685	10.2178	0.854353	2.83828	0.980616	Down-regulated
AC110619.1	48.3922	-2.50815	0.326743	-7.67621	1.64e-14	8.81e-14	79.1272	79.9279	87.8733	14.524	14.1914	14.7092	Down-regulated
OLFML3	365.407	-2.5125	0.124357	-20.204	9.03e-91	2.77e-89	582.15	681.491	601.83	109.357	109.747	107.868	Down-regulated
CASC8	50.3883	-2.51286	0.325385	-7.72273	1.14e-14	6.17e-14	93.8222	78.8763	84.8079	18.7958	12.2992	13.7286	Down-regulated
SNCG	77.441	-2.51453	0.262749	-9.57006	1.07e-21	7.74e-21	133.386	128.305	133.853	23.0675	28.3828	17.6511	Down-regulated
ATP6V0A4	2313.56	-2.51749	0.0542273	-46.4247	0	0	4045.66	4025.84	3747.9	725.346	644.29	692.315	Down-regulated
KRT14	371.615	-2.52168	0.122532	-20.5798	4.17e-94	1.34e-92	612.671	637.32	649.854	122.173	113.531	94.1391	Down-regulated
PSMB10	213.606	-2.52387	0.16964	-14.8778	4.59e-50	7.08e-49	409.201	318.66	363.755	55.533	76.6337	57.8563	Down-regulated
CLPSL2	4.18374	-2.52632	1.10721	-2.2817	0.0225068	0.0456723	7.91272	6.3101	7.15248	0.854353	1.89219	0.980616	Down-regulated
AZGP1P1	67.0751	-2.52863	0.28597	-8.8423	9.38e-19	6.08e-18	122.082	105.168	115.461	16.2327	17.0297	26.4766	Down-regulated
PTGES	1845.33	-2.5338	0.0625081	-40.5356	0	0	3263.43	3269.68	2907.99	521.156	573.333	536.397	Down-regulated
ZNF524	331.728	-2.53533	0.133257	-19.0258	1.04e-80	2.78e-79	595.715	559.496	542.566	94.8332	116.37	81.3911	Down-regulated
LAMA4	597.689	-2.54195	0.0968195	-26.2546	6.34e-152	3.92e-150	997.003	1067.46	996.238	173.434	189.219	162.782	Down-regulated
PALM3	74.9652	-2.5425	0.267194	-9.51555	1.81e-21	1.3e-20	124.343	132.512	126.701	17.0871	23.6524	25.496	Down-regulated
AL121820.2	18.0009	-2.54296	0.575223	-4.42082	9.83e-06	3.07e-05	21.4774	37.8606	32.697	4.27177	1.89219	9.80616	Down-regulated
MUC1	1075.84	-2.547	0.0816873	-31.1799	1.99e-213	2e-211	1821.06	1870.94	1821.84	361.392	262.068	317.72	Down-regulated
FAM131C	26.3566	-2.54753	0.451962	-5.63659	1.73e-08	6.64e-08	54.2586	39.964	40.8713	8.54353	5.67657	8.82554	Down-regulated
ABCA4	96.3413	-2.54876	0.247168	-10.3119	6.23e-25	5.05e-24	165.037	194.561	133.853	23.9219	30.275	30.3991	Down-regulated
TMPRSS4	501.666	-2.56518	0.10497	-24.4374	6.85e-132	3.47e-130	861.356	865.535	849.101	160.618	140.022	133.364	Down-regulated
LINC02611	32.7884	-2.56518	0.414455	-6.18929	6.04e-10	2.53e-09	59.9106	46.2741	62.3287	11.9609	11.3531	4.90308	Down-regulated
AC008870.1	4.16551	-2.56563	1.14262	-2.24538	0.0247435	0.0497053	9.04311	6.3101	6.13069	2.56306	0.946095	0	Down-regulated
GAMT	141.939	-2.56785	0.193234	-13.2888	2.69e-40	3.32e-39	239.642	236.629	252.38	41.009	37.8438	44.1277	Down-regulated
AKR1B10	1985.28	-2.57536	0.0535691	-48.0754	0	0	3458.99	3395.89	3346.34	578.397	579.01	553.067	Down-regulated
SVOPL	43.6331	-2.5773	0.365308	-7.05513	1.72e-12	8.38e-12	57.6498	79.9279	86.8515	17.0871	8.51485	11.7674	Down-regulated
LIPE	79.7828	-2.58029	0.259802	-9.93176	3.03e-23	2.32e-22	145.82	125.15	138.962	19.6501	24.5985	24.5154	Down-regulated
KRT13	6.4455	-2.58517	0.941529	-2.74571	0.00603803	0.013643	11.3039	14.7236	7.15248	1.70871	3.78438	0	Down-regulated
PHEX	224.397	-2.58557	0.161694	-15.9905	1.49e-57	2.68e-56	367.376	381.761	405.648	77.7462	51.0891	62.7594	Down-regulated
SELENOP	662.78	-2.59059	0.0930958	-27.8271	2.04e-170	1.43e-168	1088.56	1197.87	1123.96	192.23	175.974	198.084	Down-regulated
KRT16P6	40.9933	-2.59172	0.365329	-7.0942	1.3e-12	6.36e-12	59.9106	67.3077	83.7862	12.8153	11.3531	10.7868	Down-regulated
AP001057.1	18.3672	-2.59191	0.538759	-4.8109	1.5e-06	5e-06	27.1293	34.7056	32.697	5.12612	6.62266	3.92246	Down-regulated
CRISP3	556.224	-2.59834	0.0986698	-26.3337	7.89e-153	4.93e-151	935.962	979.117	949.236	156.347	162.728	153.957	Down-regulated
RTP4	5.44601	-2.59901	0.997619	-2.60521	0.00918179	0.0201329	12.4343	10.5168	5.10891	1.70871	0.946095	1.96123	Down-regulated
PGLYRP4	8.76315	-2.59923	0.78199	-3.32387	0.000887769	0.00226025	19.2166	11.5685	14.305	1.70871	2.83828	2.94185	Down-regulated
AC018629.1	38.0114	-2.60695	0.375725	-6.93846	3.96e-12	1.88e-11	64.4321	67.3077	64.3723	13.6697	9.46095	8.82554	Down-regulated
TSPAN1	1336.56	-2.60786	0.0681141	-38.2866	0	0	2400.95	2291.62	2197.85	395.566	351.947	381.46	Down-regulated
AP000251.1	23.9921	-2.60816	0.470758	-5.54034	3.02e-08	1.14e-07	40.694	45.2224	37.8059	7.68918	5.67657	6.86431	Down-regulated
CYP27C1	14.2136	-2.61226	0.610988	-4.27546	1.91e-05	5.8e-05	22.6078	22.0854	28.6099	4.27177	3.78438	3.92246	Down-regulated
PLAAT4	1526.78	-2.61437	0.0652095	-40.0919	0	0	2622.5	2599.76	2652.55	416.924	479.67	389.304	Down-regulated
LINC00607	26.3086	-2.6151	0.453905	-5.76134	8.34e-09	3.27e-08	48.6067	46.2741	40.8713	8.54353	4.73047	8.82554	Down-regulated
TGFB2	873.504	-2.61891	0.0811237	-32.2828	1.22e-228	1.32e-226	1539.59	1524.94	1443.78	259.723	232.739	240.251	Down-regulated
PPP1R1B	622.215	-2.62105	0.096346	-27.2046	5.74e-163	3.85e-161	1049	1082.18	1079	162.327	163.674	197.104	Down-regulated
AK5	592.833	-2.62182	0.0979311	-26.7721	6.83e-158	4.42e-156	1016.22	1044.32	998.281	152.075	162.728	183.375	Down-regulated
SYT8	18.5538	-2.6251	0.550133	-4.77175	1.83e-06	6.04e-06	33.9117	27.3438	34.7406	7.68918	5.67657	1.96123	Down-regulated
ACTG2	5.38582	-2.62695	1.03142	-2.54693	0.0108677	0.0234716	11.3039	10.5168	6.13069	3.41741	0.946095	0	Down-regulated
FN1	721.34	-2.62875	0.0955993	-27.4976	1.88e-166	1.29e-164	1164.3	1217.85	1344.67	225.549	185.435	190.239	Down-regulated
KRT19	42138.7	-2.62958	0.0212442	-123.779	0	0	73797.4	71575.5	72288	11626	12110	11435	Down-regulated
SH3PXD2A-AS1	34.0694	-2.63117	0.405945	-6.48159	9.08e-11	4e-10	63.3018	56.7909	56.198	12.8153	10.407	4.90308	Down-regulated
CRACR2B	1231.66	-2.63969	0.0679043	-38.8737	0	0	2133.04	2111.78	2123.26	345.159	319.78	356.944	Down-regulated
PECAM1	25.7276	-2.64697	0.458319	-5.77538	7.68e-09	3.01e-08	40.694	51.5325	40.8713	6.83483	7.56876	6.86431	Down-regulated
LINC00887	38.387	-2.65198	0.38556	-6.87824	6.06e-12	2.85e-11	72.3449	52.5842	73.5683	7.68918	10.407	13.7286	Down-regulated
HLF	62.8362	-2.65347	0.293628	-9.03685	1.61e-19	1.08e-18	98.3438	111.478	115.461	17.0871	17.9758	16.6705	Down-regulated
GBP4	61.37	-2.65388	0.318333	-8.33681	7.63e-17	4.58e-16	99.4742	108.323	109.331	7.68918	19.868	23.5348	Down-regulated
CD22	323.56	-2.66082	0.130327	-20.4165	1.19e-92	3.78e-91	558.412	581.581	536.436	89.7071	88.9329	86.2942	Down-regulated
MAP2K6	28.452	-2.67076	0.445074	-6.00071	1.96e-09	7.97e-09	56.5194	36.8089	54.1545	6.83483	7.56876	8.82554	Down-regulated
AC007906.2	114.599	-2.67237	0.221968	-12.0395	2.2e-33	2.28e-32	176.341	218.75	199.248	30.7567	34.0594	28.4379	Down-regulated
PIGR	9.16881	-2.67364	0.797237	-3.35363	0.000797599	0.00204526	11.3039	13.6719	22.4792	1.70871	0.946095	4.90308	Down-regulated
CDH23	12.2965	-2.67448	0.68217	-3.92055	8.83e-05	0.00025197	20.347	25.2404	18.3921	5.98047	2.83828	0.980616	Down-regulated
CMAHP	1225.15	-2.6768	0.0686182	-39.01	0	0	2152.26	2084.44	2120.2	327.217	351.001	315.758	Down-regulated
TMPRSS11E	184.367	-2.67687	0.174799	-15.314	6.16e-53	1.01e-51	318.77	336.539	301.426	49.5525	56.7657	43.1471	Down-regulated
ASIC1	145.909	-2.68025	0.194809	-13.7584	4.54e-43	5.98e-42	246.425	254.507	256.467	39.3003	45.4125	33.3409	Down-regulated
CREB3L4	740.352	-2.68517	0.0870324	-30.8525	5.18e-209	5.05e-207	1262.64	1278.85	1302.77	195.647	210.979	191.22	Down-regulated
PDE8B	42.0935	-2.68541	0.368026	-7.2968	2.95e-13	1.49e-12	73.4752	80.9796	64.3723	15.3784	7.56876	10.7868	Down-regulated
SLC1A6	6007.89	-2.68965	0.0347532	-77.393	0	0	10445.9	10299.1	10463.1	1604.48	1540.24	1694.5	Down-regulated
AC084026.1	5.76429	-2.69183	0.98825	-2.72384	0.00645284	0.0145069	11.3039	8.41347	10.2178	1.70871	0	2.94185	Down-regulated
AC118344.1	10.4899	-2.69855	0.727259	-3.71058	0.000206784	0.000566376	19.2166	16.8269	18.3921	1.70871	1.89219	4.90308	Down-regulated
EPS15-AS1	22.0281	-2.70024	0.504824	-5.34886	8.85e-08	3.22e-07	31.6509	35.7572	47.002	4.27177	6.62266	6.86431	Down-regulated
AL121603.2	11.3272	-2.70506	0.772179	-3.50316	0.000459779	0.00121013	9.04311	34.7056	15.3267	5.98047	0.946095	1.96123	Down-regulated
AC093388.1	5.63983	-2.70517	1.03845	-2.605	0.0091873	0.0201429	6.78233	6.3101	16.3485	3.41741	0	0.980616	Down-regulated
WNT3A	94.0009	-2.70558	0.243523	-11.1102	1.12e-28	1.01e-27	172.949	152.494	163.485	22.2132	29.3289	23.5348	Down-regulated
CRABP2	7650.09	-2.70724	0.0315156	-85.9015	0	0	13444.8	13419.5	12938.8	1978.68	2066.27	2052.43	Down-regulated
LINGO3	9.48532	-2.71991	0.769785	-3.53334	0.000410349	0.00108617	19.2166	15.7753	14.305	0.854353	2.83828	3.92246	Down-regulated
AL139246.5	12.8446	-2.72384	0.678529	-4.01433	5.96e-05	0.000173323	16.9558	33.6539	16.3485	3.41741	4.73047	1.96123	Down-regulated
GFAP	4.6788	-2.72905	1.10941	-2.4599	0.0138976	0.0294223	5.65194	12.6202	6.13069	1.70871	0	1.96123	Down-regulated
RAMP1	4.75154	-2.73114	1.0799	-2.52906	0.011437	0.0246119	10.1735	9.46515	5.10891	0.854353	0.946095	1.96123	Down-regulated
GGTLC4P	8.33948	-2.73164	0.825851	-3.30767	0.000940768	0.00238526	11.3039	13.6719	18.3921	0.854353	1.89219	3.92246	Down-regulated
GLDN	9.40366	-2.73903	0.791287	-3.46148	0.000537205	0.00140289	18.0862	13.6719	17.3703	2.56306	4.73047	0	Down-regulated
AL583785.1	5.85532	-2.74765	0.977853	-2.80988	0.00495603	0.011349	6.78233	12.6202	11.2396	2.56306	0.946095	0.980616	Down-regulated
FAM167B	44.6243	-2.7628	0.369271	-7.48178	7.33e-14	3.82e-13	76.8664	69.4111	86.8515	6.83483	17.9758	9.80616	Down-regulated
LINC01895	287.023	-2.76429	0.14093	-19.6146	1.16e-85	3.32e-84	493.98	522.687	484.325	72.62	68.1188	80.4105	Down-regulated
MGP	3676.07	-2.76863	0.0416314	-66.5033	0	0	6379.91	6346.91	6507.73	959.439	907.305	955.12	Down-regulated
AC044810.2	9.56885	-2.77036	0.765802	-3.61759	0.000297359	0.000800944	15.8254	21.0337	13.2832	3.41741	1.89219	1.96123	Down-regulated
CRIP2	529.576	-2.77046	0.104816	-26.4316	5.95e-154	3.75e-152	965.352	898.138	907.343	126.444	141.914	138.267	Down-regulated
CD44	12309.2	-2.77422	0.0257947	-107.55	0	0	21661.6	21722.5	21051.8	3129.5	3147.66	3141.89	Down-regulated
C1QTNF1	171.522	-2.77832	0.187482	-14.8191	1.1e-49	1.68e-48	324.421	285.006	288.143	34.1741	45.4125	51.9726	Down-regulated
LIPK	33.8707	-2.77923	0.41775	-6.65286	2.87e-11	1.3e-10	53.1283	57.8426	66.4159	7.68918	13.2453	4.90308	Down-regulated
LINC00639	4.84606	-2.78255	1.0964	-2.5379	0.0111519	0.0240491	6.78233	7.36178	11.2396	0.854353	2.83828	0	Down-regulated
TNFSF10	1090.3	-2.79554	0.0766904	-36.4522	6.34e-291	9.99e-289	1795.06	1958.23	1965.91	293.043	267.745	261.824	Down-regulated
AC104454.2	26.09	-2.80458	0.488399	-5.74239	9.33e-09	3.64e-08	44.0851	59.946	32.697	3.41741	7.56876	8.82554	Down-regulated
LINC01091	12.1761	-2.80788	0.685024	-4.09896	4.15e-05	0.000122487	22.6078	21.0337	20.4356	5.12612	1.89219	1.96123	Down-regulated
MT1X	176.781	-2.80948	0.187258	-15.0032	7e-51	1.1e-49	287.119	287.11	353.537	38.4459	44.4664	50.0114	Down-regulated
AXIN2	279.46	-2.81344	0.149841	-18.7762	1.18e-78	3.07e-77	499.632	454.327	514.978	84.581	62.4422	60.7982	Down-regulated
SLC6A14	44.72	-2.822	0.359487	-7.85007	4.16e-15	2.3e-14	82.5184	85.1864	67.4376	11.1066	13.2453	8.82554	Down-regulated
AL451069.3	10.9806	-2.82777	0.755902	-3.74092	0.000183345	0.000505212	22.6078	22.0854	13.2832	5.98047	0.946095	0.980616	Down-regulated
LNCAROD	5.12131	-2.83145	1.07676	-2.6296	0.0085486	0.018837	11.3039	7.36178	8.17426	0	0.946095	2.94185	Down-regulated
LRRC4	32.6703	-2.83568	0.448599	-6.32119	2.6e-10	1.11e-09	46.3459	65.2044	60.2852	5.12612	15.1375	3.92246	Down-regulated
CD207	5.01636	-2.83989	1.08912	-2.60751	0.00912024	0.0200066	6.78233	7.36178	12.2614	0.854353	2.83828	0	Down-regulated
KRT6B	260.778	-2.84659	0.149119	-19.0894	3.09e-81	8.34e-80	456.677	460.637	456.737	66.6396	69.0649	54.9145	Down-regulated
MUC5B	65.8181	-2.8476	0.309569	-9.19861	3.63e-20	2.48e-19	91.5615	125.15	129.766	11.9609	21.7602	14.7092	Down-regulated
CITED4	4602.75	-2.84932	0.0398737	-71.4586	0	0	8194.19	8067.46	7987.27	1065.38	1190.19	1112.02	Down-regulated
GABRE	16.3426	-2.85603	0.602848	-4.73756	2.16e-06	7.11e-06	30.5205	21.0337	34.7406	5.98047	2.83828	2.94185	Down-regulated
RPS3AP5	6.28327	-2.85891	0.971362	-2.9432	0.00324843	0.00764544	11.3039	15.7753	6.13069	2.56306	0.946095	0.980616	Down-regulated
ADAMTS4	35.8776	-2.85907	0.409789	-6.97695	3.02e-12	1.44e-11	68.9537	51.5325	68.4594	5.12612	10.407	10.7868	Down-regulated
TIMP3	1292.46	-2.86162	0.0695818	-41.126	0	0	2277.73	2307.39	2230.55	290.48	338.702	309.875	Down-regulated
TF	175.944	-2.86995	0.184361	-15.567	1.22e-54	2.07e-53	331.204	295.523	301.426	35.0285	45.4125	47.0696	Down-regulated
ACE2	9.08677	-2.87274	0.805499	-3.56641	0.000361906	0.00096508	13.5647	19.982	14.305	0.854353	1.89219	3.92246	Down-regulated
CD38	5.0739	-2.88217	1.085	-2.65637	0.00789872	0.0175094	11.3039	9.46515	6.13069	2.56306	0	0.980616	Down-regulated
RERG	879.123	-2.88514	0.0835134	-34.547	1.58e-261	2.14e-259	1523.76	1612.23	1510.19	217.006	196.788	214.755	Down-regulated
PIP	11.5234	-2.88835	0.720276	-4.01006	6.07e-05	0.000176291	24.8685	14.7236	21.4574	4.27177	2.83828	0.980616	Down-regulated
TMC1	86.6678	-2.89183	0.261562	-11.056	2.05e-28	1.85e-27	145.82	140.926	171.659	23.0675	18.9219	19.6123	Down-regulated
POM121L9P	22.1321	-2.89621	0.519673	-5.57313	2.5e-08	9.47e-08	33.9117	48.3774	34.7406	4.27177	7.56876	3.92246	Down-regulated
ABCC6P1	13.0832	-2.8965	0.6685	-4.33284	1.47e-05	4.52e-05	20.347	26.2921	22.4792	1.70871	4.73047	2.94185	Down-regulated
ALPG	46.9196	-2.90103	0.349847	-8.29228	1.11e-16	6.62e-16	82.5184	80.9796	84.8079	11.1066	12.2992	9.80616	Down-regulated
LYNX1-SLURP2	43.113	-2.90167	0.387779	-7.48278	7.28e-14	3.79e-13	76.8664	72.5662	78.6772	7.68918	17.9758	4.90308	Down-regulated
SOSTDC1	10.2551	-2.90472	0.80662	-3.6011	0.000316876	0.000850307	21.4774	9.46515	23.501	5.12612	0	1.96123	Down-regulated
MX2	5.2994	-2.90488	1.07031	-2.71406	0.00664637	0.0149169	12.4343	8.41347	7.15248	0.854353	0	2.94185	Down-regulated
AC112198.2	3.78506	-2.90502	1.28847	-2.25463	0.0241564	0.0486649	4.52155	10.5168	5.10891	2.56306	0	0	Down-regulated
EFNB3	128.938	-2.91439	0.444805	-6.55206	5.67e-11	2.53e-10	231.73	226.112	224.792	14.524	27.4367	49.0308	Down-regulated
LY6E-DT	132.858	-2.91689	0.209163	-13.9455	3.35e-44	4.55e-43	230.599	228.215	245.228	32.4654	31.2211	29.4185	Down-regulated
CLIC5	141.896	-2.91812	0.206213	-14.151	1.84e-45	2.57e-44	254.337	266.076	231.945	38.4459	33.1133	27.4572	Down-regulated
KLHL30	19.5975	-2.91865	0.556257	-5.24694	1.55e-07	5.54e-07	41.8244	32.6022	29.6317	6.83483	4.73047	1.96123	Down-regulated
C5orf66-AS1	18.6125	-2.9225	0.602418	-4.85128	1.23e-06	4.11e-06	50.8675	27.3438	20.4356	4.27177	1.89219	6.86431	Down-regulated
ST6GALNAC5	688.976	-2.92486	0.0989387	-29.5623	4.56e-192	4.02e-190	1254.73	1279.9	1118.85	164.036	172.189	144.151	Down-regulated
FOXP4-AS1	14.5532	-2.92954	0.635362	-4.61083	4.01e-06	1.29e-05	31.6509	23.137	22.4792	4.27177	2.83828	2.94185	Down-regulated
SPINK8	9.14636	-2.93305	0.826661	-3.54807	0.000388061	0.00103061	12.4343	15.7753	20.4356	4.27177	0	1.96123	Down-regulated
IGFBP4	2936.89	-2.93747	0.0483159	-60.7971	0	0	5226.92	5164.82	5191.68	628.804	699.164	709.966	Down-regulated
CEACAM1	85.0465	-2.94184	0.270004	-10.8955	1.21e-27	1.06e-26	140.168	148.287	163.485	24.7763	20.8141	12.748	Down-regulated
AL078582.1	5.39836	-2.94713	1.04701	-2.81482	0.00488047	0.0111903	6.78233	13.6719	8.17426	0.854353	0.946095	1.96123	Down-regulated
CSF1	795.725	-2.94917	0.0876546	-33.6453	3.65e-248	4.57e-246	1365.51	1428.19	1432.54	175.142	178.812	194.162	Down-regulated
VNN2	6.67212	-2.94993	0.955531	-3.08721	0.00202044	0.00489063	15.8254	9.46515	10.2178	2.56306	0	1.96123	Down-regulated
AC107027.3	13.4496	-2.96242	0.664669	-4.45699	8.31e-06	2.61e-05	24.8685	27.3438	19.4139	4.27177	2.83828	1.96123	Down-regulated
KRT15	1573.4	-2.96963	0.0648484	-45.7934	0	0	2833.88	2775.39	2763.92	382.75	322.618	361.847	Down-regulated
BBOX1	18.9181	-2.96977	0.576977	-5.14711	2.65e-07	9.31e-07	24.8685	45.2224	30.6535	5.12612	5.67657	1.96123	Down-regulated
SYT12	8004.61	-2.96977	0.0396493	-74.9009	0	0	14232.7	13478.4	14878.2	1747.15	1930.03	1761.19	Down-regulated
AC008663.2	5.45244	-2.97044	1.06022	-2.80173	0.00508291	0.0116073	12.4343	8.41347	8.17426	0.854353	2.83828	0	Down-regulated
TMEM61	20.6188	-2.97479	0.540684	-5.5019	3.76e-08	1.41e-07	32.7813	42.0673	34.7406	2.56306	5.67657	5.88369	Down-regulated
AC013268.4	13.772	-2.97877	0.662962	-4.49313	7.02e-06	2.22e-05	19.2166	30.4988	23.501	1.70871	3.78438	3.92246	Down-regulated
DIRC3	13.735	-2.98989	0.681638	-4.38633	1.15e-05	3.58e-05	31.6509	26.2921	15.3267	4.27177	0.946095	3.92246	Down-regulated
KCNJ4	5.58449	-2.99083	1.05645	-2.83101	0.00464014	0.010677	9.04311	7.36178	13.2832	0	2.83828	0.980616	Down-regulated
PROM1	356.028	-2.9912	0.130015	-23.0065	4.01e-117	1.73e-115	635.278	645.734	616.135	75.1831	78.5259	85.3136	Down-regulated
LPAR1	16.722	-3.01352	0.619202	-4.86678	1.13e-06	3.81e-06	29.3901	23.137	36.7842	3.41741	6.62266	0.980616	Down-regulated
TGFB2-AS1	4.20134	-3.01427	1.1788	-2.55707	0.0105558	0.0228464	7.91272	7.36178	7.15248	0.854353	0.946095	0.980616	Down-regulated
LINC01819	457.292	-3.02235	0.122965	-24.579	2.12e-133	1.09e-131	818.401	806.641	816.404	76.0375	114.477	111.79	Down-regulated
TNFAIP2	2498.12	-3.02516	0.0535258	-56.5177	0	0	4633.46	4329.78	4387.53	563.873	556.304	517.765	Down-regulated
AC074351.1	100.127	-3.02846	0.244052	-12.4091	2.33e-35	2.57e-34	178.601	178.786	177.79	22.2132	20.8141	22.5542	Down-regulated
FATE1	8.35898	-3.02857	0.861507	-3.51543	0.000439045	0.00115784	14.695	15.7753	14.305	3.41741	0	1.96123	Down-regulated
FAP	9.9946	-3.04032	0.777006	-3.91286	9.12e-05	0.000259642	18.0862	21.0337	14.305	1.70871	1.89219	2.94185	Down-regulated
AL034374.1	4.19656	-3.04124	1.22664	-2.47931	0.0131635	0.0279983	10.1735	3.15505	9.19604	1.70871	0.946095	0	Down-regulated
UNC5B-AS1	25.5399	-3.04141	0.48562	-6.26294	3.78e-10	1.6e-09	48.6067	44.1707	43.9366	5.98047	6.62266	3.92246	Down-regulated
ASPG	4.38348	-3.04521	1.23364	-2.46848	0.0135688	0.0287831	7.91272	4.20673	11.2396	0	0	2.94185	Down-regulated
CALHM3	4.32947	-3.04613	1.21152	-2.5143	0.0119269	0.0255916	3.39117	10.5168	9.19604	0	1.89219	0.980616	Down-regulated
GBGT1	23.006	-3.04618	0.518535	-5.87458	4.24e-09	1.69e-08	44.0851	43.119	35.7624	2.56306	6.62266	5.88369	Down-regulated
FYB2	19.83	-3.04662	0.565815	-5.38448	7.27e-08	2.66e-07	28.2597	47.3258	30.6535	5.98047	2.83828	3.92246	Down-regulated
CD36	14.199	-3.04684	0.655031	-4.65144	3.3e-06	1.07e-05	29.3901	25.2404	21.4574	4.27177	1.89219	2.94185	Down-regulated
AC007325.2	77.25	-3.04995	0.3059	-9.97041	2.05e-23	1.58e-22	186.514	119.892	107.287	17.0871	17.0297	15.6899	Down-regulated
AC011483.1	7.09434	-3.05491	0.939442	-3.25183	0.00114664	0.00287151	9.04311	13.6719	15.3267	2.56306	0	1.96123	Down-regulated
FOXI1	2050.99	-3.05732	0.0581151	-52.6081	0	0	3668.11	3635.67	3679.44	401.546	446.557	474.618	Down-regulated
MAOA	15.8268	-3.05993	0.635922	-4.81181	1.5e-06	4.98e-06	24.8685	22.0854	37.8059	2.56306	5.67657	1.96123	Down-regulated
KCNN4	3175.23	-3.0606	0.0469892	-65.1341	0	0	5809.07	5520.29	5682.13	669.813	666.997	703.101	Down-regulated
PNMT	15.7588	-3.06239	0.653484	-4.68625	2.78e-06	9.08e-06	16.9558	38.9123	28.6099	3.41741	5.67657	0.980616	Down-regulated
GGT5	101.818	-3.06614	0.252331	-12.1513	5.65e-34	5.98e-33	172.949	194.561	178.812	29.9024	17.0297	17.6511	Down-regulated
IL1R2	15.7221	-3.06644	0.631962	-4.85225	1.22e-06	4.09e-06	29.3901	31.5505	23.501	5.12612	3.78438	0.980616	Down-regulated
LINC01182	161.833	-3.06909	0.199683	-15.3698	2.61e-53	4.3e-52	278.076	327.074	262.598	35.8828	35.0055	32.3603	Down-regulated
PALMD	381.576	-3.06917	0.130884	-23.4496	1.34e-121	6.08e-120	714.405	684.646	645.766	69.2026	83.2563	92.1779	Down-regulated
KRT38	87.3952	-3.07035	0.279647	-10.9794	4.8e-28	4.28e-27	134.516	157.753	175.747	12.8153	16.0836	27.4572	Down-regulated
RIPOR3	21.4748	-3.07051	0.543524	-5.64927	1.61e-08	6.19e-08	39.5636	43.119	32.697	7.68918	2.83828	2.94185	Down-regulated
LINC02580	5.82425	-3.07651	1.0493	-2.93198	0.00336812	0.0079089	14.695	7.36178	9.19604	0.854353	2.83828	0	Down-regulated
OR7C1	4.3609	-3.08303	1.18868	-2.59365	0.00949618	0.020767	7.91272	6.3101	9.19604	0.854353	1.89219	0	Down-regulated
RASL10B	103.956	-3.08667	0.245123	-12.5923	2.33e-36	2.63e-35	204.6	174.579	178.812	21.3588	19.868	24.5154	Down-regulated
LINC02515	133.165	-3.08672	0.21423	-14.4084	4.58e-47	6.61e-46	245.294	232.422	237.054	26.485	30.275	27.4572	Down-regulated
AL512599.1	233.934	-3.09662	0.165542	-18.706	4.43e-78	1.14e-76	454.416	407.001	395.43	51.2612	43.5204	51.9726	Down-regulated
CXCL8	26.6168	-3.1067	0.480115	-6.47074	9.75e-11	4.29e-10	51.9979	43.119	48.0238	5.98047	5.67657	4.90308	Down-regulated
AC018816.1	6.02556	-3.10956	1.03657	-2.99985	0.00270109	0.00641999	14.695	9.46515	8.17426	0	2.83828	0.980616	Down-regulated
KRT23	649.245	-3.10976	0.0984989	-31.5715	9.08e-219	9.36e-217	1138.3	1179.99	1173.01	140.114	126.777	137.286	Down-regulated
IL7R	31.2213	-3.11367	0.444628	-7.00287	2.51e-12	1.21e-11	49.7371	58.8943	59.2634	5.98047	7.56876	5.88369	Down-regulated
PSG9	16.276	-3.11449	0.639171	-4.8727	1.1e-06	3.7e-06	19.2166	32.6022	35.7624	3.41741	5.67657	0.980616	Down-regulated
TNS4	330.693	-3.11631	0.141544	-22.0165	2e-107	7.61e-106	565.194	638.372	575.263	69.2026	58.6579	77.4686	Down-regulated
CCDC192	8.95007	-3.12301	0.861406	-3.62548	0.000288426	0.000778154	16.9558	21.0337	10.2178	1.70871	3.78438	0	Down-regulated
FP325335.1	13.5469	-3.13869	0.690445	-4.54589	5.47e-06	1.74e-05	19.2166	23.137	30.6535	2.56306	4.73047	0.980616	Down-regulated
GLYATL1P1	6.19901	-3.15551	1.03937	-3.03598	0.00239758	0.00573744	15.8254	6.3101	11.2396	0	2.83828	0.980616	Down-regulated
PAPPA	10.5495	-3.15584	0.787437	-4.00774	6.13e-05	0.000177935	14.695	14.7236	27.5881	3.41741	1.89219	0.980616	Down-regulated
SLC19A1	364.439	-3.15773	0.13388	-23.5862	5.34e-123	2.46e-121	626.235	670.974	668.246	63.2222	78.5259	79.4299	Down-regulated
LINC01671	95.843	-3.16601	0.268887	-11.7745	5.28e-32	5.25e-31	179.732	179.838	157.354	14.524	14.1914	29.4185	Down-regulated
KRT5	14364.3	-3.17068	0.0306545	-103.433	0	0	26878.4	25966.1	24726.1	2831.33	2888.43	2895.76	Down-regulated
ZNF725P	4.73089	-3.17188	1.19099	-2.66323	0.00773955	0.017194	6.78233	9.46515	9.19604	0	0	2.94185	Down-regulated
MN1	123.398	-3.17568	0.229006	-13.8672	1e-43	1.34e-42	220.426	210.337	236.032	28.1937	18.9219	26.4766	Down-regulated
ZNF467	393.893	-3.18096	0.127223	-25.003	5.67e-138	3.05e-136	704.232	716.196	708.095	78.6005	71.9032	84.333	Down-regulated
HPDL	64.4315	-3.18201	0.33712	-9.43878	3.77e-21	2.68e-20	113.039	96.7549	138.962	19.6501	12.2992	5.88369	Down-regulated
KRT4	1337.37	-3.18533	0.0708129	-44.9824	0	0	2411.12	2397.84	2421.62	274.247	278.152	241.231	Down-regulated
AC046168.2	6.17447	-3.18571	1.03301	-3.0839	0.00204309	0.00494212	14.695	12.6202	6.13069	1.70871	1.89219	0	Down-regulated
KRT7	13723.4	-3.19431	0.0277024	-115.308	0	0	24968	25020.6	24242.8	2682.67	2810.85	2615.3	Down-regulated
VTCN1	3298.18	-3.19897	0.0468364	-68.3008	0	0	5910.8	6087.14	5849.7	673.231	637.668	630.536	Down-regulated
LRRC26	26.9778	-3.20119	0.518916	-6.169	6.87e-10	2.87e-09	68.9537	45.2224	31.6753	2.56306	7.56876	5.88369	Down-regulated
FMO3	16.0011	-3.20122	0.666057	-4.80623	1.54e-06	5.11e-06	25.9989	37.8606	22.4792	0	3.78438	5.88369	Down-regulated
ATP6V1B1	206.583	-3.22047	0.177758	-18.1171	2.34e-73	5.54e-72	347.029	388.071	384.19	38.4459	43.5204	38.244	Down-regulated
AKR1C1	3443.49	-3.23304	0.0486788	-66.4157	0	0	6184.36	6039.82	6449.49	637.348	708.625	641.323	Down-regulated
MYCN	91.5223	-3.23607	0.272885	-11.8587	1.94e-32	1.95e-31	155.994	146.184	194.139	17.0871	15.1375	20.5929	Down-regulated
MT2A	3021.36	-3.23732	0.0561913	-57.6125	0	0	5416.82	5739.04	5232.55	536.534	645.237	557.97	Down-regulated
AKR1C2	6149.57	-3.24919	0.035195	-92.3196	0	0	11094.8	11034.3	11254.9	1140.56	1188.29	1184.58	Down-regulated
ALDH1A2	77.1448	-3.25721	0.319592	-10.1918	2.16e-24	1.72e-23	126.604	173.528	119.549	23.9219	9.46095	9.80616	Down-regulated
LINC01348	71.7518	-3.25814	0.314478	-10.3605	3.75e-25	3.07e-24	152.602	110.427	126.701	11.1066	19.868	9.80616	Down-regulated
MT1E	144.973	-3.27402	0.217324	-15.0652	2.74e-51	4.37e-50	288.249	260.817	239.097	23.0675	33.1133	25.496	Down-regulated
DPP4-DT	16.5661	-3.27555	0.640203	-5.11642	3.11e-07	1.09e-06	35.042	28.3955	26.5663	2.56306	0.946095	5.88369	Down-regulated
DNAH12	3.34969	-3.27956	1.39095	-2.35778	0.0183847	0.0380203	6.78233	5.25842	6.13069	0	0.946095	0.980616	Down-regulated
CLIC3	354.359	-3.29154	0.137188	-23.9929	3.3e-127	1.58e-125	638.669	666.767	623.287	61.5135	64.3344	71.585	Down-regulated
STRA6	281.36	-3.29988	0.155964	-21.158	2.33e-99	7.93e-98	501.892	500.601	529.283	44.4264	49.1969	62.7594	Down-regulated
GPR173	3.33939	-3.30181	1.39563	-2.36582	0.0179901	0.0372776	6.78233	6.3101	5.10891	0.854353	0	0.980616	Down-regulated
S100A7	2222.59	-3.30508	0.0576037	-57.3762	0	0	4029.83	4169.92	3910.36	402.4	422.904	400.091	Down-regulated
ANKRD30B	13.4852	-3.3077	0.696118	-4.75164	2.02e-06	6.65e-06	22.6078	26.2921	24.5228	1.70871	2.83828	2.94185	Down-regulated
AC104958.2	6.6058	-3.3117	1.0086	-3.28348	0.00102534	0.00258744	11.3039	10.5168	14.305	2.56306	0.946095	0	Down-regulated
MELTF	28.5949	-3.31465	0.488534	-6.78489	1.16e-11	5.38e-11	54.2586	55.7392	45.9802	6.83483	1.89219	6.86431	Down-regulated
GPR12	6.53936	-3.31784	1.06641	-3.11122	0.00186318	0.00453611	9.04311	7.36178	19.4139	3.41741	0	0	Down-regulated
SLC22A18AS	16.9856	-3.32019	0.631345	-5.25892	1.45e-07	5.2e-07	28.2597	33.6539	30.6535	1.70871	5.67657	1.96123	Down-regulated
ISLR	28.8005	-3.3214	0.477681	-6.95318	3.57e-12	1.7e-11	56.5194	51.5325	49.0456	5.12612	5.67657	4.90308	Down-regulated
AL139383.1	5.08511	-3.32724	1.148	-2.89829	0.00375198	0.0087432	9.04311	11.5685	7.15248	0.854353	1.89219	0	Down-regulated
LINC01770	23.9208	-3.3337	0.530552	-6.28346	3.31e-10	1.41e-09	38.4332	39.964	52.1109	3.41741	5.67657	3.92246	Down-regulated
SPNS3	53.1476	-3.33792	0.362482	-9.2085	3.31e-20	2.27e-19	81.388	114.633	94.004	8.54353	7.56876	12.748	Down-regulated
ANPEP	1827.99	-3.33937	0.0617053	-54.118	0	0	3292.82	3322.27	3365.75	318.674	332.079	336.351	Down-regulated
AC084782.3	3.49951	-3.34211	1.40387	-2.38064	0.0172826	0.0359689	4.52155	7.36178	7.15248	0	0	1.96123	Down-regulated
AC010476.2	8.51783	-3.34534	0.897855	-3.72592	0.000194604	0.000534587	11.3039	18.9303	16.3485	2.56306	0	1.96123	Down-regulated
ANXA8	1111.57	-3.34878	0.0837371	-39.9916	0	0	1990.61	2168.57	1913.8	191.375	213.817	191.22	Down-regulated
C9orf152	343.873	-3.35678	0.14136	-23.7464	1.2e-124	5.64e-123	622.844	638.372	619.2	67.4939	64.3344	50.992	Down-regulated
ZPLD1	8.64835	-3.36417	0.898217	-3.74539	0.000180113	0.000496689	7.91272	19.982	19.4139	1.70871	1.89219	0.980616	Down-regulated
MAG	102.82	-3.36638	0.263291	-12.7858	1.97e-37	2.28e-36	174.08	214.543	173.703	16.2327	23.6524	14.7092	Down-regulated
PLB1	15.9912	-3.38287	0.672053	-5.03364	4.81e-07	1.66e-06	25.9989	39.964	21.4574	0.854353	4.73047	2.94185	Down-regulated
KYNU	2115.85	-3.38459	0.0583229	-58.032	0	0	3845.58	3878.61	3860.29	358.828	358.57	393.227	Down-regulated
PLCH1	142.336	-3.38928	0.228382	-14.8404	8.03e-50	1.23e-48	274.684	267.128	237.054	16.2327	24.5985	34.3216	Down-regulated
MIR3648-1	3.62862	-3.40192	1.42845	-2.38154	0.0172405	0.0358931	2.26078	6.3101	11.2396	0	0	1.96123	Down-regulated
CP	1113.33	-3.41262	0.0813707	-41.9392	0	0	1992.87	2018.18	2095.68	199.919	169.351	203.968	Down-regulated
CLEC2B	5.47873	-3.41414	1.12245	-3.04167	0.0023527	0.00564136	11.3039	9.46515	9.19604	0	0.946095	1.96123	Down-regulated
TH	7.16581	-3.41981	0.970601	-3.5234	0.000426048	0.00112578	12.4343	12.6202	14.305	1.70871	0.946095	0.980616	Down-regulated
LAMA4-AS1	3.68292	-3.42353	1.38477	-2.47227	0.0134257	0.0285051	5.65194	6.3101	8.17426	0	0	1.96123	Down-regulated
AC017002.4	37.9628	-3.42827	0.4393	-7.80392	6e-15	3.29e-14	58.7802	89.3931	60.2852	7.68918	3.78438	7.84493	Down-regulated
LINC01143	3.63879	-3.44323	1.38301	-2.48967	0.0127861	0.0272604	4.52155	5.25842	10.2178	0.854353	0	0.980616	Down-regulated
PSG5	5.41855	-3.44533	1.12816	-3.05394	0.00225859	0.00542786	10.1735	9.46515	10.2178	1.70871	0.946095	0	Down-regulated
ALDH8A1	10.992	-3.44633	0.79122	-4.35572	1.33e-05	4.09e-05	15.8254	22.0854	22.4792	1.70871	1.89219	1.96123	Down-regulated
GSDMC	124.653	-3.44806	0.236986	-14.5497	5.87e-48	8.62e-47	239.642	220.854	224.792	21.3588	24.5985	16.6705	Down-regulated
AC018714.2	3.74697	-3.46225	1.40833	-2.45841	0.0139555	0.0295333	11.3039	3.15505	6.13069	0	1.89219	0	Down-regulated
AP003108.5	3.71933	-3.46983	1.38461	-2.506	0.0122105	0.0261394	10.1735	3.15505	7.15248	0.854353	0	0.980616	Down-regulated
AC011487.2	3.80705	-3.47791	1.41635	-2.45555	0.014067	0.0297574	3.39117	4.20673	13.2832	0	0	1.96123	Down-regulated
AL356234.2	5.61985	-3.4791	1.10611	-3.14536	0.00165884	0.00407148	10.1735	11.5685	9.19604	0.854353	0.946095	0.980616	Down-regulated
AC004231.3	5.69801	-3.49014	1.13667	-3.07049	0.00213705	0.00515022	14.695	11.5685	5.10891	0.854353	0	1.96123	Down-regulated
AL049629.1	7.53026	-3.49312	0.969141	-3.60435	0.000312937	0.000840685	13.5647	12.6202	15.3267	1.70871	0	1.96123	Down-regulated
AC007608.3	3.80236	-3.49577	1.41175	-2.47619	0.0132794	0.0282167	2.26078	9.46515	9.19604	0	1.89219	0	Down-regulated
MUC16	9.55759	-3.50505	0.911698	-3.84453	0.000120784	0.000339727	6.78233	31.5505	14.305	0.854353	1.89219	1.96123	Down-regulated
LINC02240	5.78159	-3.51345	1.13265	-3.10196	0.00192245	0.00466821	9.04311	11.5685	11.2396	0	2.83828	0	Down-regulated
GJA5	325.288	-3.51713	0.153303	-22.9423	1.76e-116	7.54e-115	618.322	541.617	635.549	57.2417	54.8735	44.1277	Down-regulated
AP001207.3	48.0396	-3.53718	0.404269	-8.74958	2.14e-18	1.37e-17	92.6919	87.2897	85.8297	13.6697	1.89219	6.86431	Down-regulated
PADI3	48.7144	-3.54206	0.382386	-9.26304	1.99e-20	1.37e-19	94.9526	90.4448	83.7862	7.68918	7.56876	7.84493	Down-regulated
CRYAB	131.259	-3.56426	0.245886	-14.4956	1.29e-47	1.89e-46	239.642	267.128	218.661	11.9609	22.7063	27.4572	Down-regulated
ROPN1	3.99966	-3.56692	1.35419	-2.63398	0.008439	0.0186089	4.52155	6.3101	11.2396	0	0.946095	0.980616	Down-regulated
DNMBP-AS1	4.04975	-3.57276	1.3678	-2.61204	0.00900027	0.0197571	7.91272	4.20673	10.2178	0	0	1.96123	Down-regulated
SERPINF2	24.0334	-3.57402	0.556026	-6.42778	1.29e-10	5.65e-10	51.9979	42.0673	38.8277	1.70871	5.67657	3.92246	Down-regulated
STEAP4	2307.55	-3.57489	0.0598904	-59.6905	0	0	4133.83	4447.57	4191.35	348.576	368.977	354.983	Down-regulated
TNNI2	3.89167	-3.57541	1.39377	-2.56529	0.010309	0.0223664	11.3039	4.20673	6.13069	1.70871	0	0	Down-regulated
SAA2	29.8897	-3.582	0.495386	-7.23072	4.8e-13	2.4e-12	61.041	48.3774	56.198	5.98047	2.83828	4.90308	Down-regulated
ATP6V0D2	210.32	-3.58522	0.188028	-19.0675	4.7e-81	1.26e-79	363.985	417.518	383.168	30.7567	32.1672	34.3216	Down-regulated
MZB1	7.92903	-3.58874	0.977366	-3.67185	0.0002408	0.000655108	16.9558	17.8786	9.19604	2.56306	0	0.980616	Down-regulated
GRIN2A	4.06631	-3.59513	1.35627	-2.65075	0.00803124	0.0177758	9.04311	6.3101	7.15248	0	1.89219	0	Down-regulated
AC004870.2	185.23	-3.60764	0.201926	-17.8661	2.17e-71	4.97e-70	370.767	327.074	329.014	23.9219	32.1672	28.4379	Down-regulated
TP63	193.441	-3.61502	0.197994	-18.2582	1.78e-74	4.31e-73	327.813	382.813	362.733	32.4654	29.3289	25.496	Down-regulated
ANXA8L1	858.247	-3.61599	0.0961478	-37.6087	0	0	1580.28	1559.65	1620.55	127.299	110.693	151.015	Down-regulated
KRT75	6.15068	-3.6207	1.09532	-3.30561	0.000947695	0.00240169	10.1735	15.7753	8.17426	0.854353	0.946095	0.980616	Down-regulated
FAM131B	26.6981	-3.62267	0.532689	-6.80072	1.04e-11	4.83e-11	62.1714	42.0673	43.9366	4.27177	2.83828	4.90308	Down-regulated
AC011374.1	8.25999	-3.64044	0.944444	-3.85459	0.000115926	0.000326404	16.9558	12.6202	16.3485	1.70871	0.946095	0.980616	Down-regulated
AL133330.1	6.32175	-3.65864	1.09336	-3.34624	0.000819154	0.00209701	10.1735	14.7236	10.2178	0.854353	0	1.96123	Down-regulated
LINC00705	4.1964	-3.67253	1.40633	-2.61143	0.00901646	0.0197906	9.04311	1.05168	13.2832	0.854353	0.946095	0	Down-regulated
AC103957.2	82.7978	-3.67623	0.303112	-12.1283	7.48e-34	7.85e-33	152.602	164.063	144.071	11.1066	15.1375	9.80616	Down-regulated
AC137894.1	4.14359	-3.67965	1.36802	-2.68976	0.00715031	0.0159726	4.52155	8.41347	10.2178	1.70871	0	0	Down-regulated
LINC02036	4.35598	-3.69165	1.34737	-2.7399	0.00614576	0.0138645	4.52155	8.41347	11.2396	0	0	1.96123	Down-regulated
PLEKHS1	124.937	-3.69859	0.249461	-14.8263	9.9e-50	1.51e-48	220.426	227.164	248.293	17.9414	13.2453	22.5542	Down-regulated
PLEKHB1	15.3424	-3.70891	0.721689	-5.13921	2.76e-07	9.69e-07	30.5205	24.1887	30.6535	0	4.73047	1.96123	Down-regulated
PLAAT2	123.92	-3.71464	0.25084	-14.8088	1.29e-49	1.95e-48	214.774	251.352	224.792	18.7958	14.1914	19.6123	Down-regulated
ANTXRL	8.77566	-3.72095	0.930471	-3.999	6.36e-05	0.000184239	14.695	16.8269	17.3703	0.854353	0.946095	1.96123	Down-regulated
TMEM270	22.025	-3.72332	0.621981	-5.98623	2.15e-09	8.69e-09	38.4332	53.6359	30.6535	2.56306	0	6.86431	Down-regulated
APOL4	4.31389	-3.74171	1.35925	-2.75277	0.00590939	0.0133679	4.52155	8.41347	11.2396	1.70871	0	0	Down-regulated
LINC01740	18.0087	-3.75493	0.666914	-5.63031	1.8e-08	6.88e-08	33.9117	41.0157	25.5446	0.854353	3.78438	2.94185	Down-regulated
AC046168.1	8.9454	-3.7687	0.935606	-4.02809	5.62e-05	0.00016391	16.9558	14.7236	18.3921	1.70871	1.89219	0	Down-regulated
LINC01844	2.4253	-3.77657	1.67567	-2.25376	0.0242113	0.0487525	1.13039	6.3101	6.13069	0	0	0.980616	Down-regulated
AP001208.1	2.43266	-3.78338	1.64726	-2.29677	0.021632	0.0440346	2.26078	5.25842	6.13069	0	0.946095	0	Down-regulated
LINC02541	52.3351	-3.78556	0.391192	-9.67699	3.78e-22	2.78e-21	107.387	90.4448	95.0258	8.54353	3.78438	8.82554	Down-regulated
RIPOR2	277.125	-3.79391	0.168789	-22.4773	6.93e-112	2.78e-110	500.762	525.842	524.174	35.8828	37.8438	38.244	Down-regulated
AC089983.2	2.44046	-3.79477	1.63625	-2.31919	0.020385	0.041778	3.39117	6.3101	4.08713	0.854353	0	0	Down-regulated
SLC23A1	55.3579	-3.79518	0.389963	-9.73216	2.2e-22	1.63e-21	103.996	112.53	92.9822	5.12612	3.78438	13.7286	Down-regulated
TNC	266.685	-3.80083	0.175972	-21.599	1.83e-103	6.64e-102	464.59	481.671	546.654	35.0285	37.8438	34.3216	Down-regulated
AQP4-AS1	2.49272	-3.80981	1.62862	-2.33929	0.0193205	0.0398096	5.65194	5.25842	3.06535	0	0	0.980616	Down-regulated
C10orf55	6.80865	-3.81539	1.09626	-3.48038	0.000500699	0.00131251	11.3039	14.7236	12.2614	2.56306	0	0	Down-regulated
CXCL1	48.7899	-3.82185	0.408271	-9.36107	7.89e-21	5.53e-20	90.4311	79.9279	103.2	7.68918	7.56876	3.92246	Down-regulated
GASK1B	6.93257	-3.82604	1.09047	-3.50862	0.000450439	0.00118635	6.78233	15.7753	16.3485	1.70871	0	0.980616	Down-regulated
TERT	13.9168	-3.83297	0.770065	-4.97746	6.44e-07	2.2e-06	18.0862	28.3955	31.6753	3.41741	0.946095	0.980616	Down-regulated
GPR37L1	9.5327	-3.85449	0.930091	-4.14421	3.41e-05	0.000101379	19.2166	19.982	14.305	0.854353	2.83828	0	Down-regulated
AC004231.1	38.4005	-3.87087	0.46034	-8.40871	4.15e-17	2.53e-16	64.4321	74.6695	76.6337	5.98047	3.78438	4.90308	Down-regulated
AC103740.2	14.4596	-3.87331	0.767327	-5.04779	4.47e-07	1.55e-06	25.9989	37.8606	17.3703	1.70871	2.83828	0.980616	Down-regulated
AP003071.1	2.5596	-3.87402	1.68167	-2.30367	0.021241	0.0433335	1.13039	3.15505	10.2178	0.854353	0	0	Down-regulated
CLCA2	46.1484	-3.87792	0.422003	-9.18932	3.95e-20	2.7e-19	84.7791	91.4965	82.7644	3.41741	7.56876	6.86431	Down-regulated
CCR1	12.1501	-3.88433	0.851615	-4.56113	5.09e-06	1.62e-05	13.5647	17.8786	36.7842	0.854353	2.83828	0.980616	Down-regulated
CCR7	9.87646	-3.88825	0.929455	-4.18336	2.87e-05	8.6e-05	15.8254	25.2404	14.305	0	0.946095	2.94185	Down-regulated
GBP1P1	2.5895	-3.88857	1.66677	-2.33299	0.0196486	0.0403886	1.13039	9.46515	4.08713	0.854353	0	0	Down-regulated
CDA	4.95477	-3.89663	1.29717	-3.00396	0.00266493	0.00633687	11.3039	5.25842	11.2396	0	0.946095	0.980616	Down-regulated
LINC02225	2.62702	-3.90592	1.62571	-2.4026	0.0162792	0.0340665	5.65194	2.10337	7.15248	0.854353	0	0	Down-regulated
ASCL2	71.8352	-3.91628	0.339637	-11.5308	9.23e-31	8.86e-30	126.604	133.564	144.071	9.39789	7.56876	9.80616	Down-regulated
LINC02183	2.65011	-3.91636	1.60833	-2.43504	0.0148901	0.0313809	6.78233	3.15505	5.10891	0.854353	0	0	Down-regulated
RORC	151.314	-3.91728	0.234976	-16.671	2.13e-62	4.18e-61	266.772	294.471	290.186	18.7958	16.0836	21.5735	Down-regulated
AL590399.4	2.67038	-3.91858	1.60212	-2.44587	0.0144502	0.030511	6.78233	4.20673	4.08713	0	0.946095	0	Down-regulated
AC140168.1	4.91213	-3.93323	1.31308	-2.99543	0.00274061	0.00650743	9.04311	11.5685	7.15248	1.70871	0	0	Down-regulated
COLCA1	27.7034	-3.94522	0.551051	-7.15945	8.1e-13	4.01e-12	58.7802	48.3774	49.0456	4.27177	3.78438	1.96123	Down-regulated
SLC6A12	10.2562	-3.95357	0.914039	-4.32539	1.52e-05	4.67e-05	21.4774	16.8269	19.4139	0	2.83828	0.980616	Down-regulated
HCAR3	15.2223	-3.95923	0.746106	-5.30653	1.12e-07	4.05e-07	22.6078	32.6022	30.6535	2.56306	0.946095	1.96123	Down-regulated
GLYATL2	826.024	-3.96726	0.104445	-37.9841	0	0	1604.02	1537.56	1518.37	117.046	88.9329	90.2166	Down-regulated
CD14	894.104	-3.97457	0.0997701	-39.8373	0	0	1685.41	1693.21	1664.48	104.231	91.7712	125.519	Down-regulated
DKK1	218.578	-3.97631	0.199231	-19.9583	1.27e-88	3.79e-87	408.07	392.278	433.236	31.6111	21.7602	24.5154	Down-regulated
LINC01132	66.8792	-3.9851	0.366109	-10.885	1.36e-27	1.19e-26	128.864	135.667	113.418	12.8153	7.56876	2.94185	Down-regulated
ARHGAP25	39.0294	-3.99522	0.471877	-8.46665	2.53e-17	1.55e-16	68.9537	82.0313	69.4812	5.12612	6.62266	1.96123	Down-regulated
Z94160.1	13.2358	-4.00676	0.811474	-4.93763	7.91e-07	2.69e-06	23.7382	30.4988	20.4356	0.854353	0.946095	2.94185	Down-regulated
ATP13A5	523.473	-4.02352	0.12955	-31.0578	8.96e-212	8.89e-210	967.613	966.497	1024.85	61.5135	60.5501	59.8176	Down-regulated
CCL22	79.1195	-4.02366	0.343364	-11.7184	1.03e-31	1.01e-30	160.515	150.391	136.919	14.524	10.407	1.96123	Down-regulated
CSF2RB	21.388	-4.03081	0.637335	-6.32448	2.54e-10	1.09e-09	46.3459	35.7572	38.8277	2.56306	1.89219	2.94185	Down-regulated
BCAS1	18.6848	-4.03805	0.692197	-5.83368	5.42e-09	2.14e-08	40.694	25.2404	39.8495	3.41741	0.946095	1.96123	Down-regulated
SNCAIP	24.5572	-4.05464	0.612357	-6.62137	3.56e-11	1.6e-10	63.3018	35.7572	39.8495	1.70871	3.78438	2.94185	Down-regulated
LGR6	56.9706	-4.05472	0.391849	-10.3477	4.29e-25	3.5e-24	114.169	102.013	106.265	6.83483	5.67657	6.86431	Down-regulated
CAV3	5.50685	-4.05906	1.272	-3.19108	0.00141743	0.00351072	13.5647	6.3101	11.2396	0	0.946095	0.980616	Down-regulated
THRSP	11.117	-4.08141	0.905158	-4.50906	6.51e-06	2.06e-05	22.6078	15.7753	24.5228	0.854353	0	2.94185	Down-regulated
RFPL4B	2.95135	-4.0865	1.57146	-2.60045	0.00931016	0.0203872	3.39117	6.3101	7.15248	0.854353	0	0	Down-regulated
AC124067.2	2.9663	-4.09249	1.58226	-2.58649	0.00969592	0.0211606	3.39117	9.46515	4.08713	0.854353	0	0	Down-regulated
ERP27	131.033	-4.09598	0.261537	-15.6611	2.79e-55	4.8e-54	231.73	252.404	258.511	13.6697	14.1914	15.6899	Down-regulated
AC068580.2	25.1202	-4.10085	0.598284	-6.85436	7.16e-12	3.35e-11	55.389	45.2224	41.8931	3.41741	2.83828	1.96123	Down-regulated
BSND	16.9048	-4.11728	0.72826	-5.65359	1.57e-08	6.04e-08	31.6509	33.6539	30.6535	2.56306	0.946095	1.96123	Down-regulated
KMO	42.6973	-4.12809	0.4634	-8.90826	5.18e-19	3.4e-18	81.388	90.4448	70.503	5.12612	2.83828	5.88369	Down-regulated
AL391421.1	14.3769	-4.13229	0.822025	-5.02697	4.98e-07	1.72e-06	23.7382	18.9303	38.8277	0	3.78438	0.980616	Down-regulated
LINC01910	5.79812	-4.14221	1.26082	-3.28534	0.00101859	0.00257192	10.1735	7.36178	15.3267	0	0.946095	0.980616	Down-regulated
AC016735.1	11.5416	-4.14513	0.897927	-4.61633	3.91e-06	1.26e-05	16.9558	17.8786	30.6535	0.854353	0.946095	1.96123	Down-regulated
AC007099.1	3.07233	-4.15091	1.67277	-2.48147	0.0130843	0.0278492	0	7.36178	10.2178	0.854353	0	0	Down-regulated
PFKFB1	5.75583	-4.1569	1.26245	-3.29271	0.000992263	0.0025087	7.91272	10.5168	14.305	0.854353	0.946095	0	Down-regulated
LINC02185	17.5092	-4.15978	0.733738	-5.6693	1.43e-08	5.53e-08	38.4332	25.2404	35.7624	0.854353	3.78438	0.980616	Down-regulated
ADH1C	5.79884	-4.16584	1.26476	-3.29378	0.000988493	0.00249946	9.04311	15.7753	8.17426	0.854353	0.946095	0	Down-regulated
LRRC55	17.7141	-4.18438	0.723934	-5.78005	7.47e-09	2.93e-08	27.1293	36.8089	36.7842	1.70871	1.89219	1.96123	Down-regulated
AL121938.1	3.18127	-4.18852	1.54325	-2.71409	0.00664576	0.0149169	6.78233	4.20673	7.15248	0	0.946095	0	Down-regulated
KLK9	3.22638	-4.2036	1.59688	-2.63239	0.0084787	0.0186907	10.1735	1.05168	7.15248	0	0	0.980616	Down-regulated
MMP20	1.57884	-4.21693	1.87739	-2.24616	0.0246935	0.0496163	2.26078	2.10337	5.10891	0	0	0	Down-regulated
FAM3D-AS1	1.58383	-4.22067	1.86281	-2.26576	0.0234662	0.0474305	2.26078	3.15505	4.08713	0	0	0	Down-regulated
AC073359.1	1.58881	-4.22433	1.86174	-2.26903	0.0232668	0.0470629	2.26078	4.20673	3.06535	0	0	0	Down-regulated
LOXL4	1.58881	-4.22433	1.86174	-2.26903	0.0232668	0.0470629	2.26078	4.20673	3.06535	0	0	0	Down-regulated
FGF2	12.2769	-4.2255	0.885513	-4.77181	1.83e-06	6.04e-06	29.3901	19.982	20.4356	0	1.89219	1.96123	Down-regulated
TXLNB	1.59694	-4.23008	1.85998	-2.27426	0.0229504	0.0464933	3.39117	2.10337	4.08713	0	0	0	Down-regulated
MIR149	1.60691	-4.23734	1.85788	-2.28073	0.0225641	0.0457799	3.39117	4.20673	2.04356	0	0	0	Down-regulated
Z95114.3	1.61006	-4.23952	1.88397	-2.25031	0.0244292	0.0491451	4.52155	1.05168	4.08713	0	0	0	Down-regulated
AC011290.1	1.61189	-4.24107	1.88845	-2.24579	0.0247172	0.0496593	3.39117	5.25842	1.02178	0	0	0	Down-regulated
AP000344.1	1.61504	-4.24305	1.85617	-2.28591	0.0222593	0.0452171	4.52155	2.10337	3.06535	0	0	0	Down-regulated
CLEC2A	1.61504	-4.24305	1.85617	-2.28591	0.0222593	0.0452171	4.52155	2.10337	3.06535	0	0	0	Down-regulated
MYCNOS	30.891	-4.24773	0.56069	-7.57591	3.57e-14	1.89e-13	48.6067	57.8426	69.4812	1.70871	3.78438	3.92246	Down-regulated
LINC02412	1.62501	-4.25044	1.88078	-2.25993	0.0238256	0.0480978	4.52155	4.20673	1.02178	0	0	0	Down-regulated
CLEC1A	1.62816	-4.25259	1.88486	-2.25619	0.024059	0.0484823	5.65194	1.05168	3.06535	0	0	0	Down-regulated
KCNMB1	1.62816	-4.25259	1.88486	-2.25619	0.024059	0.0484823	5.65194	1.05168	3.06535	0	0	0	Down-regulated
AC067956.1	3.31537	-4.25538	1.54376	-2.75651	0.00584222	0.0132285	4.52155	4.20673	10.2178	0	0.946095	0	Down-regulated
B3GALT5	1.63315	-4.25604	1.86582	-2.28106	0.0225449	0.0457453	5.65194	2.10337	2.04356	0	0	0	Down-regulated
CASP14	19136.8	-4.26002	0.0650756	-65.4626	0	0	35418.5	36566	37143.8	2064.97	1813.66	1814.14	Down-regulated
PRODH	100.153	-4.263	0.758176	-5.6227	1.88e-08	7.18e-08	99.4742	380.709	90.9386	7.68918	12.2992	9.80616	Down-regulated
MIR205	1.64626	-4.26574	1.89722	-2.24842	0.0245496	0.0493642	6.78233	1.05168	2.04356	0	0	0	Down-regulated
KCNH4	1.65125	-4.26935	1.89618	-2.25155	0.0243505	0.048996	6.78233	2.10337	1.02178	0	0	0	Down-regulated
NFATC4	37.5431	-4.27099	0.505522	-8.44866	2.95e-17	1.81e-16	71.2145	67.3077	75.6119	3.41741	3.78438	3.92246	Down-regulated
Z98257.1	6.4252	-4.28866	1.24485	-3.44512	0.000570815	0.00148595	15.8254	11.5685	9.19604	0	0	1.96123	Down-regulated
COL21A1	3.47828	-4.31467	1.60368	-2.69048	0.00713487	0.0159432	14.695	4.20673	1.02178	0	0.946095	0	Down-regulated
GRAMD4P7	6.47905	-4.31817	1.26415	-3.41587	0.000635778	0.00164586	6.78233	19.982	10.2178	0	1.89219	0	Down-regulated
AL133523.1	3.49508	-4.33276	1.55653	-2.78359	0.00537606	0.012235	2.26078	12.6202	5.10891	0	0	0.980616	Down-regulated
LINC01485	3.50841	-4.34465	1.51122	-2.87492	0.00404125	0.00937851	5.65194	8.41347	6.13069	0.854353	0	0	Down-regulated
GABRP	9.80213	-4.34967	1.015	-4.28539	1.82e-05	5.56e-05	15.8254	15.7753	24.5228	1.70871	0	0.980616	Down-regulated
CD69	1.73602	-4.35664	1.85157	-2.35294	0.0186255	0.0384626	1.13039	3.15505	6.13069	0	0	0	Down-regulated
LEMD1	100.677	-4.35883	0.54384	-8.01491	1.1e-15	6.28e-15	207.991	178.786	189.03	3.41741	17.9758	6.86431	Down-regulated
EFHC2	1.74914	-4.36547	1.83159	-2.38344	0.0171519	0.0357226	2.26078	2.10337	6.13069	0	0	0	Down-regulated
RPL36AP39	1.75097	-4.36675	1.84883	-2.3619	0.0181815	0.0376532	1.13039	6.3101	3.06535	0	0	0	Down-regulated
LINC02009	1.76724	-4.37743	1.81198	-2.41582	0.0156998	0.0329383	3.39117	2.10337	5.10891	0	0	0	Down-regulated
LINC01127	9.9684	-4.3876	1.04909	-4.18228	2.89e-05	8.64e-05	29.3901	9.46515	18.3921	2.56306	0	0	Down-regulated
LINC02747	6.87681	-4.39671	1.22947	-3.57611	0.000348749	0.00093094	12.4343	10.5168	16.3485	0	0	1.96123	Down-regulated
AL121950.1	1.80344	-4.40083	1.8059	-2.43691	0.0148133	0.0312374	5.65194	2.10337	3.06535	0	0	0	Down-regulated
AC241584.2	3.65281	-4.40304	1.51656	-2.90332	0.00369231	0.00862009	3.39117	7.36178	10.2178	0	0.946095	0	Down-regulated
AC004870.1	1.80528	-4.40305	1.93675	-2.27343	0.0230004	0.0465856	4.52155	6.3101	0	0	0	0	Down-regulated
LIPF	1.81341	-4.40756	1.82991	-2.40862	0.0160127	0.0335444	5.65194	4.20673	1.02178	0	0	0	Down-regulated
ACOX2	34.606	-4.4154	0.552113	-7.99728	1.27e-15	7.22e-15	61.041	77.8246	59.2634	0.854353	4.73047	3.92246	Down-regulated
LINC01940	3.69715	-4.41738	1.499	-2.94688	0.00320999	0.00756329	6.78233	5.25842	9.19604	0	0.946095	0	Down-regulated
AC009005.1	1.83466	-4.42148	1.85235	-2.38695	0.0169887	0.0354136	7.91272	1.05168	2.04356	0	0	0	Down-regulated
AC020907.1	6.80849	-4.4261	1.23966	-3.57041	0.000356429	0.000950728	10.1735	12.6202	16.3485	1.70871	0	0	Down-regulated
AC103718.1	3.79026	-4.44562	1.52976	-2.9061	0.00365965	0.0085485	11.3039	8.41347	2.04356	0	0	0.980616	Down-regulated
STAC2	1454.6	-4.47615	0.0870794	-51.4031	0	0	2857.62	2698.62	2795.6	119.609	128.669	127.48	Down-regulated
AC008622.2	3.88239	-4.49035	1.4808	-3.03238	0.00242633	0.00580039	6.78233	8.41347	7.15248	0	0.946095	0	Down-regulated
ALX3	1.92127	-4.50131	1.80056	-2.49995	0.012421	0.0265508	1.13039	6.3101	4.08713	0	0	0	Down-regulated
AL133370.1	3.93486	-4.50615	1.4932	-3.01779	0.00254627	0.00606817	11.3039	4.20673	7.15248	0	0.946095	0	Down-regulated
RCSD1	162.801	-4.51702	0.262977	-17.1765	3.98e-66	8.32e-65	327.813	300.781	306.535	5.98047	16.0836	19.6123	Down-regulated
LBP	88.1921	-4.51911	0.351091	-12.8716	6.5e-38	7.63e-37	170.689	158.804	177.79	9.39789	7.56876	4.90308	Down-regulated
PAMR1	10.9861	-4.52036	0.996213	-4.53754	5.69e-06	1.81e-05	25.9989	16.8269	20.4356	1.70871	0.946095	0	Down-regulated
NPY5R	1.95564	-4.52182	1.76253	-2.56553	0.0103019	0.0223532	4.52155	2.10337	5.10891	0	0	0	Down-regulated
AC098969.1	1.95747	-4.52308	1.77035	-2.55491	0.0106215	0.0229792	3.39117	6.3101	2.04356	0	0	0	Down-regulated
AC093001.1	44.4533	-4.52735	0.494733	-9.1511	5.64e-20	3.83e-19	80.2576	94.6515	80.7208	3.41741	4.73047	2.94185	Down-regulated
CRISP2	1.96561	-4.52773	1.74809	-2.5901	0.00959479	0.0209548	4.52155	4.20673	3.06535	0	0	0	Down-regulated
PUDPP2	1.96561	-4.52773	1.74809	-2.5901	0.00959479	0.0209548	4.52155	4.20673	3.06535	0	0	0	Down-regulated
LRRC31	1.97059	-4.53074	1.76053	-2.57351	0.0100672	0.0219039	4.52155	5.25842	2.04356	0	0	0	Down-regulated
LINC01344	1.98869	-4.54158	1.78774	-2.5404	0.0110726	0.0238853	5.65194	5.25842	1.02178	0	0	0	Down-regulated
ACTL8	37.478	-4.54363	0.541639	-8.38867	4.92e-17	2.98e-16	74.6056	71.5145	69.4812	3.41741	0.946095	4.90308	Down-regulated
MT2P1	7.57478	-4.54444	1.21183	-3.75005	0.000176799	0.000487927	11.3039	17.8786	14.305	0	0	1.96123	Down-regulated
AC018978.1	7.41172	-4.54912	1.22225	-3.72192	0.00019771	0.000542842	14.695	16.8269	11.2396	1.70871	0	0	Down-regulated
CAPNS2	4.03459	-4.55016	1.47432	-3.08627	0.00202682	0.00490554	5.65194	8.41347	9.19604	0	0.946095	0	Down-regulated
CREB3L1	7.56608	-4.56666	1.20778	-3.78103	0.000156183	0.000434165	12.4343	17.8786	13.2832	0.854353	0.946095	0	Down-regulated
KRT40	7.74009	-4.57772	1.20755	-3.79093	0.000150087	0.000417923	11.3039	16.8269	16.3485	0	0	1.96123	Down-regulated
KRT79	15.5966	-4.60877	0.858027	-5.37136	7.81e-08	2.86e-07	23.7382	27.3438	38.8277	1.70871	0	1.96123	Down-regulated
NACA4P	4.20455	-4.6168	1.46918	-3.14243	0.00167554	0.00410775	5.65194	11.5685	7.15248	0.854353	0	0	Down-regulated
TAS2R4	2.12594	-4.64328	1.72868	-2.68603	0.00723067	0.016132	4.52155	2.10337	6.13069	0	0	0	Down-regulated
CYP24A1	2.1721	-4.66827	1.72364	-2.70838	0.00676123	0.0151572	6.78233	4.20673	2.04356	0	0	0	Down-regulated
BCO1	4.42233	-4.68903	1.45105	-3.23146	0.00123158	0.00307493	10.1735	6.3101	9.19604	0.854353	0	0	Down-regulated
DIO2	103.456	-4.69427	0.344829	-13.6133	3.34e-42	4.3e-41	165.037	228.215	204.356	6.83483	10.407	5.88369	Down-regulated
AC024451.2	8.37541	-4.70788	1.21331	-3.88019	0.000104375	0.000295396	7.91272	21.0337	19.4139	0	1.89219	0	Down-regulated
KIAA2012	4.5767	-4.73796	1.44265	-3.28422	0.00102267	0.00258161	7.91272	7.36178	11.2396	0	0.946095	0	Down-regulated
AC090517.2	2.27183	-4.74282	1.73811	-2.72872	0.00635802	0.0143012	1.13039	8.41347	4.08713	0	0	0	Down-regulated
SLC14A1	2.28495	-4.74976	1.7016	-2.79135	0.00524892	0.0119622	2.26078	7.36178	4.08713	0	0	0	Down-regulated
MESP2	2.29308	-4.75389	1.67961	-2.83035	0.00464971	0.0106944	3.39117	5.25842	5.10891	0	0	0	Down-regulated
TM4SF18	2.31617	-4.76542	1.68076	-2.83528	0.00457854	0.0105398	4.52155	6.3101	3.06535	0	0	0	Down-regulated
TFAP2B	8.67837	-4.76961	1.1844	-4.02701	5.65e-05	0.000164617	18.0862	17.8786	14.305	0.854353	0.946095	0	Down-regulated
AL009178.2	2.32745	-4.77104	1.72346	-2.76829	0.0056352	0.0127827	6.78233	1.05168	6.13069	0	0	0	Down-regulated
IGFBP5	1997.51	-4.77271	0.0792863	-60.1959	0	0	3834.28	3835.49	3892.99	146.094	142.86	133.364	Down-regulated
AL158157.1	2.33243	-4.77342	1.69181	-2.82148	0.00478024	0.010977	6.78233	2.10337	5.10891	0	0	0	Down-regulated
AC053513.1	4.71046	-4.7877	1.44127	-3.32186	0.000894184	0.0022755	5.65194	10.5168	11.2396	0.854353	0	0	Down-regulated
CALML5	1564.92	-4.83994	0.0940967	-51.4358	0	0	3220.48	2921.58	2931.49	111.92	105.963	98.0616	Down-regulated
GRAP2	9.18147	-4.84313	1.17839	-4.10997	3.96e-05	0.000116969	16.9558	16.8269	19.4139	0	1.89219	0	Down-regulated
OR7E102P	2.47151	-4.86164	1.65706	-2.93389	0.00334742	0.00786374	4.52155	3.15505	7.15248	0	0	0	Down-regulated
HCAR2	125.417	-4.86625	0.324747	-14.9848	9.24e-51	1.45e-49	229.469	267.128	230.923	9.39789	2.83828	12.748	Down-regulated
AL033384.1	2.48463	-4.86769	1.66832	-2.91772	0.00352606	0.00825675	5.65194	2.10337	7.15248	0	0	0	Down-regulated
AL391730.2	2.5127	-4.88068	1.644	-2.96879	0.00298977	0.00707397	6.78233	4.20673	4.08713	0	0	0	Down-regulated
LINC01698	2.52582	-4.88675	1.65312	-2.95608	0.00311575	0.00735416	7.91272	3.15505	4.08713	0	0	0	Down-regulated
CCL20	2.53893	-4.89297	1.6712	-2.92782	0.00341348	0.00800927	9.04311	2.10337	4.08713	0	0	0	Down-regulated
CD180	2.54077	-4.89422	1.69401	-2.88913	0.00386308	0.00898351	7.91272	6.3101	1.02178	0	0	0	Down-regulated
EXTL1	14.1456	-4.89774	0.959178	-5.10618	3.29e-07	1.15e-06	29.3901	25.2404	27.5881	1.70871	0.946095	0	Down-regulated
RUFY4	5.1264	-4.90461	1.41376	-3.4692	0.000522007	0.0013652	9.04311	10.5168	10.2178	0	0	0.980616	Down-regulated
KIT	300.745	-4.93085	0.211726	-23.2888	5.75e-120	2.56e-118	545.978	592.098	608.982	17.0871	23.6524	16.6705	Down-regulated
KIAA2012-AS1	2.63551	-4.95571	1.65648	-2.9917	0.00277427	0.00658589	2.26078	9.46515	4.08713	0	0	0	Down-regulated
LINC01507	2.66805	-4.96981	1.67563	-2.96594	0.00301762	0.00713512	6.78233	1.05168	8.17426	0	0	0	Down-regulated
IL22RA2	286.127	-4.98362	0.221972	-22.4516	1.23e-111	4.92e-110	500.762	602.615	560.959	18.7958	18.9219	14.7092	Down-regulated
AC139143.1	2.71605	-4.99112	1.67052	-2.98777	0.00281023	0.00666904	7.91272	7.36178	1.02178	0	0	0	Down-regulated
KRT32	2.71605	-4.99112	1.67052	-2.98777	0.00281023	0.00666904	7.91272	7.36178	1.02178	0	0	0	Down-regulated
POU2AF1	45.8047	-4.99471	0.555407	-8.99289	2.41e-19	1.6e-18	82.5184	100.962	82.7644	0	6.62266	1.96123	Down-regulated
MIR205HG	369.511	-4.99499	0.193949	-25.7542	2.9e-146	1.72e-144	706.493	739.333	704.008	22.2132	29.3289	15.6899	Down-regulated
LINC02643	40.8313	-5.00528	0.583225	-8.58207	9.32e-18	5.82e-17	87.0399	84.1347	66.4159	2.56306	1.89219	2.94185	Down-regulated
SCARA5	10.2218	-5.01135	1.1607	-4.31752	1.58e-05	4.83e-05	18.0862	18.9303	22.4792	0.854353	0	0.980616	Down-regulated
SPDEF	1971.92	-5.02673	0.0861912	-58.3207	0	0	3973.32	3763.97	3741.77	114.483	115.424	122.577	Down-regulated
CYP4B1	822.997	-5.03733	0.131403	-38.335	0	0	1558.81	1634.32	1599.09	48.6981	53.9274	43.1471	Down-regulated
AC025154.2	26.2593	-5.0456	0.733723	-6.87671	6.13e-12	2.88e-11	54.2586	54.6875	43.9366	0.854353	2.83828	0.980616	Down-regulated
CYP4A11	2.84831	-5.06391	1.60378	-3.15747	0.00159142	0.00391722	6.78233	3.15505	7.15248	0	0	0	Down-regulated
AQP2	5.70492	-5.0654	1.40633	-3.60184	0.00031597	0.000847981	15.8254	6.3101	11.2396	0.854353	0	0	Down-regulated
CHRNB4	2.86326	-5.07	1.59328	-3.18211	0.00146205	0.00361289	6.78233	6.3101	4.08713	0	0	0	Down-regulated
LINC01235	194.019	-5.0853	0.274522	-18.5242	1.32e-76	3.31e-75	389.984	388.071	352.515	10.2522	6.62266	16.6705	Down-regulated
PTGIS	21.74	-5.09938	0.823164	-6.19485	5.83e-10	2.45e-09	54.2586	34.7056	37.8059	1.70871	0	1.96123	Down-regulated
LINC01487	6.0726	-5.15433	1.38612	-3.71853	0.000200385	0.000549481	14.695	12.6202	8.17426	0	0.946095	0	Down-regulated
RARRES1	9286.64	-5.21586	0.0440421	-118.429	0	0	17821.7	18529.6	17910.8	505.777	491.023	460.889	Down-regulated
LINC01085	11.7938	-5.22292	1.15685	-4.51479	6.34e-06	2.01e-05	32.7813	14.7236	21.4574	0.854353	0.946095	0	Down-regulated
TBATA	65.8075	-5.23745	0.490534	-10.677	1.3e-26	1.11e-25	128.864	111.478	144.071	1.70871	2.83828	5.88369	Down-regulated
LY6L	3.34792	-5.30018	1.54216	-3.43685	0.000588515	0.0015285	4.52155	8.41347	7.15248	0	0	0	Down-regulated
AC011483.3	3.42347	-5.32582	1.54021	-3.45785	0.000544499	0.0014202	10.1735	5.25842	5.10891	0	0	0	Down-regulated
AL359852.2	3.44157	-5.33207	1.54871	-3.44292	0.000575475	0.00149639	11.3039	5.25842	4.08713	0	0	0	Down-regulated
AL121790.2	12.9668	-5.3557	1.13849	-4.70423	2.55e-06	8.34e-06	29.3901	18.9303	27.5881	0	1.89219	0	Down-regulated
LINC02343	3.5594	-5.38564	1.52311	-3.53595	0.000406315	0.00107642	6.78233	9.46515	5.10891	0	0	0	Down-regulated
LINC02568	3.5594	-5.38564	1.52311	-3.53595	0.000406315	0.00107642	6.78233	9.46515	5.10891	0	0	0	Down-regulated
PKN2-AS1	7.18587	-5.40428	1.37099	-3.94187	8.08e-05	0.000231508	22.6078	8.41347	11.2396	0.854353	0	0	Down-regulated
FAIM2	40.7408	-5.43461	0.658021	-8.25902	1.47e-16	8.7e-16	87.0399	64.1527	87.8733	3.41741	0	1.96123	Down-regulated
AC099791.3	3.69166	-5.44172	1.51953	-3.58119	0.000342039	0.000914267	5.65194	5.25842	11.2396	0	0	0	Down-regulated
AQP5	7.45989	-5.46027	1.34876	-4.04836	5.16e-05	0.000150835	14.695	17.8786	11.2396	0	0.946095	0	Down-regulated
AL603840.1	3.88189	-5.51327	1.49534	-3.68696	0.000226948	0.000619151	5.65194	9.46515	8.17426	0	0	0	Down-regulated
AL355538.1	3.89684	-5.5177	1.50975	-3.65471	0.000257468	0.000697794	5.65194	12.6202	5.10891	0	0	0	Down-regulated
LY6D	694.614	-5.52444	0.162859	-33.9217	3.19e-252	4.09e-250	1377.94	1334.59	1367.14	33.3198	33.1133	21.5735	Down-regulated
EGOT	3.94118	-5.53078	1.50334	-3.67899	0.000234158	0.000637686	9.04311	10.5168	4.08713	0	0	0	Down-regulated
LINC01331	7.96972	-5.5577	1.33738	-4.15565	3.24e-05	9.67e-05	15.8254	12.6202	18.3921	0	0	0.980616	Down-regulated
CLCN1	4.03592	-5.5708	1.51341	-3.68096	0.000232359	0.000633187	3.39117	13.6719	7.15248	0	0	0	Down-regulated
CYP4Z1	231.769	-5.57304	0.288824	-19.2956	5.84e-83	1.61e-81	499.632	443.81	418.931	11.1066	14.1914	2.94185	Down-regulated
LINC01447	4.05534	-5.57646	1.48631	-3.75187	0.000175518	0.000484641	6.78233	6.3101	11.2396	0	0	0	Down-regulated
KLF17	8.24654	-5.60546	1.35341	-4.14173	3.45e-05	0.000102437	20.347	21.0337	7.15248	0	0.946095	0	Down-regulated
CD40LG	4.20754	-5.63116	1.48634	-3.78862	0.000151488	0.000421715	5.65194	6.3101	13.2832	0	0	0	Down-regulated
INMT	4.3634	-5.68451	1.511	-3.7621	0.000168495	0.000466211	2.26078	14.7236	9.19604	0	0	0	Down-regulated
AP000851.1	4.4059	-5.69627	1.46119	-3.89837	9.68e-05	0.000275246	6.78233	8.41347	11.2396	0	0	0	Down-regulated
SYN3	32.8511	-5.70328	0.784468	-7.27025	3.59e-13	1.81e-12	67.8233	63.101	62.3287	0	1.89219	1.96123	Down-regulated
H19	4.47389	-5.72242	1.58104	-3.61939	0.000295295	0.000795886	2.26078	2.10337	22.4792	0	0	0	Down-regulated
BX284613.2	8.95788	-5.72619	1.32503	-4.32155	1.55e-05	4.75e-05	23.7382	14.7236	14.305	0	0	0.980616	Down-regulated
MSMB	25.182	-5.73492	0.907685	-6.31818	2.65e-10	1.13e-09	46.3459	59.946	41.8931	0	0.946095	1.96123	Down-regulated
CXCL17	9.07073	-5.7468	1.31714	-4.3631	1.28e-05	3.96e-05	19.2166	17.8786	16.3485	0	0	0.980616	Down-regulated
TM4SF4	4.72416	-5.7885	1.47277	-3.93035	8.48e-05	0.000242563	16.9558	5.25842	6.13069	0	0	0	Down-regulated
RHAG	4.79765	-5.81677	1.43764	-4.04606	5.21e-05	0.000152301	9.04311	11.5685	8.17426	0	0	0	Down-regulated
NEURL3	195.91	-5.83304	0.336482	-17.3354	2.54e-67	5.4e-66	397.897	349.159	408.713	11.1066	6.62266	1.96123	Down-regulated
TMEM220-AS1	4.99103	-5.87287	1.43223	-4.10051	4.12e-05	0.000121702	10.1735	12.6202	7.15248	0	0	0	Down-regulated
AC136475.2	5.01543	-5.87842	1.43591	-4.09385	4.24e-05	0.000125148	13.5647	6.3101	10.2178	0	0	0	Down-regulated
LINC02015	224.629	-5.90274	0.319145	-18.4955	2.24e-76	5.61e-75	458.938	409.105	457.759	9.39789	4.73047	7.84493	Down-regulated
AC008514.1	18.8008	-5.91072	1.0994	-5.37632	7.6e-08	2.78e-07	38.4332	36.8089	35.7624	0.854353	0.946095	0	Down-regulated
ABO	5.33976	-5.97067	1.41091	-4.2318	2.32e-05	7e-05	11.3039	10.5168	10.2178	0	0	0	Down-regulated
PXMP4	5.48199	-6.01048	1.41117	-4.25922	2.05e-05	6.22e-05	10.1735	8.41347	14.305	0	0	0	Down-regulated
C8orf31	121.168	-6.01229	0.446566	-13.4634	2.57e-41	3.25e-40	245.294	235.577	235.01	3.41741	3.78438	3.92246	Down-regulated
CNGA2	74.2393	-6.08764	0.584886	-10.4083	2.27e-25	1.87e-24	134.516	146.184	158.376	3.41741	0	2.94185	Down-regulated
CPHL1P	21.5455	-6.09991	1.09194	-5.58633	2.32e-08	8.79e-08	45.2155	48.3774	33.7188	0	0	1.96123	Down-regulated
EDAR	11.5829	-6.11147	1.29531	-4.71814	2.38e-06	7.8e-06	16.9558	21.0337	30.6535	0.854353	0	0	Down-regulated
S100A7A	166.23	-6.14828	0.397695	-15.4598	6.48e-54	1.08e-52	345.899	322.867	314.709	4.27177	4.73047	4.90308	Down-regulated
TFDP3	6.06711	-6.15416	1.38623	-4.43951	9.02e-06	2.82e-05	13.5647	12.6202	10.2178	0	0	0	Down-regulated
TPRG1	22.4674	-6.16539	1.08683	-5.67284	1.4e-08	5.42e-08	41.8244	39.964	51.0891	0	0.946095	0.980616	Down-regulated
HSD17B2	112.726	-6.17265	0.485985	-12.7013	5.81e-37	6.65e-36	217.035	228.215	221.727	1.70871	4.73047	2.94185	Down-regulated
ASCL4	6.25053	-6.19687	1.38062	-4.48847	7.17e-06	2.26e-05	14.695	11.5685	11.2396	0	0	0	Down-regulated
ART3	23.3122	-6.22433	1.08649	-5.72885	1.01e-08	3.94e-08	50.8675	48.3774	38.8277	0.854353	0.946095	0	Down-regulated
FMO2	7.62471	-6.48575	1.34628	-4.81753	1.45e-06	4.85e-06	13.5647	17.8786	14.305	0	0	0	Down-regulated
AC011294.1	15.65	-6.545	1.26471	-5.17511	2.28e-07	8.06e-07	35.042	23.137	34.7406	0	0	0.980616	Down-regulated
CLDN16	8.49612	-6.6424	1.3337	-4.98045	6.34e-07	2.17e-06	13.5647	22.0854	15.3267	0	0	0	Down-regulated
AC015910.1	48.8616	-6.71729	0.873963	-7.68601	1.52e-14	8.17e-14	89.3007	108.323	92.9822	2.56306	0	0	Down-regulated
SLC12A3	66.4956	-6.74204	0.754601	-8.93456	4.09e-19	2.69e-18	141.299	131.46	122.614	1.70871	1.89219	0	Down-regulated
FAM110D	9.19856	-6.75717	1.31856	-5.12467	2.98e-07	1.04e-06	15.8254	18.9303	20.4356	0	0	0	Down-regulated
AL355538.2	19.4175	-6.85918	1.25272	-5.47541	4.36e-08	1.63e-07	39.5636	49.4291	26.5663	0	0.946095	0	Down-regulated
LGALS12	21.2574	-6.99327	1.24096	-5.63536	1.75e-08	6.69e-08	38.4332	49.4291	38.8277	0.854353	0	0	Down-regulated
AC124067.4	11.7113	-7.10465	1.28842	-5.51425	3.5e-08	1.31e-07	22.6078	23.137	24.5228	0	0	0	Down-regulated
AC007953.1	23.5938	-7.14355	1.23606	-5.7793	7.5e-09	2.94e-08	42.9548	56.7909	40.8713	0	0.946095	0	Down-regulated
LINC00892	24.9601	-7.22568	1.23113	-5.86916	4.38e-09	1.74e-08	44.0851	52.5842	52.1109	0	0	0.980616	Down-regulated
LINC02303	12.8792	-7.2395	1.29045	-5.61007	2.02e-08	7.7e-08	33.9117	15.7753	27.5881	0	0	0	Down-regulated
C11orf86	94.0727	-7.24439	0.745586	-9.71636	2.57e-22	1.9e-21	203.47	166.166	191.073	0.854353	1.89219	0.980616	Down-regulated
AC108063.2	13.7456	-7.33395	1.27968	-5.73108	9.98e-09	3.89e-08	33.9117	18.9303	29.6317	0	0	0	Down-regulated
LINC00578	55.0419	-7.47881	1.05208	-7.10862	1.17e-12	5.74e-12	88.1703	116.737	123.636	1.70871	0	0	Down-regulated
CYP4Z2P	33.8535	-7.66772	1.21732	-6.29885	3e-10	1.28e-09	62.1714	72.5662	67.4376	0	0.946095	0	Down-regulated
FMO6P	185.97	-7.91098	0.658506	-12.0135	3.02e-33	3.1e-32	376.419	368.089	366.82	2.56306	0.946095	0.980616	Down-regulated
AC069360.1	45.7169	-8.10219	1.20733	-6.71085	1.93e-11	8.85e-11	98.3438	85.1864	89.9168	0.854353	0	0	Down-regulated
