# Supplementary material for: Integrated network pharmacology and cellular assay reveal the biological mechanisms of Limonium sinense (Girard) Kuntze against breast cancer
Source: BMC Complement Med Ther. Author manuscript; Available in PMC 2023 Nov 21. (PMC10644419; doi:10.1186/s12906-023-04233-z)
Supplement: Table S10 [file EMS189939-supplement-Table_S10.xlsx]

## Sheet: lse_hallmark
Supplementary Table 10. GSEA hallmark analysis from LSE-treated MDA-MB-468 cells
NAME	SIZE	ES	NES	P-value	FDR	FWER p-val	RANK AT MAX	LEADING EDGE
UV_RESPONSE_UP	141	0.401395	1.78918	1e-06	0.00276362	0.004	3829	tags=31%, list=18%, signal=38%
TNFA_SIGNALING_VIA_NFKB	177	0.37538	1.72767	1e-06	0.00406105	0.012	3732	tags=40%, list=17%, signal=48%
HYPOXIA	182	0.378113	1.72117	0.002457	0.00344672	0.015	2664	tags=29%, list=12%, signal=32%
HEDGEHOG_SIGNALING	33	0.473689	1.58738	0.0150538	0.012672	0.066	3314	tags=39%, list=15%, signal=47%
CHOLESTEROL_HOMEOSTASIS	69	0.398797	1.55638	0.00438597	0.0149249	0.1	4043	tags=36%, list=19%, signal=45%
MTORC1_SIGNALING	197	0.334655	1.54999	0	0.0131592	0.106	2254	tags=20%, list=11%, signal=22%
PANCREAS_BETA_CELLS	17	0.514297	1.46988	0.0614754	0.0264831	0.239	1043	tags=24%, list=5%, signal=25%
HEME_METABOLISM	177	0.307076	1.40866	0.00498753	0.0424505	0.39	4660	tags=37%, list=22%, signal=47%
MYC_TARGETS_V1	197	-0.531467	-2.38225	1e-06	1e-06	1e-06	6309	tags=59%, list=29%, signal=83%
E2F_TARGETS	198	-0.532875	-2.37912	1e-06	1e-06	1e-06	6034	tags=58%, list=28%, signal=80%
MYC_TARGETS_V2	57	-0.573758	-2.10126	1e-06	1e-06	1e-06	5855	tags=63%, list=27%, signal=87%
G2M_CHECKPOINT	199	-0.437414	-1.96704	1e-06	0.000301724	0.001	5971	tags=48%, list=28%, signal=66%
OXIDATIVE_PHOSPHORYLATION	196	-0.430299	-1.91583	1e-06	0.00105153	0.004	6141	tags=51%, list=29%, signal=71%
KRAS_SIGNALING_DN	121	-0.458733	-1.90289	1e-06	0.00105857	0.005	1877	tags=29%, list=9%, signal=32%
ESTROGEN_RESPONSE_EARLY	182	-0.378613	-1.67635	1e-06	0.0078293	0.046	2570	tags=29%, list=12%, signal=33%
IL6_JAK_STAT3_SIGNALING	66	-0.405193	-1.52499	0.0108108	0.0354671	0.212	2194	tags=23%, list=10%, signal=25%
ADIPOGENESIS	185	-0.342632	-1.5122	1e-06	0.0358694	0.238	5735	tags=43%, list=27%, signal=58%
XENOBIOTIC_METABOLISM	161	-0.334888	-1.46739	0.0116473	0.0498852	0.349	2459	tags=22%, list=11%, signal=25%
