# Supplementary material for: Integrated network pharmacology and cellular assay reveal the biological mechanisms of Limonium sinense (Girard) Kuntze against breast cancer
Source: BMC Complement Med Ther. Author manuscript; Available in PMC 2023 Nov 21. (PMC10644419; doi:10.1186/s12906-023-04233-z)
Supplement: Table S11 [file EMS189939-supplement-Table_S11.xlsx]

## Sheet: Sheet1
Supplementary Table 11. KEGG pathways enriched from LSE-treated MDA-MB-468 cells
Gene_set	Term	P-value	Adjusted P-value	Odds Ratio	Combined Score	Genes
Up-regulated DEGs	beta-Alanine metabolism	0.0114366	0.999996	5.05346	22.5937	AOC3;AOC2;GAD1;CARNS1
Up-regulated DEGs	Breast cancer	0.0315746	0.999996	2.14805	7.42237	DLL4;CDKN1A;WNT11;EGF;HEY2;FZD8;DLL1;FGF22;GADD45G
Up-regulated DEGs	Protein digestion and absorption	0.0338359	0.999996	2.39867	8.12246	SLC9A3;SLC7A8;COL4A1;COL4A4;COL5A3;COL20A1;ATP1B2
Up-regulated DEGs	Gap junction	0.0469883	0.999996	2.40468	7.35317	TUBB6;TUBB2B;TUBB2A;TUBB3;EGF;PDGFD
Up-regulated DEGs	Type II diabetes mellitus	0.0471099	0.999996	3.12575	9.55001	SOCS2;HKDC1;MAFA;CACNA1G
Down-regulated DEGs	Hematopoietic cell lineage	4.88551e-05	0.0123603	4.15254	41.2209	CSF3R;CSF1;IL1R2;ITGA2B;ANPEP;KIT;CD38;CD14;CD36;CD24;IL7R;CD22;CD44
Down-regulated DEGs	Staphylococcus aureus infection	0.000138125	0.0174728	3.96661	35.2526	KRT19;KRT17;KRT38;KRT15;KRT14;KRT13;KRT23;DEFB1;KRT32;ITGAL;KRT40;KRT9
Down-regulated DEGs	Cocaine addiction	0.000307197	0.0246255	5.33453	43.1458	GRIN2A;TH;CREB3L4;MAOA;DLG4;CREB3L1;PPP1R1B;GRIN1
Down-regulated DEGs	Cytokine-cytokine receptor interaction	0.000389336	0.0246255	2.33377	18.3226	CCR1;TGFB2;CCL22;CSF3R;CXCL8;CSF1;CCL20;IL1R2;TNFSF12;IL20RA;CXCL17;CSF2RB;CXCL1;TNFRSF13C;CXCL2;EDAR;BMP3;BMP2;CD40LG;TNFSF10;CCR7;TNFRSF14;IL7R
Down-regulated DEGs	Viral protein interaction with cytokine and cytokine receptor	0.000859177	0.0434744	3.38504	23.8968	CCR1;CXCL8;CCL22;CSF1;CCL20;TNFSF10;IL20RA;TNFRSF14;CXCL1;CCR7;CXCL2
Down-regulated DEGs	Estrogen signaling pathway	0.00123156	0.0519307	2.87429	19.2562	CALML5;KRT13;KRT23;KRT32;KRT40;KRT9;KRT19;KRT17;CREB3L4;KRT38;CREB3L1;KRT15;KRT14
Down-regulated DEGs	Rheumatoid arthritis	0.00173312	0.06264	3.29609	20.956	TGFB2;CXCL8;CSF1;CCL20;CXCL1;ATP6V0A4;ITGAL;CXCL2;ATP6V0D2;ATP6V1B1
Down-regulated DEGs	Amphetamine addiction	0.00305675	0.0966696	3.58178	20.74	GRIN2A;CALML5;TH;CREB3L4;MAOA;CREB3L1;PPP1R1B;GRIN1
Down-regulated DEGs	Malaria	0.00836018	0.21554	3.71697	17.783	TGFB2;CXCL8;CD40LG;PECAM1;CD36;ITGAL
Down-regulated DEGs	Tyrosine metabolism	0.00851935	0.21554	4.39317	20.9353	PNMT;ALDH3A1;ADH1C;TH;MAOA
Down-regulated DEGs	Amoebiasis	0.0105569	0.242809	2.64236	12.0253	TGFB2;CXCL8;IL1R2;LAMA4;FN1;HSPB1;CXCL1;CD14;CXCL2
Down-regulated DEGs	NF-kappa B signaling pathway	0.0119021	0.248381	2.58646	11.4607	EDAR;CXCL8;CD40LG;PLAU;CXCL1;CD14;TNFRSF13C;LBP;CXCL2
Down-regulated DEGs	Folate biosynthesis	0.0127627	0.248381	4.94761	21.5777	AKR1B10;TH;ALPP;ALPG
Down-regulated DEGs	Thiamine metabolism	0.0148442	0.267569	6.7969	28.6159	ALPP;AK5;ALPG
Down-regulated DEGs	Tryptophan metabolism	0.0161559	0.267569	3.67961	15.1801	MAOA;KYNU;KMO;ALDH8A1;INMT
Down-regulated DEGs	Cell adhesion molecules	0.0169214	0.267569	2.19354	8.94784	CLDN11;CLDN10;MAG;CD40LG;CLDN8;LRRC4;PECAM1;VTCN1;CLDN16;ITGAL;CD22
Down-regulated DEGs	IL-17 signaling pathway	0.0188696	0.280825	2.53726	10.0734	S100A7A;CXCL8;CCL20;CXCL1;MUC5B;CXCL2;S100A9;S100A7
Down-regulated DEGs	Glycosphingolipid biosynthesis	0.0212809	0.299115	3.40311	13.1018	B3GALT5;ST6GALNAC4;ABO;GBGT1;ST6GALNAC5
Down-regulated DEGs	cAMP signaling pathway	0.02292	0.305197	1.89512	7.15548	EDN2;CALML5;NPR1;GRIN1;HCAR2;LIPE;HCAR3;GRIN2A;HCAR1;CREB3L4;CREB3L1;PPP1R1B;CNGA2;RAPGEF4
Down-regulated DEGs	ECM-receptor interaction	0.0373546	0.460386	2.35442	7.73967	SV2C;LAMA4;ITGA2B;TNC;FN1;CD36;CD44
Down-regulated DEGs	Epithelial cell signaling in Helicobacter pylori infection	0.0382139	0.460386	2.55276	8.33364	CXCL8;CXCL1;ATP6V0A4;CXCL2;ATP6V0D2;ATP6V1B1
Down-regulated DEGs	Kaposi sarcoma-associated herpesvirus infection	0.0438121	0.503839	1.80966	5.66034	CCR1;CXCL8;CLEC2B;CALML5;MYC;PDGFB;CXCL1;FGF2;CXCL2;TLR3;NFATC4;MAP2K6
