# Supplementary material for: Integrated network pharmacology and cellular assay reveal the biological mechanisms of Limonium sinense (Girard) Kuntze against breast cancer
Source: BMC Complement Med Ther. Author manuscript; Available in PMC 2023 Nov 21. (PMC10644419; doi:10.1186/s12906-023-04233-z)
Supplement: Table S12 [file EMS189939-supplement-Table_S12.xlsx]

## Sheet: ClueGO Results1
Supplementary Table 12 Biological Process terms enriched by the up-regulated genes in MDA-MB-468 cells treated with LSE
ID	Term	Ontology Source	Term PValue	Term PValue Corrected with Bonferroni step down	Group PValue	Group PValue Corrected with Bonferroni step down	GOLevels	GOGroups	% Associated Genes	Nr. Genes	Associated Genes Found
GO:0007274	neuromuscular synaptic transmission	GO_BiologicalProcess-EBI-UniProt-GOA-ACAP-ARAP_25.05.2022_00h00	2.55638e-05	0.00807815	2.55638e-05	0.000153383	[7, 8]	Group00	20	6	[EGR3, P2RX2, RAPSN, RIMBP3, RIMBP3B, SH2D3C]
GO:0021953	central nervous system neuron differentiation	GO_BiologicalProcess-EBI-UniProt-GOA-ACAP-ARAP_25.05.2022_00h00	8.60964e-06	0.00278952	8.60964e-06	7.74868e-05	[5, 6, 7, 8, 9]	Group01	7.8125	15	[ARX, B4GALT6, CEND1, DCLK2, DLL4, DLX2, DRAXIN, ISL2, KALRN, MAP2, NELL2, NKX6-1, RORA, SLIT2, SPOCK1]
GO:0045664	regulation of neuron differentiation	GO_BiologicalProcess-EBI-UniProt-GOA-ACAP-ARAP_25.05.2022_00h00	9.28783e-05	0.0281421	9.28783e-05	9.28783e-05	[4, 5, 7, 8, 9]	Group02	6.69856	14	[BMP6, DISP3, DLL1, DLX2, FEZF1, HEY2, ISL2, LTK, MAP1B, MYCL, NAP1L2, NKX6-1, RET, SOCS2]
GO:0007167	enzyme-linked receptor protein signaling pathway	GO_BiologicalProcess-EBI-UniProt-GOA-ACAP-ARAP_25.05.2022_00h00	1.74296e-05	0.00559491	1.74296e-05	0.000122007	[4, 5, 6]	Group03	4.0619	42	[ACVR1C, APLN, AREG, BMP6, CCN2, CCN3, CD7, CDH15, COL4A1, DLL1, EGF, EGR1, EGR2, ENPP1, FGF22, FYN, GHR, HAP1, HBEGF, HRG, HTRA3, IFI6, JCAD, KALRN, LTK, NELL2, NEO1, NGFR, NPPC, NR4A3, PDGFD, PGF, PID1, PTPRG, RET, RORA, SHISA2, SOCS2, STYK1, TBX2, TIPARP, WFIKKN1]
GO:0007169	transmembrane receptor protein tyrosine kinase signaling pathway	GO_BiologicalProcess-EBI-UniProt-GOA-ACAP-ARAP_25.05.2022_00h00	4.80114e-07	0.000161318	1.74296e-05	0.000122007	[5, 6, 7]	Group03	5.19878	34	[APLN, AREG, CCN2, CD7, CDH15, COL4A1, DLL1, EGF, EGR2, ENPP1, FGF22, FYN, GHR, HAP1, HBEGF, HRG, IFI6, JCAD, KALRN, LTK, NELL2, NGFR, NR4A3, PDGFD, PGF, PID1, PTPRG, RET, RORA, SHISA2, SOCS2, STYK1, TBX2, TIPARP]
GO:0007267	cell-cell signaling	GO_BiologicalProcess-EBI-UniProt-GOA-ACAP-ARAP_25.05.2022_00h00	3.70843e-09	1.26828e-06	3.70843e-09	4.45012e-08	[2, 3]	Group04	4.10805	73	[ACHE, ACVR1C, AKAP12, APOE, ARC, AREG, BAIAP3, BMP6, CACNA1G, CCN3, CDH15, CHGA, CHRM4, CLSTN2, CXCL14, DACT3, DLG2, DLL1, DRAXIN, EGF, EGR1, EGR2, EGR3, FYN, FZD8, GABRD, GAD1, GALR3, GJA3, GJD4, GPC5, GRM2, HAP1, HCN4, HRH3, HTR7, IL17C, KALRN, KCNE5, KLF4, MAFA, MAP1A, MAP1B, NKX6-1, NPPC, NPTX2, NRXN2, P2RX2, PGF, RAPSN, RIMBP3, RIMBP3B, RORA, SCEL, SCN3B, SCN4B, SH2D3C, SHISA2, SLC17A7, SLC…
GO:0007268	chemical synaptic transmission	GO_BiologicalProcess-EBI-UniProt-GOA-ACAP-ARAP_25.05.2022_00h00	6.86506e-09	2.33412e-06	3.70843e-09	4.45012e-08	[6, 7]	Group04	5.39153	42	[ACHE, AKAP12, APOE, ARC, BAIAP3, CACNA1G, CHRM4, CLSTN2, DLG2, EGR2, EGR3, FYN, GABRD, GAD1, GALR3, GRM2, HAP1, HRH3, HTR7, MAP1A, MAP1B, NPPC, NPTX2, NRXN2, P2RX2, RAPSN, RIMBP3, RIMBP3B, RORA, SH2D3C, SLC17A7, SLC1A4, SLC24A4, SLC7A11, SNCB, STX11, SYN2, SYP, TUBB2B, VGF, ZACN, ZDHHC2]
GO:0051960	regulation of nervous system development	GO_BiologicalProcess-EBI-UniProt-GOA-ACAP-ARAP_25.05.2022_00h00	4.49123e-06	0.00146863	4.49123e-06	4.49123e-05	[4, 5, 6]	Group05	5.47368	26	[CDH4, CDKL5, CLSTN2, CST7, CXCR4, DLL1, DLL4, DLX2, DRAXIN, EGR2, FEZF1, HAP1, HELT, HEY2, KALRN, LGI4, LRRC4B, MAP1B, MAP2, MAP6, NKX6-1, PLAG1, SLIT2, TMEM98, TNFRSF1B, TPPP]
GO:0050767	regulation of neurogenesis	GO_BiologicalProcess-EBI-UniProt-GOA-ACAP-ARAP_25.05.2022_00h00	5.13087e-05	0.0158544	4.49123e-06	4.49123e-05	[5, 6, 7]	Group05	5.35714	21	[CDH4, CDKL5, CXCR4, DLL1, DLL4, DLX2, DRAXIN, EGR2, FEZF1, HAP1, HELT, HEY2, KALRN, MAP1B, MAP2, MAP6, NKX6-1, PLAG1, SLIT2, TMEM98, TNFRSF1B]
GO:0001568	blood vessel development	GO_BiologicalProcess-EBI-UniProt-GOA-ACAP-ARAP_25.05.2022_00h00	1.25382e-05	0.00404985	1.06743e-05	8.53945e-05	[3, 5, 6, 7]	Group06	4.53333	34	[ANG, APLN, APOE, C5AR1, CALCRL, CCN2, CCN3, COL4A1, CXCR4, DLL1, DLL4, EGF, EGR1, EGR2, EGR3, FOSL1, FZD8, HEY2, HRG, IL6R, JCAD, KLF4, NELL2, NGFR, PDE2A, PDGFD, PGF, RORA, SCG2, SLIT2, TBX1, TBX2, TIPARP, WNT11]
GO:0001936	regulation of endothelial cell proliferation	GO_BiologicalProcess-EBI-UniProt-GOA-ACAP-ARAP_25.05.2022_00h00	7.44397e-05	0.0227786	1.06743e-05	8.53945e-05	[5, 6]	Group06	7.74194	12	[ANG, APLN, APOE, BMP6, DLL4, EGF, EGR3, JCAD, NELL2, NGFR, PGF, SCG2]
GO:0042063	gliogenesis	GO_BiologicalProcess-EBI-UniProt-GOA-ACAP-ARAP_25.05.2022_00h00	4.47207e-05	0.0139528	4.47207e-05	0.000134162	[5, 6, 7]	Group07	5.75758	19	[AREG, ATP1B2, B4GALT6, C5AR1, CDK5R2, CXCR4, DLL1, DLX2, DNER, EGR2, LGI4, NKX6-1, NPPC, PLAG1, POU3F1, RORA, TMEM98, TNFRSF1B, TPPP]
GO:0010001	glial cell differentiation	GO_BiologicalProcess-EBI-UniProt-GOA-ACAP-ARAP_25.05.2022_00h00	0.000137669	0.0413007	4.47207e-05	0.000134162	[4, 6, 7, 8]	Group07	6.14754	15	[B4GALT6, C5AR1, CXCR4, DLL1, DLX2, DNER, EGR2, LGI4, NKX6-1, NPPC, POU3F1, RORA, TMEM98, TNFRSF1B, TPPP]
GO:0006775	fat-soluble vitamin metabolic process	GO_BiologicalProcess-EBI-UniProt-GOA-ACAP-ARAP_25.05.2022_00h00	7.88569e-05	0.0240513	7.88569e-05	0.000157714	[4]	Group08	13.4615	7	[CYP1A1, CYP27B1, CYP2W1, CYP4F2, CYP4F3, LRAT, PLTP]
GO:0042363	fat-soluble vitamin catabolic process	GO_BiologicalProcess-EBI-UniProt-GOA-ACAP-ARAP_25.05.2022_00h00	0.000101021	0.0305084	7.88569e-05	0.000157714	[5]	Group08	30.7692	4	[CYP27B1, CYP2W1, CYP4F2, CYP4F3]
GO:0040008	regulation of growth	GO_BiologicalProcess-EBI-UniProt-GOA-ACAP-ARAP_25.05.2022_00h00	2.68118e-05	0.00844573	2.68118e-05	0.000134059	[2, 3]	Group09	4.5007	32	[APOE, AREG, ARX, CCN3, CDH4, CDKL5, CDKN1A, CHGA, CXCR4, CYP27B1, DACT3, DLL1, DRAXIN, ENPP1, GHR, GJD4, HBEGF, HEY2, HRG, MAP1B, MAP2, MFSD2A, NKX6-1, NPPC, OSGIN1, SLIT2, SOCS2, SPOCK1, TBX2, TLL2, WNT11, WWC2]
GO:0048638	regulation of developmental growth	GO_BiologicalProcess-EBI-UniProt-GOA-ACAP-ARAP_25.05.2022_00h00	1.73328e-06	0.000578916	2.68118e-05	0.000134059	[3, 4]	Group09	6.47059	22	[APOE, AREG, ARX, CDH4, CDKL5, CDKN1A, CHGA, CXCR4, DLL1, DRAXIN, GHR, GJD4, HEY2, MAP1B, MAP2, MFSD2A, NKX6-1, NPPC, SOCS2, TBX2, TLL2, WWC2]
GO:0034330	cell junction organization	GO_BiologicalProcess-EBI-UniProt-GOA-ACAP-ARAP_25.05.2022_00h00	2.9405e-05	0.00923316	2.9405e-05	0.00011762	[4]	Group10	4.37666	33	[ACHE, APOE, ARC, ARHGAP44, BMP6, C5AR1, CDH12, CDKL5, CLSTN2, COL4A1, DNER, FSCN1, FYN, HRG, IGFN1, IL10RA, INA, KALRN, KIF1A, LRRC4B, MAP1B, MAPRE2, NELL2, NPHS1, NRXN2, P2RX2, RAB39B, RAPSN, SLC7A11, SNCB, TUBB2A, WNT11, ZDHHC2]
GO:0050808	synapse organization	GO_BiologicalProcess-EBI-UniProt-GOA-ACAP-ARAP_25.05.2022_00h00	3.17888e-06	0.00105221	2.9405e-05	0.00011762	[5]	Group10	5.5794	26	[ACHE, APOE, ARC, ARHGAP44, C5AR1, CDKL5, CLSTN2, COL4A1, DNER, FYN, IGFN1, IL10RA, INA, KALRN, KIF1A, LRRC4B, MAP1B, NELL2, NRXN2, P2RX2, RAB39B, RAPSN, SLC7A11, SNCB, TUBB2A, ZDHHC2]
GO:0099173	postsynapse organization	GO_BiologicalProcess-EBI-UniProt-GOA-ACAP-ARAP_25.05.2022_00h00	2.3076e-05	0.00731509	2.9405e-05	0.00011762	[4, 6]	Group10	7.6087	14	[APOE, ARC, ARHGAP44, CDKL5, FYN, INA, KALRN, KIF1A, LRRC4B, NELL2, NRXN2, RAPSN, SLC7A11, ZDHHC2]
GO:0099175	regulation of postsynapse organization	GO_BiologicalProcess-EBI-UniProt-GOA-ACAP-ARAP_25.05.2022_00h00	0.000128463	0.0386674	2.9405e-05	0.00011762	[5, 6, 7]	Group10	9.47368	9	[APOE, ARC, ARHGAP44, CDKL5, FYN, KALRN, KIF1A, LRRC4B, NELL2]
GO:0003013	circulatory system process	GO_BiologicalProcess-EBI-UniProt-GOA-ACAP-ARAP_25.05.2022_00h00	8.39927e-09	2.84735e-06	1.93249e-09	2.70549e-08	[3]	Group11	5.80848	37	[ABCB1, ABCG2, ADM5, AKAP12, APLN, APOE, AREG, ATP1B2, BMP6, CACNA1G, CCN2, CHGA, CXCR4, CYP4F2, DLL1, DLL4, FXYD1, FYN, HBEGF, HCN4, HEY2, HTR7, KCNE5, KCNG2, KCNH2, LVRN, MFSD2A, P2RX2, PDE2A, SCN3B, SCN4B, SLC1A4, SLC2A13, SLC7A8, SLIT2, TBX2, TRPC1]
GO:0044057	regulation of system process	GO_BiologicalProcess-EBI-UniProt-GOA-ACAP-ARAP_25.05.2022_00h00	2.06353e-05	0.00656202	1.93249e-09	2.70549e-08	[3, 4]	Group11	4.77759	29	[ADM5, APLN, APOE, ATP1B2, BMP6, CACNA1G, CALCRL, CCN2, CCN3, CHGA, CST7, EGR2, FXYD1, HBEGF, HCN4, HEY2, KCNE5, KCNG2, KCNH2, LMCD1, NPTX2, NR4A3, SCN3B, SCN4B, TBX2, TMEM98, TNFRSF1B, TPPP, TRPC1]
GO:0003015	heart process	GO_BiologicalProcess-EBI-UniProt-GOA-ACAP-ARAP_25.05.2022_00h00	1.99473e-06	0.00066225	1.93249e-09	2.70549e-08	[4]	Group11	7.16981	19	[ADM5, APLN, ATP1B2, CACNA1G, CCN2, CHGA, CXCR4, FXYD1, FYN, HBEGF, HCN4, HEY2, KCNE5, KCNG2, KCNH2, SCN3B, SCN4B, TBX2, TRPC1]
GO:0008015	blood circulation	GO_BiologicalProcess-EBI-UniProt-GOA-ACAP-ARAP_25.05.2022_00h00	9.06876e-07	0.000303803	1.93249e-09	2.70549e-08	[4]	Group11	5.44465	30	[ADM5, AKAP12, APLN, APOE, AREG, ATP1B2, BMP6, CACNA1G, CCN2, CHGA, CXCR4, CYP4F2, DLL1, DLL4, FXYD1, HBEGF, HCN4, HEY2, HTR7, KCNE5, KCNG2, KCNH2, LVRN, P2RX2, PDE2A, SCN3B, SCN4B, SLIT2, TBX2, TRPC1]
GO:0043269	regulation of ion transport	GO_BiologicalProcess-EBI-UniProt-GOA-ACAP-ARAP_25.05.2022_00h00	0.000141109	0.0421917	1.93249e-09	2.70549e-08	[4, 5]	Group11	4.17227	31	[ABCB1, ARC, ATP1B2, CABP1, CACNA1G, CACNA2D2, CXCR4, CYP4F2, EGF, FXYD1, FYN, GEM, GRM2, HAP1, HCN4, HRH3, KCND1, KCNE5, KCNG2, KCNH2, KCNK13, KCNS3, KCNV1, NKAIN1, P2RX2, SCN2A, SCN3B, SCN4B, SYT6, TRPC1, TRPV3]
GO:0008016	regulation of heart contraction	GO_BiologicalProcess-EBI-UniProt-GOA-ACAP-ARAP_25.05.2022_00h00	1.96342e-06	0.000653817	1.93249e-09	2.70549e-08	[5, 6]	Group11	7.87037	17	[ADM5, APLN, ATP1B2, CACNA1G, CCN2, CHGA, FXYD1, HBEGF, HCN4, HEY2, KCNE5, KCNG2, KCNH2, SCN3B, SCN4B, TBX2, TRPC1]
GO:0003015	heart process	GO_BiologicalProcess-EBI-UniProt-GOA-ACAP-ARAP_25.05.2022_00h00	1.99473e-06	0.00066225	2.2303e-06	2.45334e-05	[4]	Group12	7.16981	19	[ADM5, APLN, ATP1B2, CACNA1G, CCN2, CHGA, CXCR4, FXYD1, FYN, HBEGF, HCN4, HEY2, KCNE5, KCNG2, KCNH2, SCN3B, SCN4B, TBX2, TRPC1]
GO:0043269	regulation of ion transport	GO_BiologicalProcess-EBI-UniProt-GOA-ACAP-ARAP_25.05.2022_00h00	0.000141109	0.0421917	2.2303e-06	2.45334e-05	[4, 5]	Group12	4.17227	31	[ABCB1, ARC, ATP1B2, CABP1, CACNA1G, CACNA2D2, CXCR4, CYP4F2, EGF, FXYD1, FYN, GEM, GRM2, HAP1, HCN4, HRH3, KCND1, KCNE5, KCNG2, KCNH2, KCNK13, KCNS3, KCNV1, NKAIN1, P2RX2, SCN2A, SCN3B, SCN4B, SYT6, TRPC1, TRPV3]
GO:0015267	channel activity	GO_BiologicalProcess-EBI-UniProt-GOA-ACAP-ARAP_25.05.2022_00h00	4.07019e-06	0.00133909	2.2303e-06	2.45334e-05	[5, 7]	Group12	4.66045	35	[ABCB1, ARC, ASIC4, CABP1, CACNA1G, CACNA2D2, CLCN4, FXYD1, GABRD, GEM, GJA3, GJD4, GRM2, HAP1, HCN4, HPCAL4, KCND1, KCNE5, KCNG2, KCNH2, KCNK13, KCNS3, KCNV1, NRXN2, P2RX2, RHBG, SCN2A, SCN3B, SCN4B, SLC17A7, SLC1A4, SLC24A4, TRPC1, TRPV3, ZACN]
GO:0005216	ion channel activity	GO_BiologicalProcess-EBI-UniProt-GOA-ACAP-ARAP_25.05.2022_00h00	5.74056e-06	0.00186568	2.2303e-06	2.45334e-05	[5, 6, 7, 8]	Group12	4.74138	33	[ABCB1, ARC, ASIC4, CABP1, CACNA1G, CACNA2D2, CLCN4, FXYD1, GABRD, GEM, GRM2, HAP1, HCN4, HPCAL4, KCND1, KCNE5, KCNG2, KCNH2, KCNK13, KCNS3, KCNV1, NRXN2, P2RX2, RHBG, SCN2A, SCN3B, SCN4B, SLC17A7, SLC1A4, SLC24A4, TRPC1, TRPV3, ZACN]
GO:0005261	cation channel activity	GO_BiologicalProcess-EBI-UniProt-GOA-ACAP-ARAP_25.05.2022_00h00	5.09574e-05	0.0157968	2.2303e-06	2.45334e-05	[6, 7, 8, 9]	Group12	4.70383	27	[ARC, ASIC4, CABP1, CACNA1G, CACNA2D2, FXYD1, GEM, GRM2, HAP1, HCN4, HPCAL4, KCND1, KCNE5, KCNG2, KCNH2, KCNK13, KCNS3, KCNV1, NRXN2, P2RX2, RHBG, SCN2A, SCN3B, SCN4B, SLC24A4, TRPC1, TRPV3]
GO:0046873	metal ion transmembrane transporter activity	GO_BiologicalProcess-EBI-UniProt-GOA-ACAP-ARAP_25.05.2022_00h00	7.00593e-05	0.0215082	2.2303e-06	2.45334e-05	[6, 7, 8, 9]	Group12	4.53125	29	[ASIC4, ATP1B2, CABP1, CACNA1G, CACNA2D2, FXYD1, GEM, GRM2, HAP1, HCN4, HPCAL4, KCND1, KCNE5, KCNG2, KCNH2, KCNK13, KCNS3, KCNV1, MFSD2A, NRXN2, SCN2A, SCN3B, SCN4B, SLC17A7, SLC24A4, SLC34A3, SLC9A3, TRPC1, TRPV3]
GO:0006935	chemotaxis	GO_BiologicalProcess-EBI-UniProt-GOA-ACAP-ARAP_25.05.2022_00h00	5.28444e-05	0.0162761	3.18308e-09	4.13801e-08	[3, 4]	Group13	4.49775	30	[ARX, C5AR1, CCN3, CDH4, CDK5R2, CHGA, CXCL14, CXCR4, DPYSL4, DRAXIN, EGR2, EGR3, FEZF1, FOSL1, FYN, HBEGF, HRG, IL6R, ISL2, KALRN, NELL2, NEO1, NGFR, PDGFD, PGF, RET, SCG2, SLIT2, TUBB2B, TUBB3]
GO:0022008	neurogenesis	GO_BiologicalProcess-EBI-UniProt-GOA-ACAP-ARAP_25.05.2022_00h00	6.58567e-09	2.24571e-06	3.18308e-09	4.13801e-08	[4, 5, 6]	Group13	4.0655	72	[APOE, ARC, AREG, ARHGAP44, ARX, ATP1B2, B4GALT6, BMP6, C5AR1, CDH4, CDK5R2, CDKL5, CEND1, CXCR4, DCLK2, DISP3, DLL1, DLL4, DLX2, DNER, DPYSL3, DPYSL4, DRAXIN, EGR2, FEZF1, FYN, FZD8, GPR37, GSDME, HAP1, HELT, HEY2, ISL2, KALRN, KIF1A, KLF4, LGI4, LTK, MAP1A, MAP1B, MAP2, MAP6, MAPRE2, MFSD2A, MYCL, MYO7A, NAP1L2, NELL2, NEO1, NGFR, NKX6-1, NPPC, PLAG1, POU3F1, PTPRG, RET, RORA, SAMD14, SERPINI1,…
GO:0031346	positive regulation of cell projection organization	GO_BiologicalProcess-EBI-UniProt-GOA-ACAP-ARAP_25.05.2022_00h00	8.51456e-05	0.0258843	3.18308e-09	4.13801e-08	[4, 5, 6]	Group13	5.31915	20	[APOE, ATP1B2, CDH4, CDKL5, DPYSL3, FSCN1, FYN, HAP1, KALRN, LTK, MAP1B, MAP6, MAPRE2, RET, RORA, SERPINI1, SLIT2, TENM1, TENM3, TUBB2B]
GO:0120035	regulation of plasma membrane bounded cell projection organization	GO_BiologicalProcess-EBI-UniProt-GOA-ACAP-ARAP_25.05.2022_00h00	1.48036e-05	0.00476675	3.18308e-09	4.13801e-08	[5, 6]	Group13	4.61538	33	[APOE, ARC, ARHGAP44, ATP1B2, CDH4, CDKL5, DPYSL3, DRAXIN, EGR2, FSCN1, FYN, HAP1, HRG, KALRN, KIF1A, KLF4, LTK, MAK, MAP1B, MAP2, MAP6, MAPRE2, MFSD2A, PTPRG, RET, RORA, SERPINI1, SLIT2, SPOCK1, TBC1D10C, TENM1, TENM3, TUBB2B]
GO:0048699	generation of neurons	GO_BiologicalProcess-EBI-UniProt-GOA-ACAP-ARAP_25.05.2022_00h00	3.72865e-08	1.25655e-05	3.18308e-09	4.13801e-08	[5, 6, 7]	Group13	4.13704	64	[APOE, ARC, AREG, ARHGAP44, ARX, ATP1B2, B4GALT6, BMP6, CDH4, CDK5R2, CDKL5, CEND1, CXCR4, DCLK2, DISP3, DLL1, DLL4, DLX2, DNER, DPYSL3, DPYSL4, DRAXIN, EGR2, FEZF1, FYN, FZD8, GPR37, GSDME, HELT, HEY2, ISL2, KALRN, KIF1A, KLF4, LGI4, LTK, MAP1A, MAP1B, MAP2, MAP6, MAPRE2, MFSD2A, MYCL, MYO7A, NAP1L2, NELL2, NEO1, NGFR, NKX6-1, NPPC, PTPRG, RET, RORA, SAMD14, SERPINI1, SLIT2, SOCS2, SPOCK1, TENM1…
GO:0001764	neuron migration	GO_BiologicalProcess-EBI-UniProt-GOA-ACAP-ARAP_25.05.2022_00h00	3.49392e-05	0.010936	3.18308e-09	4.13801e-08	[4, 6, 7, 8]	Group13	7.32984	14	[ARX, CDK5R2, CDKL5, CXCR4, DNER, FEZF1, FYN, MAP1B, NELL2, NEO1, NKX6-1, SPOCK1, TUBB2A, TUBB2B]
GO:0030182	neuron differentiation	GO_BiologicalProcess-EBI-UniProt-GOA-ACAP-ARAP_25.05.2022_00h00	3.05897e-08	1.03393e-05	3.18308e-09	4.13801e-08	[4, 6, 7, 8]	Group13	4.21196	62	[APOE, ARC, AREG, ARHGAP44, ARX, ATP1B2, B4GALT6, BMP6, CDH4, CDK5R2, CDKL5, CEND1, CXCR4, DCLK2, DISP3, DLL1, DLL4, DLX2, DPYSL3, DPYSL4, DRAXIN, EGR2, FEZF1, FYN, FZD8, GPR37, GSDME, HELT, HEY2, ISL2, KALRN, KIF1A, KLF4, LGI4, LTK, MAP1A, MAP1B, MAP2, MAP6, MAPRE2, MFSD2A, MYCL, MYO7A, NAP1L2, NELL2, NEO1, NGFR, NKX6-1, NPPC, PTPRG, RET, RORA, SAMD14, SERPINI1, SLIT2, SOCS2, SPOCK1, TENM1, TENM…
GO:0048666	neuron development	GO_BiologicalProcess-EBI-UniProt-GOA-ACAP-ARAP_25.05.2022_00h00	5.29238e-06	0.00172532	3.18308e-09	4.13801e-08	[4, 5, 7, 8, 9]	Group13	4.01674	48	[APOE, ARC, AREG, ARHGAP44, ARX, ATP1B2, B4GALT6, CDH4, CDK5R2, CDKL5, CXCR4, DCLK2, DPYSL3, DPYSL4, DRAXIN, EGR2, FEZF1, FYN, GPR37, ISL2, KALRN, KIF1A, KLF4, LGI4, LTK, MAP1A, MAP1B, MAP2, MAP6, MAPRE2, MFSD2A, MYO7A, NELL2, NEO1, NGFR, NKX6-1, NPPC, PTPRG, RET, RORA, SAMD14, SERPINI1, SLIT2, SPOCK1, TENM1, TENM3, TUBB2B, TUBB3]
GO:0031175	neuron projection development	GO_BiologicalProcess-EBI-UniProt-GOA-ACAP-ARAP_25.05.2022_00h00	3.30437e-06	0.00109044	3.18308e-09	4.13801e-08	[5, 6, 8, 9, 10]	Group13	4.24301	44	[APOE, ARC, AREG, ARHGAP44, ARX, ATP1B2, B4GALT6, CDH4, CDK5R2, CDKL5, CXCR4, DPYSL3, DPYSL4, DRAXIN, EGR2, FEZF1, FYN, GPR37, ISL2, KALRN, KIF1A, KLF4, LTK, MAP1A, MAP1B, MAP2, MAP6, MFSD2A, MYO7A, NELL2, NEO1, NGFR, NKX6-1, NPPC, PTPRG, RET, RORA, SAMD14, SERPINI1, SLIT2, SPOCK1, TENM3, TUBB2B, TUBB3]
GO:0097485	neuron projection guidance	GO_BiologicalProcess-EBI-UniProt-GOA-ACAP-ARAP_25.05.2022_00h00	1.97925e-05	0.00631381	3.18308e-09	4.13801e-08	[4, 5, 6, 7, 8, 9, 10, 11, 12]	Group13	6.61479	17	[ARX, CDH4, CDK5R2, DPYSL4, DRAXIN, EGR2, FEZF1, FYN, ISL2, KALRN, NELL2, NEO1, NGFR, RET, SLIT2, TUBB2B, TUBB3]
GO:0048812	neuron projection morphogenesis	GO_BiologicalProcess-EBI-UniProt-GOA-ACAP-ARAP_25.05.2022_00h00	1.87653e-05	0.00600489	3.18308e-09	4.13801e-08	[6, 7, 8, 9, 10, 11]	Group13	4.60624	31	[APOE, ARC, ARHGAP44, ARX, B4GALT6, CDH4, CDK5R2, CDKL5, CXCR4, DPYSL4, DRAXIN, EGR2, FEZF1, FYN, ISL2, KALRN, KIF1A, MAP1A, MAP1B, MAP2, MAP6, MFSD2A, NELL2, NEO1, NGFR, NKX6-1, NPPC, RET, SLIT2, TUBB2B, TUBB3]
GO:0010975	regulation of neuron projection development	GO_BiologicalProcess-EBI-UniProt-GOA-ACAP-ARAP_25.05.2022_00h00	4.32417e-06	0.00141833	3.18308e-09	4.13801e-08	[6, 7, 9, 10, 11]	Group13	5.48523	26	[APOE, ARC, ARHGAP44, ATP1B2, CDH4, CDKL5, DPYSL3, DRAXIN, EGR2, FYN, KALRN, KIF1A, KLF4, LTK, MAP1B, MAP2, MAP6, MFSD2A, PTPRG, RET, RORA, SERPINI1, SLIT2, SPOCK1, TENM3, TUBB2B]
GO:0061564	axon development	GO_BiologicalProcess-EBI-UniProt-GOA-ACAP-ARAP_25.05.2022_00h00	4.64428e-05	0.0144437	3.18308e-09	4.13801e-08	[6, 7, 9, 10, 11]	Group13	4.92424	26	[APOE, ARX, B4GALT6, CDH4, CDK5R2, CDKL5, DRAXIN, EGR2, FEZF1, FYN, ISL2, KALRN, KLF4, MAP1A, MAP1B, MAP2, MAP6, NELL2, NEO1, NGFR, NKX6-1, NPPC, RET, SLIT2, TUBB2B, TUBB3]

## Sheet: ClueGO Results2
Supplementary Table 12 Biological Process terms enriched by the down-regulated genes in MDA-MB-468 cells treated with LSE
ID	Term	Ontology Source	Term PValue	Term PValue Corrected with Bonferroni step down	Group PValue	Group PValue Corrected with Bonferroni step down	GOLevels	GOGroups	% Associated Genes	Nr. Genes	Associated Genes Found
GO:0034097	response to cytokine	GO_BiologicalProcess-EBI-UniProt-GOA-ACAP-ARAP_25.05.2022_00h00	2.01884e-06	0.000962988	2.01884e-06	2.6245e-05	[4]	Group00	4.85744	46	[ALDH1A2, ARID5B, CCL20, CCL22, CCR1, CCR7, CD14, CD24, CD38, CD44, CEACAM1, CSF1, CSF2RB, CSF3R, CXCL1, CXCL2, CXCL8, EDN2, EFHC2, GBP4, IFITM1, IFITM2, IL1R2, IL20RA, IL22RA2, IL7R, KIT, KMO, KYNU, LGALS9, MT1X, MT2A, MX2, OAS2, PALM3, PDGFB, PTGIS, PTP4A3, RIPOR2, RUFY4, SELENOP, TIMP3, TLR3, TNFRSF13C, TNFRSF14, XAF1]
GO:0050878	regulation of body fluid levels	GO_BiologicalProcess-EBI-UniProt-GOA-ACAP-ARAP_25.05.2022_00h00	1.45203e-05	0.00667934	1.45203e-05	0.000101642	[3]	Group01	5.88235	26	[ANXA8, ANXA8L1, AQP1, AQP2, AQP5, ATP6V1B1, C1QTNF1, CD36, CD40LG, CEACAM1, CYP4A11, FAP, FN1, GJA5, HSPB1, KCNN4, NPR1, OAS2, PDGFB, PLAU, SAA2, SELENOP, SERPINF2, TFAP2B, TP63, WNT3A]
GO:0007268	chemical synaptic transmission	GO_BiologicalProcess-EBI-UniProt-GOA-ACAP-ARAP_25.05.2022_00h00	7.90316e-05	0.0340626	7.90316e-05	0.000237095	[6, 7]	Group02	4.62131	36	[ASIC1, C1QTNF1, CACNG4, CD38, CHRNB4, DKK1, DLG4, EFNB3, GABRE, GABRP, GFAP, GRIN1, GRIN2A, INSYN1, KCNMB1, KIT, KMO, LRRC4, MB, NFATC4, NPY5R, PLK2, PTCHD1, RASD2, RIMS1, SLC1A6, SLURP1, SLURP2, SNCAIP, SNCG, SV2C, SYN3, SYT12, SYT8, TH, WNT3A]
GO:0010942	positive regulation of cell death	GO_BiologicalProcess-EBI-UniProt-GOA-ACAP-ARAP_25.05.2022_00h00	2.33982e-05	0.0105058	2.33982e-05	0.000140389	[3, 4, 5]	Group03	5.2459	32	[ACOX2, ALDH1A2, AXIN2, BMP2, CD36, CD40LG, DKK1, FAP, GRIN2A, HCAR2, IL20RA, KCNH4, KCNK2, KMO, LGALS9, LPAR1, MAP2K6, MYC, NFATC4, PRODH, PTGIS, S100A9, SPDEF, TFAP2B, TGFB2, TIMP3, TLR3, TNFSF10, TNFSF12, TP63, TSPAN1, VNN1]
GO:0015669	gas transport	GO_BiologicalProcess-EBI-UniProt-GOA-ACAP-ARAP_25.05.2022_00h00	3.64736e-05	0.0161578	3.64736e-05	0.000182368	[4]	Group04	21.4286	6	[AQP1, AQP5, HBQ1, MB, MYC, RHAG]
GO:0031069	hair follicle morphogenesis	GO_BiologicalProcess-EBI-UniProt-GOA-ACAP-ARAP_25.05.2022_00h00	8.11185e-05	0.0347187	8.11185e-05	0.000162237	[3, 4, 5, 6, 7]	Group05	18.75	6	[FOXQ1, IGFBP5, KRT17, SOSTDC1, TGFB2, TP63]
GO:0031295	T cell costimulation	GO_BiologicalProcess-EBI-UniProt-GOA-ACAP-ARAP_25.05.2022_00h00	8.35933e-05	0.0355272	8.35933e-05	8.35933e-05	[3, 6, 7, 8, 9]	Group06	15.2174	7	[CCR7, CD24, CD40LG, DPP4, EFNB3, TNFRSF13C, TNFRSF14]
GO:0033993	response to lipid	GO_BiologicalProcess-EBI-UniProt-GOA-ACAP-ARAP_25.05.2022_00h00	6.1318e-05	0.0267347	6.1318e-05	0.000245272	[4]	Group07	4.42387	43	[AKR1C1, AKR1C2, ALDH1A2, AQP1, AXIN2, C1QTNF1, CA9, CCR7, CD14, CD180, CD36, CD38, CRYAB, CSF2RB, CXCL1, CXCL2, CXCL8, CYP24A1, DIO2, DKK1, HSD17B2, KCNH4, KCNMB1, KMO, LBP, LGALS9, LPAR1, MN1, PALM3, PAPPA, PFKFB1, PHEX, RORC, S100A7, S100A9, SELENOP, SLC12A3, STRA6, TEAD2, TGFB2, TH, TP63, WNT3A]
GO:0050900	leukocyte migration	GO_BiologicalProcess-EBI-UniProt-GOA-ACAP-ARAP_25.05.2022_00h00	2.8688e-06	0.00135981	1.43871e-05	0.000115097	[2, 4]	Group08	6.29371	27	[CCL20, CCL22, CCR1, CCR7, CREB3L4, CSF1, CSF3R, CXCL1, CXCL17, CXCL2, CXCL8, DPP4, EDN2, ITGAL, KIT, LBP, LGALS9, PDGFB, PECAM1, RHOH, RIPOR2, S100A7, S100A9, SAA2, SELENOP, TGFB2, TNFRSF14]
GO:0006954	inflammatory response	GO_BiologicalProcess-EBI-UniProt-GOA-ACAP-ARAP_25.05.2022_00h00	3.68321e-05	0.0162798	1.43871e-05	0.000115097	[4]	Group08	4.61894	40	[ACE2, BMP2, CAMK2N1, CCL20, CCL22, CCR1, CCR7, CD14, CD180, CD36, CD40LG, CD44, CSF1, CXCL1, CXCL17, CXCL2, CXCL8, FN1, GGT5, IGFBP4, IL1R2, IL22RA2, ITGAL, KIT, LBP, LGALS9, NFATC4, NPY5R, PLK2, PSG9, PTGES, PTGIS, S100A9, SAA2, SELENOP, SERPINF2, SYT12, TLR3, TNC, VNN1]
GO:1902533	positive regulation of intracellular signal transduction	GO_BiologicalProcess-EBI-UniProt-GOA-ACAP-ARAP_25.05.2022_00h00	8.74026e-05	0.0369713	1.43871e-05	0.000115097	[4, 5, 6, 7]	Group08	4.22932	45	[AKR1C2, BMP2, C1QTNF1, CCL20, CCL22, CCR1, CCR7, CD14, CD24, CD36, CD44, CSF1, CXCL17, DKK1, EDAR, FGF2, FN1, GPR37L1, GPR55, IGFBP4, IGFBP5, IL20RA, KIT, LGALS9, LPAR1, MAP2K6, MYC, NPR1, NPY5R, PDGFB, PLK2, PTP4A3, RASD2, S100A4, S100A7, S100A9, SELENOP, SERPINF2, TGFB2, TLR3, TNFSF10, TRIM22, TRIM34, TSPAN1, VNN1]
GO:0006629	lipid metabolic process	GO_BiologicalProcess-EBI-UniProt-GOA-ACAP-ARAP_25.05.2022_00h00	4.20556e-06	0.0019682	3.36182e-06	4.03418e-05	[3]	Group09	4.17219	63	[ABCA4, ABO, ACOX2, ACSS1, ADH1C, AKR1B10, AKR1C1, AKR1C2, AKR1D1, ALDH1A2, ALDH3A1, ALDH8A1, APOL4, ASPG, ATP6V1B1, B3GALT5, BCO1, BMP2, C1QTNF1, CAV3, CCR7, CD36, CEACAM1, CLPSL2, CPNE7, CRABP2, CYP24A1, CYP27C1, CYP4A11, CYP4B1, CYP4Z1, DIO2, EDN2, FGF2, FMO2, GBGT1, GGT5, GLYATL2, HCAR1, HCAR2, HSD17B2, KIT, KRT17, LGALS12, LIPE, LIPF, LIPK, MUC1, PDE8B, PDGFB, PLAAT2, PLAAT4, PLB1, PLCH1, PT…
GO:0019752	carboxylic acid metabolic process	GO_BiologicalProcess-EBI-UniProt-GOA-ACAP-ARAP_25.05.2022_00h00	5.20069e-05	0.022831	3.36182e-06	4.03418e-05	[5]	Group09	4.37376	44	[ACOX2, ACSS1, ADH1C, AGMAT, AKR1C1, AKR1C2, AKR1D1, ALDH1A2, ALDH8A1, ASPG, ATP6V1B1, C1QTNF1, CD36, CEACAM1, CRABP2, CYP24A1, CYP27C1, CYP4A11, CYP4B1, CYP4Z1, EDN2, FMO2, GAMT, GGT5, GGT6, GLYATL2, HAGHL, HPDL, KIT, KMO, KRT17, KYNU, LDHD, LIPF, PFKFB1, PRODH, PTGES, PTGIS, S100A9, SLC19A1, SLC23A1, TH, VNN1, VNN2]
GO:0032787	monocarboxylic acid metabolic process	GO_BiologicalProcess-EBI-UniProt-GOA-ACAP-ARAP_25.05.2022_00h00	2.22745e-06	0.00106026	3.36182e-06	4.03418e-05	[6]	Group09	5.42986	36	[ACOX2, ACSS1, ADH1C, AKR1C1, AKR1C2, AKR1D1, ALDH1A2, ALDH8A1, ATP6V1B1, C1QTNF1, CD36, CEACAM1, CRABP2, CYP24A1, CYP27C1, CYP4A11, CYP4B1, CYP4Z1, EDN2, FMO2, GAMT, GGT5, GLYATL2, HAGHL, KIT, KMO, KRT17, KYNU, LDHD, PFKFB1, PTGES, PTGIS, S100A9, TH, VNN1, VNN2]
GO:0006812	cation transport	GO_BiologicalProcess-EBI-UniProt-GOA-ACAP-ARAP_25.05.2022_00h00	1.29642e-05	0.00598946	1.22158e-06	1.71021e-05	[5]	Group10	4.23729	55	[ACE2, AQP1, ASIC1, ASPG, ATP13A4, ATP13A5, ATP6V0A4, ATP6V0D2, ATP6V1B1, CACNG4, CALHM3, CAV3, CCR1, CCR7, CDH23, CHRNB4, CLDN16, CNGA2, CP, CRACR2B, CTSS, DLG4, FGF2, GJA5, GRIN1, GRIN2A, JPH2, KCNH4, KCNJ4, KCNK2, KCNMB1, KCNN4, LRRC26, LRRC55, MELTF, PDGFB, RAMP1, RHAG, SCARA5, SLC12A3, SLC1A6, SLC23A1, SLC4A11, SLC6A12, SLC6A14, SNCG, STAC2, STEAP3, STEAP4, SYT12, SYT8, TF, TMC1, TMPRSS4, WN…
GO:0006873	cellular ion homeostasis	GO_BiologicalProcess-EBI-UniProt-GOA-ACAP-ARAP_25.05.2022_00h00	0.000108559	0.045595	1.22158e-06	1.71021e-05	[4, 6]	Group10	5.14706	28	[ATP13A4, ATP13A5, ATP6V0A4, ATP6V0D2, ATP6V1B1, CAV3, CCR1, CCR7, CDH23, CLDN16, CP, EDN2, FATE1, FGF2, GPR12, JPH2, MT1E, MT1X, MT2A, MYC, RHAG, S100A9, SCARA5, SLC4A11, STEAP4, TF, TFAP2B, TMPRSS4]
GO:0055080	cation homeostasis	GO_BiologicalProcess-EBI-UniProt-GOA-ACAP-ARAP_25.05.2022_00h00	5.24297e-06	0.00244847	1.22158e-06	1.71021e-05	[6]	Group10	5.37975	34	[ATP13A4, ATP13A5, ATP6V0A4, ATP6V0D2, ATP6V1B1, CAV3, CCR1, CCR7, CDH23, CLDN16, CP, CYP4A11, EDN2, FATE1, FGF2, GPR12, GRIN1, JPH2, MELTF, MT1E, MT1X, MT2A, MYC, NPR1, RHAG, S100A9, SCARA5, SLC12A3, SLC4A11, STEAP3, STEAP4, TF, TFAP2B, TMPRSS4]
GO:0055065	metal ion homeostasis	GO_BiologicalProcess-EBI-UniProt-GOA-ACAP-ARAP_25.05.2022_00h00	6.98403e-06	0.00324757	1.22158e-06	1.71021e-05	[7]	Group10	5.65693	31	[ATP13A4, ATP13A5, ATP6V1B1, CAV3, CCR1, CCR7, CDH23, CLDN16, CP, CYP4A11, EDN2, FATE1, FGF2, GPR12, GRIN1, JPH2, MELTF, MT1E, MT1X, MT2A, MYC, NPR1, RHAG, S100A9, SCARA5, SLC12A3, STEAP3, STEAP4, TF, TFAP2B, TMPRSS4]
GO:0048646	anatomical structure formation involved in morphogenesis	GO_BiologicalProcess-EBI-UniProt-GOA-ACAP-ARAP_25.05.2022_00h00	1.40821e-05	0.00649186	1.02041e-05	0.000102041	[2, 3, 4]	Group11	4.27075	53	[ALDH1A2, ANPEP, AQP1, AXIN2, BMP2, CAV3, CD36, CEACAM1, CREB3L1, CXCL17, CXCL8, DKK1, EDAR, EDN2, FAIM2, FAP, FAT3, FGF2, FJX1, FN1, GJA5, HOPX, HSPB1, IRX3, ITGA2B, KRT19, LAMA4, MAG, MESP2, MMP20, MMRN2, NFATC4, NOTCH3, NPR1, PLK2, PROM1, PTGIS, RAMP1, RIPOR2, S100A7, SOX18, SPARC, STRA6, TEAD2, TERT, TFAP2B, TGFB2, TLR3, TM4SF1, TNFAIP2, TNFSF12, TP63, WNT3A]
GO:0035295	tube development	GO_BiologicalProcess-EBI-UniProt-GOA-ACAP-ARAP_25.05.2022_00h00	3.89468e-06	0.0018266	1.02041e-05	0.000102041	[3, 4]	Group11	4.50607	52	[ALDH1A2, ANPEP, AQP1, AQP2, BMP2, CAV3, CD24, CEACAM1, CREB3L1, CSF1, CXCL17, CXCL8, EDAR, EDN2, FAP, FGF2, FN1, GJA5, HOPX, HSPB1, IGFBP5, IRX3, ITGA2B, KCNH4, KIT, MMRN2, MYC, NFATC4, NOTCH3, NPR1, PHEX, PLK2, PROM1, PTGIS, RAMP1, S100A7, SERPINF2, SLC23A1, SOSTDC1, SOX18, SPARC, SPDEF, STRA6, TEAD2, TERT, TFAP2B, TGFB2, TLR3, TNFAIP2, TNFSF12, TP63, WNT3A]
GO:0035239	tube morphogenesis	GO_BiologicalProcess-EBI-UniProt-GOA-ACAP-ARAP_25.05.2022_00h00	6.47425e-05	0.028163	1.02041e-05	0.000102041	[3, 4, 5]	Group11	4.45168	41	[ANPEP, AQP1, BMP2, CAV3, CEACAM1, CREB3L1, CSF1, CXCL17, CXCL8, EDAR, EDN2, FAP, FGF2, FN1, GJA5, HSPB1, IRX3, ITGA2B, MMRN2, MYC, NFATC4, NOTCH3, NPR1, PLK2, PTGIS, RAMP1, S100A7, SERPINF2, SOSTDC1, SOX18, SPARC, STRA6, TEAD2, TERT, TFAP2B, TGFB2, TLR3, TNFAIP2, TNFSF12, TP63, WNT3A]
GO:0072359	circulatory system development	GO_BiologicalProcess-EBI-UniProt-GOA-ACAP-ARAP_25.05.2022_00h00	2.1086e-05	0.00950979	1.02041e-05	0.000102041	[4, 5]	Group11	4.30017	51	[ALDH1A2, ANPEP, AQP1, AXIN2, BMP2, CAV3, CEACAM1, CREB3L1, CXCL17, CXCL8, DKK1, EDN2, FAP, FGF2, FN1, GJA5, HOPX, HSPB1, IRX3, ITGA2B, JPH2, KCNK2, KIT, LAMA4, LGALS12, MB, MESP2, MMRN2, NFATC4, NOTCH3, NPR1, NPY5R, PDGFB, PECAM1, PLK2, PTGIS, RAMP1, S100A7, SERPINF2, SOX18, SPARC, STRA6, TEAD2, TERT, TFAP2B, TGFB2, TH, TLR3, TNFAIP2, TNFSF12, WNT3A]
GO:0001944	vasculature development	GO_BiologicalProcess-EBI-UniProt-GOA-ACAP-ARAP_25.05.2022_00h00	1.61174e-05	0.00738179	1.02041e-05	0.000102041	[4, 5, 6]	Group11	4.85313	38	[ALDH1A2, ANPEP, AQP1, CEACAM1, CREB3L1, CXCL17, CXCL8, EDN2, FAP, FGF2, FN1, GJA5, HSPB1, ITGA2B, KIT, LAMA4, LGALS12, MMRN2, NFATC4, NOTCH3, NPR1, PDGFB, PECAM1, PLK2, PTGIS, RAMP1, S100A7, SERPINF2, SOX18, SPARC, STRA6, TEAD2, TERT, TFAP2B, TGFB2, TLR3, TNFAIP2, TNFSF12]
GO:0001568	blood vessel development	GO_BiologicalProcess-EBI-UniProt-GOA-ACAP-ARAP_25.05.2022_00h00	5.10068e-05	0.022443	1.02041e-05	0.000102041	[3, 5, 6, 7]	Group11	4.8	36	[ALDH1A2, ANPEP, AQP1, CEACAM1, CREB3L1, CXCL17, CXCL8, EDN2, FAP, FGF2, FN1, GJA5, HSPB1, ITGA2B, LAMA4, MMRN2, NFATC4, NOTCH3, NPR1, PDGFB, PECAM1, PLK2, PTGIS, RAMP1, S100A7, SERPINF2, SOX18, SPARC, STRA6, TEAD2, TERT, TFAP2B, TGFB2, TLR3, TNFAIP2, TNFSF12]
GO:0048514	blood vessel morphogenesis	GO_BiologicalProcess-EBI-UniProt-GOA-ACAP-ARAP_25.05.2022_00h00	9.63917e-05	0.0406773	1.02041e-05	0.000102041	[4, 5, 6, 7, 8]	Group11	4.83384	32	[ANPEP, AQP1, CEACAM1, CREB3L1, CXCL17, CXCL8, EDN2, FAP, FGF2, FN1, GJA5, HSPB1, ITGA2B, MMRN2, NFATC4, NOTCH3, NPR1, PLK2, PTGIS, RAMP1, S100A7, SERPINF2, SOX18, SPARC, STRA6, TEAD2, TERT, TFAP2B, TGFB2, TLR3, TNFAIP2, TNFSF12]
GO:0008544	epidermis development	GO_BiologicalProcess-EBI-UniProt-GOA-ACAP-ARAP_25.05.2022_00h00	5.95691e-10	2.90697e-07	2.34614e-09	3.75383e-08	[4]	Group12	8.22622	32	[CALML5, CASP14, CDH23, CRABP2, DKK1, EDAR, FGF2, FOXQ1, IGFBP5, KLK7, KRT14, KRT15, KRT17, KRT32, KRT4, KRT5, KRT6B, KRT7, KRT75, KRT79, KRT81, KRT9, LAMA4, LIPK, PLAAT4, RIPOR2, S100A7, SOSTDC1, SOX18, TGFB2, TMC1, TP63]
GO:0043588	skin development	GO_BiologicalProcess-EBI-UniProt-GOA-ACAP-ARAP_25.05.2022_00h00	1.33888e-06	0.000639982	2.34614e-09	3.75383e-08	[4]	Group12	7.30159	23	[ASCL4, CASP14, DKK1, EDAR, FOXQ1, IGFBP5, KRT17, KRT4, KRT5, KRT6B, KRT7, KRT75, KRT79, KRT81, KRT9, LIPK, PLAAT4, S100A7, SOSTDC1, SOX18, TFAP2B, TGFB2, TP63]
GO:0060429	epithelium development	GO_BiologicalProcess-EBI-UniProt-GOA-ACAP-ARAP_25.05.2022_00h00	1.16466e-08	5.66024e-06	2.34614e-09	3.75383e-08	[4]	Group12	4.91803	63	[ACTL8, AKR1C1, AKR1C2, ALDH1A2, AQP1, AXIN2, BMP2, CA9, CASP14, CAV3, CD24, CD44, CDH23, CEACAM1, CSF1, DKK1, EDAR, FGF2, FOXQ1, GJA5, IGFBP5, IRX3, KRT13, KRT14, KRT15, KRT17, KRT19, KRT23, KRT32, KRT38, KRT4, KRT40, KRT5, KRT6B, KRT7, KRT75, KRT79, KRT81, KRT9, LAMA4, LIPK, MESP2, MMRN2, MYC, NFATC4, NTN4, PDGFB, PECAM1, PLAAT4, PROM1, RIPOR2, S100A7, SOSTDC1, SOX18, SPDEF, STRA6, TEAD2, TFAP2…
GO:0030855	epithelial cell differentiation	GO_BiologicalProcess-EBI-UniProt-GOA-ACAP-ARAP_25.05.2022_00h00	8.89655e-06	0.0041191	2.34614e-09	3.75383e-08	[4, 5]	Group12	5.04648	38	[ACTL8, AKR1C1, AKR1C2, BMP2, CASP14, CD24, CDH23, CEACAM1, FGF2, KRT13, KRT14, KRT15, KRT17, KRT19, KRT23, KRT32, KRT38, KRT4, KRT40, KRT5, KRT6B, KRT7, KRT75, KRT79, KRT81, KRT9, LIPK, PDGFB, PECAM1, PLAAT4, PROM1, RIPOR2, S100A7, SOSTDC1, SOX18, SPDEF, TMC1, TP63]
GO:0045104	intermediate filament cytoskeleton organization	GO_BiologicalProcess-EBI-UniProt-GOA-ACAP-ARAP_25.05.2022_00h00	4.18367e-13	2.04582e-10	2.34614e-09	3.75383e-08	[3, 6]	Group12	20.2128	19	[GFAP, KRT13, KRT14, KRT15, KRT17, KRT19, KRT23, KRT32, KRT38, KRT4, KRT40, KRT5, KRT6B, KRT7, KRT75, KRT79, KRT81, KRT9, NES]
GO:0009913	epidermal cell differentiation	GO_BiologicalProcess-EBI-UniProt-GOA-ACAP-ARAP_25.05.2022_00h00	7.45574e-05	0.0322834	2.34614e-09	3.75383e-08	[5, 6]	Group12	6.82731	17	[CASP14, CDH23, FGF2, KRT17, KRT4, KRT5, KRT6B, KRT7, KRT75, KRT79, KRT81, LIPK, PLAAT4, RIPOR2, S100A7, TMC1, TP63]
GO:0031424	keratinization	GO_BiologicalProcess-EBI-UniProt-GOA-ACAP-ARAP_25.05.2022_00h00	2.94926e-05	0.0131242	2.34614e-09	3.75383e-08	[2, 6, 7, 8]	Group12	11.6279	10	[CASP14, KRT17, KRT4, KRT5, KRT6B, KRT7, KRT75, KRT79, KRT81, LIPK]
GO:0006811	ion transport	GO_BiologicalProcess-EBI-UniProt-GOA-ACAP-ARAP_25.05.2022_00h00	1.13647e-08	5.53462e-06	1.63743e-10	2.78364e-09	[4]	Group13	4.52381	76	[ACE2, AKR1C1, AQP1, ASIC1, ASPG, ATP10A, ATP13A4, ATP13A5, ATP6V0A4, ATP6V0D2, ATP6V1B1, BSND, CACNG4, CALHM3, CAV3, CCR1, CCR7, CD36, CDH23, CEACAM1, CHRNB4, CLCA2, CLCN1, CLDN10, CLDN16, CLIC3, CLIC5, CNGA2, CP, CRACR2B, CTSS, CYP4A11, DLG4, FGF2, GABRE, GABRP, GFAP, GJA5, GRIN1, GRIN2A, JPH2, KCNH4, KCNJ4, KCNK2, KCNMB1, KCNN4, KMO, LRRC26, LRRC55, MAP2K6, MELTF, NPY5R, PDGFB, PTGES, RAMP1, R…
GO:0022857	transmembrane transporter activity	GO_BiologicalProcess-EBI-UniProt-GOA-ACAP-ARAP_25.05.2022_00h00	3.16432e-05	0.0140496	1.63743e-10	2.78364e-09	[3, 5]	Group13	4.04463	58	[ABCA4, ACE2, AQP1, AQP2, AQP5, ASIC1, ASPG, ATP13A4, ATP13A5, ATP6V0A4, ATP6V0D2, ATP6V1B1, BSND, CACNG4, CALHM3, CAV3, CD36, CEACAM1, CHRNB4, CLCA2, CLCN1, CLDN16, CLIC3, CLIC5, CNGA2, CTSS, DLG4, GABRE, GABRP, GJA5, GJC3, GRIN1, GRIN2A, JPH2, KCNH4, KCNJ4, KCNK2, KCNMB1, KCNN4, LRRC26, LRRC55, RHAG, SLC12A3, SLC14A1, SLC19A1, SLC1A6, SLC23A1, SLC25A10, SLC4A11, SLC6A12, SLC6A14, SPNS3, STAC2, …
GO:0034220	ion transmembrane transport	GO_BiologicalProcess-EBI-UniProt-GOA-ACAP-ARAP_25.05.2022_00h00	8.24575e-05	0.0351269	1.63743e-10	2.78364e-09	[3, 5]	Group13	4.02124	53	[ACE2, AQP1, ASIC1, ASPG, ATP10A, ATP13A4, ATP13A5, ATP6V0A4, ATP6V0D2, ATP6V1B1, BSND, CACNG4, CALHM3, CAV3, CCR7, CD36, CHRNB4, CLCA2, CLCN1, CLDN16, CLIC3, CLIC5, CNGA2, CTSS, DLG4, FGF2, GABRE, GABRP, GFAP, GRIN1, GRIN2A, JPH2, KCNH4, KCNJ4, KCNK2, KCNMB1, KCNN4, LRRC26, LRRC55, RHAG, SCARA5, SLC12A3, SLC19A1, SLC1A6, SLC23A1, SLC25A10, SLC4A11, SLC6A12, SLC6A14, STAC2, TMC1, TMPRSS4, WNT3A]
GO:0006812	cation transport	GO_BiologicalProcess-EBI-UniProt-GOA-ACAP-ARAP_25.05.2022_00h00	1.29642e-05	0.00598946	1.63743e-10	2.78364e-09	[5]	Group13	4.23729	55	[ACE2, AQP1, ASIC1, ASPG, ATP13A4, ATP13A5, ATP6V0A4, ATP6V0D2, ATP6V1B1, CACNG4, CALHM3, CAV3, CCR1, CCR7, CDH23, CHRNB4, CLDN16, CNGA2, CP, CRACR2B, CTSS, DLG4, FGF2, GJA5, GRIN1, GRIN2A, JPH2, KCNH4, KCNJ4, KCNK2, KCNMB1, KCNN4, LRRC26, LRRC55, MELTF, PDGFB, RAMP1, RHAG, SCARA5, SLC12A3, SLC1A6, SLC23A1, SLC4A11, SLC6A12, SLC6A14, SNCG, STAC2, STEAP3, STEAP4, SYT12, SYT8, TF, TMC1, TMPRSS4, WN…
GO:0015318	inorganic molecular entity transmembrane transporter activity	GO_BiologicalProcess-EBI-UniProt-GOA-ACAP-ARAP_25.05.2022_00h00	2.27681e-05	0.0102457	1.63743e-10	2.78364e-09	[4, 6]	Group13	4.48343	46	[AQP1, AQP2, AQP5, ASIC1, ASPG, ATP13A4, ATP13A5, ATP6V0A4, ATP6V0D2, ATP6V1B1, BSND, CACNG4, CALHM3, CAV3, CHRNB4, CLCA2, CLCN1, CLDN16, CLIC3, CLIC5, CNGA2, CTSS, DLG4, GABRE, GABRP, GRIN1, GRIN2A, JPH2, KCNH4, KCNJ4, KCNK2, KCNMB1, KCNN4, LRRC26, LRRC55, RHAG, SLC12A3, SLC14A1, SLC1A6, SLC23A1, SLC25A10, SLC4A11, SLC6A12, STAC2, TMC1, TMPRSS4]
GO:0015267	channel activity	GO_BiologicalProcess-EBI-UniProt-GOA-ACAP-ARAP_25.05.2022_00h00	1.66909e-05	0.00762774	1.63743e-10	2.78364e-09	[5, 7]	Group13	4.92676	37	[AQP1, AQP2, AQP5, ASIC1, ASPG, BSND, CACNG4, CALHM3, CAV3, CHRNB4, CLCA2, CLCN1, CLIC3, CLIC5, CNGA2, CTSS, DLG4, GABRE, GABRP, GJA5, GJC3, GRIN1, GRIN2A, JPH2, KCNH4, KCNJ4, KCNK2, KCNMB1, KCNN4, LRRC26, LRRC55, RHAG, SLC14A1, SLC4A11, STAC2, TMC1, TMPRSS4]
GO:0055080	cation homeostasis	GO_BiologicalProcess-EBI-UniProt-GOA-ACAP-ARAP_25.05.2022_00h00	5.24297e-06	0.00244847	1.63743e-10	2.78364e-09	[6]	Group13	5.37975	34	[ATP13A4, ATP13A5, ATP6V0A4, ATP6V0D2, ATP6V1B1, CAV3, CCR1, CCR7, CDH23, CLDN16, CP, CYP4A11, EDN2, FATE1, FGF2, GPR12, GRIN1, JPH2, MELTF, MT1E, MT1X, MT2A, MYC, NPR1, RHAG, S100A9, SCARA5, SLC12A3, SLC4A11, STEAP3, STEAP4, TF, TFAP2B, TMPRSS4]
GO:0022836	gated channel activity	GO_BiologicalProcess-EBI-UniProt-GOA-ACAP-ARAP_25.05.2022_00h00	7.94644e-05	0.0341697	1.63743e-10	2.78364e-09	[6, 8]	Group13	5.36082	26	[AQP1, ASIC1, ASPG, CACNG4, CALHM3, CHRNB4, CLCA2, CLCN1, CLIC3, CLIC5, CNGA2, DLG4, GABRE, GABRP, GRIN1, GRIN2A, JPH2, KCNH4, KCNJ4, KCNK2, KCNMB1, KCNN4, LRRC26, LRRC55, STAC2, TMC1]
GO:0006081	cellular aldehyde metabolic process	GO_BiologicalProcess-EBI-UniProt-GOA-ACAP-ARAP_25.05.2022_00h00	4.61774e-05	0.0203642	5.20685e-06	5.72753e-05	[3]	Group14	12.3288	9	[ABCA4, AKR1C1, ALDH1A2, ALDH3A1, ALDH8A1, BCO1, BMP2, CYP27C1, HAGHL]
GO:0042445	hormone metabolic process	GO_BiologicalProcess-EBI-UniProt-GOA-ACAP-ARAP_25.05.2022_00h00	5.43198e-05	0.0237377	5.20685e-06	5.72753e-05	[2, 4]	Group14	6.74157	18	[ACE2, ADH1C, AKR1B10, AKR1C1, AKR1C2, AKR1D1, ALDH1A2, ALDH8A1, BCO1, BMP2, CRABP2, CYP27C1, DIO2, DPP4, HSD17B2, LIPE, PDE8B, PLB1]
GO:0120254	olefinic compound metabolic process	GO_BiologicalProcess-EBI-UniProt-GOA-ACAP-ARAP_25.05.2022_00h00	3.0383e-06	0.00143712	5.20685e-06	5.72753e-05	[3]	Group14	9.1954	16	[ABCA4, ADH1C, AKR1B10, AKR1C1, AKR1C2, ALDH1A2, ALDH8A1, BCO1, BMP2, CYP27C1, CYP4A11, CYP4Z1, GRIN1, LIPE, PLB1, PTGIS]
GO:0034754	cellular hormone metabolic process	GO_BiologicalProcess-EBI-UniProt-GOA-ACAP-ARAP_25.05.2022_00h00	1.54018e-05	0.00706943	5.20685e-06	5.72753e-05	[3, 5]	Group14	9.03226	14	[ADH1C, AKR1B10, AKR1C1, AKR1C2, AKR1D1, ALDH1A2, ALDH8A1, BCO1, BMP2, CRABP2, CYP27C1, HSD17B2, LIPE, PLB1]
GO:0006720	isoprenoid metabolic process	GO_BiologicalProcess-EBI-UniProt-GOA-ACAP-ARAP_25.05.2022_00h00	8.36408e-05	0.0354637	5.20685e-06	5.72753e-05	[4, 5]	Group14	8.75912	12	[ABCA4, ADH1C, AKR1B10, AKR1C1, ALDH1A2, ALDH8A1, BCO1, CRABP2, CYP27C1, LIPE, PLB1, TH]
GO:0034308	primary alcohol metabolic process	GO_BiologicalProcess-EBI-UniProt-GOA-ACAP-ARAP_25.05.2022_00h00	7.4304e-05	0.0322479	5.20685e-06	5.72753e-05	[4, 5]	Group14	9.56522	11	[ACSS1, ADH1C, AKR1B10, AKR1C1, AKR1C2, ALDH1A2, BCO1, BMP2, CYP27C1, LIPE, PLB1]
GO:0042574	retinal metabolic process	GO_BiologicalProcess-EBI-UniProt-GOA-ACAP-ARAP_25.05.2022_00h00	3.13477e-06	0.00147961	5.20685e-06	5.72753e-05	[4, 8, 9]	Group14	31.5789	6	[ABCA4, AKR1C1, ALDH1A2, ALDH8A1, BCO1, CYP27C1]
GO:0001523	retinoid metabolic process	GO_BiologicalProcess-EBI-UniProt-GOA-ACAP-ARAP_25.05.2022_00h00	2.01652e-05	0.009155	5.20685e-06	5.72753e-05	[7, 8]	Group14	11	11	[ABCA4, ADH1C, AKR1B10, AKR1C1, ALDH1A2, ALDH8A1, BCO1, CRABP2, CYP27C1, LIPE, PLB1]
GO:0006954	inflammatory response	GO_BiologicalProcess-EBI-UniProt-GOA-ACAP-ARAP_25.05.2022_00h00	3.68321e-05	0.0162798	9.87044e-07	1.48057e-05	[4]	Group15	4.61894	40	[ACE2, BMP2, CAMK2N1, CCL20, CCL22, CCR1, CCR7, CD14, CD180, CD36, CD40LG, CD44, CSF1, CXCL1, CXCL17, CXCL2, CXCL8, FN1, GGT5, IGFBP4, IL1R2, IL22RA2, ITGAL, KIT, LBP, LGALS9, NFATC4, NPY5R, PLK2, PSG9, PTGES, PTGIS, S100A9, SAA2, SELENOP, SERPINF2, SYT12, TLR3, TNC, VNN1]
GO:0010647	positive regulation of cell communication	GO_BiologicalProcess-EBI-UniProt-GOA-ACAP-ARAP_25.05.2022_00h00	3.31424e-06	0.00156101	9.87044e-07	1.48057e-05	[3, 4, 5]	Group15	4.00879	73	[AKR1C2, BMP2, BMP3, C1QTNF1, CACNG4, CCL20, CCL22, CCR1, CCR7, CD14, CD180, CD24, CD36, CD38, CD44, CHRNB4, CSF1, CXCL17, DKK1, DLG4, EDAR, FGF2, FN1, GFAP, GJA5, GPR37L1, GPR55, GRIN1, GRIN2A, HCAR2, IGFBP4, IGFBP5, IL20RA, IL7R, KCNN4, KIT, KMO, LBP, LGALS9, LGR6, LPAR1, MAOA, MAP2K6, MN1, MYC, NFATC4, NPR1, NPY5R, PDGFB, PLK2, PTGIS, PTP4A3, RASD2, RASL10B, RIMS1, S100A4, S100A7, S100A9, SELE…
GO:0050920	regulation of chemotaxis	GO_BiologicalProcess-EBI-UniProt-GOA-ACAP-ARAP_25.05.2022_00h00	2.05181e-05	0.0092947	9.87044e-07	1.48057e-05	[3, 4, 5]	Group15	7.25806	18	[CCR1, CCR7, CREB3L4, CSF1, CXCL17, CXCL8, DPP4, EDN2, FGF2, HSPB1, LBP, LGALS9, LPAR1, PDGFB, RIPOR2, S100A7, S100A9, WNT3A]
GO:0050921	positive regulation of chemotaxis	GO_BiologicalProcess-EBI-UniProt-GOA-ACAP-ARAP_25.05.2022_00h00	3.85156e-06	0.00181023	9.87044e-07	1.48057e-05	[3, 4, 5, 6]	Group15	9.55414	15	[CCR1, CCR7, CREB3L4, CSF1, CXCL17, CXCL8, EDN2, FGF2, HSPB1, LBP, LGALS9, LPAR1, PDGFB, RIPOR2, S100A7]
GO:0060326	cell chemotaxis	GO_BiologicalProcess-EBI-UniProt-GOA-ACAP-ARAP_25.05.2022_00h00	5.05277e-07	0.000242028	9.87044e-07	1.48057e-05	[4, 5]	Group15	7.26744	25	[CCL20, CCL22, CCR1, CCR7, CREB3L4, CSF1, CSF3R, CXCL1, CXCL17, CXCL2, CXCL8, DPP4, EDN2, FGF2, HSPB1, KIT, LBP, LGALS9, LPAR1, PDGFB, RIPOR2, S100A7, S100A9, SAA2, TGFB2]
GO:0030595	leukocyte chemotaxis	GO_BiologicalProcess-EBI-UniProt-GOA-ACAP-ARAP_25.05.2022_00h00	2.14574e-07	0.00010321	9.87044e-07	1.48057e-05	[3, 5, 6]	Group15	8.39695	22	[CCL20, CCL22, CCR1, CCR7, CREB3L4, CSF1, CSF3R, CXCL1, CXCL17, CXCL2, CXCL8, DPP4, EDN2, KIT, LBP, LGALS9, PDGFB, RIPOR2, S100A7, S100A9, SAA2, TGFB2]
GO:0000165	MAPK cascade	GO_BiologicalProcess-EBI-UniProt-GOA-ACAP-ARAP_25.05.2022_00h00	8.22767e-05	0.0351321	9.87044e-07	1.48057e-05	[4, 5, 6]	Group15	4.5292	38	[ACE2, BMP2, C1QTNF1, CAV3, CCL20, CCL22, CCR1, CCR7, CD24, CD36, CD44, CEACAM1, CRYAB, CXCL17, DKK1, EDAR, FGF2, FN1, GPR37L1, GPR55, GRAP2, IGFBP4, KIT, LGALS9, LPAR1, MAP2K6, MYC, NDRG2, NPY5R, PDGFB, PSCA, S100A7, S100A9, SERPINF2, TF, TGFB2, TIMP3, TLR3]
GO:1902533	positive regulation of intracellular signal transduction	GO_BiologicalProcess-EBI-UniProt-GOA-ACAP-ARAP_25.05.2022_00h00	8.74026e-05	0.0369713	9.87044e-07	1.48057e-05	[4, 5, 6, 7]	Group15	4.22932	45	[AKR1C2, BMP2, C1QTNF1, CCL20, CCL22, CCR1, CCR7, CD14, CD24, CD36, CD44, CSF1, CXCL17, DKK1, EDAR, FGF2, FN1, GPR37L1, GPR55, IGFBP4, IGFBP5, IL20RA, KIT, LGALS9, LPAR1, MAP2K6, MYC, NPR1, NPY5R, PDGFB, PLK2, PTP4A3, RASD2, S100A4, S100A7, S100A9, SELENOP, SERPINF2, TGFB2, TLR3, TNFSF10, TRIM22, TRIM34, TSPAN1, VNN1]
GO:0043408	regulation of MAPK cascade	GO_BiologicalProcess-EBI-UniProt-GOA-ACAP-ARAP_25.05.2022_00h00	1.89494e-05	0.00862197	9.87044e-07	1.48057e-05	[5, 6, 7]	Group15	5	36	[ACE2, BMP2, C1QTNF1, CAV3, CCL20, CCL22, CCR1, CCR7, CD24, CD36, CD44, CEACAM1, CXCL17, DKK1, EDAR, FGF2, FN1, GPR37L1, GPR55, GRAP2, IGFBP4, KIT, LGALS9, LPAR1, MAP2K6, MYC, NDRG2, NPY5R, PDGFB, PSCA, S100A7, S100A9, SERPINF2, TGFB2, TIMP3, TLR3]
GO:0070371	ERK1 and ERK2 cascade	GO_BiologicalProcess-EBI-UniProt-GOA-ACAP-ARAP_25.05.2022_00h00	2.50561e-06	0.00119016	9.87044e-07	1.48057e-05	[5, 6, 7]	Group15	6.83761	24	[ACE2, BMP2, CCL20, CCL22, CCR1, CCR7, CD36, CD44, CEACAM1, CXCL17, FGF2, FN1, GPR55, LGALS9, MYC, NDRG2, NPY5R, PDGFB, PSCA, S100A7, S100A9, SERPINF2, TF, TIMP3]
GO:0043410	positive regulation of MAPK cascade	GO_BiologicalProcess-EBI-UniProt-GOA-ACAP-ARAP_25.05.2022_00h00	8.07576e-05	0.034645	9.87044e-07	1.48057e-05	[5, 6, 7, 8]	Group15	5.23256	27	[BMP2, C1QTNF1, CCL20, CCL22, CCR1, CCR7, CD24, CD36, CD44, CXCL17, DKK1, EDAR, FGF2, GPR37L1, GPR55, IGFBP4, KIT, LGALS9, LPAR1, MAP2K6, NPY5R, PDGFB, S100A7, S100A9, SERPINF2, TGFB2, TLR3]
GO:0070372	regulation of ERK1 and ERK2 cascade	GO_BiologicalProcess-EBI-UniProt-GOA-ACAP-ARAP_25.05.2022_00h00	6.33553e-06	0.00295236	9.87044e-07	1.48057e-05	[6, 7, 8]	Group15	6.85358	22	[ACE2, BMP2, CCL20, CCL22, CCR1, CCR7, CD36, CD44, CEACAM1, CXCL17, FGF2, FN1, GPR55, LGALS9, NDRG2, NPY5R, PDGFB, PSCA, S100A7, S100A9, SERPINF2, TIMP3]
GO:0070374	positive regulation of ERK1 and ERK2 cascade	GO_BiologicalProcess-EBI-UniProt-GOA-ACAP-ARAP_25.05.2022_00h00	9.6955e-05	0.0408181	9.87044e-07	1.48057e-05	[6, 7, 8, 9]	Group15	6.95652	16	[BMP2, CCL20, CCL22, CCR1, CCR7, CD36, CD44, CXCL17, FGF2, GPR55, LGALS9, NPY5R, PDGFB, S100A7, S100A9, SERPINF2]
GO:0050900	leukocyte migration	GO_BiologicalProcess-EBI-UniProt-GOA-ACAP-ARAP_25.05.2022_00h00	2.8688e-06	0.00135981	1.42071e-05	0.000127864	[2, 4]	Group16	6.29371	27	[CCL20, CCL22, CCR1, CCR7, CREB3L4, CSF1, CSF3R, CXCL1, CXCL17, CXCL2, CXCL8, DPP4, EDN2, ITGAL, KIT, LBP, LGALS9, PDGFB, PECAM1, RHOH, RIPOR2, S100A7, S100A9, SAA2, SELENOP, TGFB2, TNFRSF14]
GO:0006935	chemotaxis	GO_BiologicalProcess-EBI-UniProt-GOA-ACAP-ARAP_25.05.2022_00h00	1.75462e-05	0.00800106	1.42071e-05	0.000127864	[3, 4]	Group16	5.09745	34	[CCL20, CCL22, CCR1, CCR7, CREB3L4, CSF1, CSF3R, CXCL1, CXCL17, CXCL2, CXCL8, DEFB1, DPP4, EDN2, EFNB3, EPHA6, FGF2, HSPB1, KIT, LAMA4, LBP, LGALS9, LGR6, LPAR1, NOTCH3, PDGFB, PLAU, RHOH, RIPOR2, S100A7, S100A9, SAA2, TGFB2, WNT3A]
GO:0006954	inflammatory response	GO_BiologicalProcess-EBI-UniProt-GOA-ACAP-ARAP_25.05.2022_00h00	3.68321e-05	0.0162798	1.42071e-05	0.000127864	[4]	Group16	4.61894	40	[ACE2, BMP2, CAMK2N1, CCL20, CCL22, CCR1, CCR7, CD14, CD180, CD36, CD40LG, CD44, CSF1, CXCL1, CXCL17, CXCL2, CXCL8, FN1, GGT5, IGFBP4, IL1R2, IL22RA2, ITGAL, KIT, LBP, LGALS9, NFATC4, NPY5R, PLK2, PSG9, PTGES, PTGIS, S100A9, SAA2, SELENOP, SERPINF2, SYT12, TLR3, TNC, VNN1]
GO:0050920	regulation of chemotaxis	GO_BiologicalProcess-EBI-UniProt-GOA-ACAP-ARAP_25.05.2022_00h00	2.05181e-05	0.0092947	1.42071e-05	0.000127864	[3, 4, 5]	Group16	7.25806	18	[CCR1, CCR7, CREB3L4, CSF1, CXCL17, CXCL8, DPP4, EDN2, FGF2, HSPB1, LBP, LGALS9, LPAR1, PDGFB, RIPOR2, S100A7, S100A9, WNT3A]
GO:0097529	myeloid leukocyte migration	GO_BiologicalProcess-EBI-UniProt-GOA-ACAP-ARAP_25.05.2022_00h00	6.20144e-08	2.99529e-05	1.42071e-05	0.000127864	[3, 5]	Group16	8.67924	23	[CCL20, CCL22, CCR1, CCR7, CREB3L4, CSF1, CSF3R, CXCL1, CXCL17, CXCL2, CXCL8, DPP4, EDN2, KIT, LBP, PDGFB, PECAM1, RHOH, RIPOR2, S100A7, S100A9, SAA2, TGFB2]
GO:2000147	positive regulation of cell motility	GO_BiologicalProcess-EBI-UniProt-GOA-ACAP-ARAP_25.05.2022_00h00	8.32839e-06	0.00386437	1.42071e-05	0.000127864	[3, 4, 5]	Group16	5.44218	32	[AQP1, BMP2, CCL20, CCR1, CCR7, CREB3L4, CSF1, CXCL17, CXCL8, DEFB1, EDN2, FGF2, FN1, HSPB1, IGFBP5, KIT, LBP, LGALS9, LGR6, LPAR1, PDGFB, PECAM1, PLAU, PLK2, RIPOR2, S100A7, SELENOP, SPARC, TERT, TF, TGFB2, TNFRSF14]
GO:0002685	regulation of leukocyte migration	GO_BiologicalProcess-EBI-UniProt-GOA-ACAP-ARAP_25.05.2022_00h00	7.83303e-05	0.0338387	1.42071e-05	0.000127864	[3, 4, 5, 6]	Group16	6.8	17	[CCL20, CCR1, CCR7, CREB3L4, CSF1, CXCL17, CXCL8, DPP4, EDN2, LBP, LGALS9, RHOH, RIPOR2, S100A7, S100A9, SELENOP, TNFRSF14]
GO:0050921	positive regulation of chemotaxis	GO_BiologicalProcess-EBI-UniProt-GOA-ACAP-ARAP_25.05.2022_00h00	3.85156e-06	0.00181023	1.42071e-05	0.000127864	[3, 4, 5, 6]	Group16	9.55414	15	[CCR1, CCR7, CREB3L4, CSF1, CXCL17, CXCL8, EDN2, FGF2, HSPB1, LBP, LGALS9, LPAR1, PDGFB, RIPOR2, S100A7]
GO:0060326	cell chemotaxis	GO_BiologicalProcess-EBI-UniProt-GOA-ACAP-ARAP_25.05.2022_00h00	5.05277e-07	0.000242028	1.42071e-05	0.000127864	[4, 5]	Group16	7.26744	25	[CCL20, CCL22, CCR1, CCR7, CREB3L4, CSF1, CSF3R, CXCL1, CXCL17, CXCL2, CXCL8, DPP4, EDN2, FGF2, HSPB1, KIT, LBP, LGALS9, LPAR1, PDGFB, RIPOR2, S100A7, S100A9, SAA2, TGFB2]
GO:0030595	leukocyte chemotaxis	GO_BiologicalProcess-EBI-UniProt-GOA-ACAP-ARAP_25.05.2022_00h00	2.14574e-07	0.00010321	1.42071e-05	0.000127864	[3, 5, 6]	Group16	8.39695	22	[CCL20, CCL22, CCR1, CCR7, CREB3L4, CSF1, CSF3R, CXCL1, CXCL17, CXCL2, CXCL8, DPP4, EDN2, KIT, LBP, LGALS9, PDGFB, RIPOR2, S100A7, S100A9, SAA2, TGFB2]
GO:0002687	positive regulation of leukocyte migration	GO_BiologicalProcess-EBI-UniProt-GOA-ACAP-ARAP_25.05.2022_00h00	2.05547e-05	0.00929071	1.42071e-05	0.000127864	[3, 4, 5, 6, 7]	Group16	8.80503	14	[CCL20, CCR1, CCR7, CREB3L4, CSF1, CXCL17, CXCL8, EDN2, LBP, LGALS9, RIPOR2, S100A7, SELENOP, TNFRSF14]
GO:0030335	positive regulation of cell migration	GO_BiologicalProcess-EBI-UniProt-GOA-ACAP-ARAP_25.05.2022_00h00	2.38927e-05	0.0107039	1.42071e-05	0.000127864	[4, 5, 6]	Group16	5.31915	30	[AQP1, BMP2, CCL20, CCR1, CCR7, CREB3L4, CSF1, CXCL17, CXCL8, EDN2, FGF2, FN1, HSPB1, IGFBP5, KIT, LBP, LGALS9, LGR6, LPAR1, PDGFB, PECAM1, PLAU, PLK2, RIPOR2, S100A7, SELENOP, SPARC, TERT, TGFB2, TNFRSF14]
GO:0097530	granulocyte migration	GO_BiologicalProcess-EBI-UniProt-GOA-ACAP-ARAP_25.05.2022_00h00	2.34194e-08	1.13584e-05	1.42071e-05	0.000127864	[4, 6]	Group16	10.9195	19	[CCL20, CCL22, CCR7, CSF1, CSF3R, CXCL1, CXCL17, CXCL2, CXCL8, DPP4, EDN2, LBP, PECAM1, RHOH, RIPOR2, S100A7, S100A9, SAA2, TGFB2]
GO:0002688	regulation of leukocyte chemotaxis	GO_BiologicalProcess-EBI-UniProt-GOA-ACAP-ARAP_25.05.2022_00h00	2.48425e-05	0.0111046	1.42071e-05	0.000127864	[4, 5, 6, 7]	Group16	9.21986	13	[CCR1, CCR7, CREB3L4, CSF1, CXCL17, CXCL8, DPP4, EDN2, LBP, LGALS9, RIPOR2, S100A7, S100A9]
GO:0071621	granulocyte chemotaxis	GO_BiologicalProcess-EBI-UniProt-GOA-ACAP-ARAP_25.05.2022_00h00	3.65416e-08	1.76861e-05	1.42071e-05	0.000127864	[4, 5, 6, 7]	Group16	11.8881	17	[CCL20, CCL22, CCR7, CSF1, CSF3R, CXCL1, CXCL17, CXCL2, CXCL8, DPP4, EDN2, LBP, RIPOR2, S100A7, S100A9, SAA2, TGFB2]
GO:0002690	positive regulation of leukocyte chemotaxis	GO_BiologicalProcess-EBI-UniProt-GOA-ACAP-ARAP_25.05.2022_00h00	2.92355e-05	0.013039	1.42071e-05	0.000127864	[4, 5, 6, 7, 8]	Group16	10.5769	11	[CCR1, CCR7, CREB3L4, CSF1, CXCL17, CXCL8, EDN2, LBP, LGALS9, RIPOR2, S100A7]
GO:1990266	neutrophil migration	GO_BiologicalProcess-EBI-UniProt-GOA-ACAP-ARAP_25.05.2022_00h00	1.77291e-07	8.54542e-05	1.42071e-05	0.000127864	[5, 7]	Group16	11.3475	16	[CCL20, CCL22, CCR7, CSF3R, CXCL1, CXCL2, CXCL8, DPP4, EDN2, LBP, PECAM1, RHOH, RIPOR2, S100A9, SAA2, TGFB2]
GO:0030593	neutrophil chemotaxis	GO_BiologicalProcess-EBI-UniProt-GOA-ACAP-ARAP_25.05.2022_00h00	4.3851e-07	0.000210485	1.42071e-05	0.000127864	[5, 6, 7, 8]	Group16	12.1739	14	[CCL20, CCL22, CCR7, CSF3R, CXCL1, CXCL2, CXCL8, DPP4, EDN2, LBP, RIPOR2, S100A9, SAA2, TGFB2]
GO:0043410	positive regulation of MAPK cascade	GO_BiologicalProcess-EBI-UniProt-GOA-ACAP-ARAP_25.05.2022_00h00	8.07576e-05	0.034645	1.42071e-05	0.000127864	[5, 6, 7, 8]	Group16	5.23256	27	[BMP2, C1QTNF1, CCL20, CCL22, CCR1, CCR7, CD24, CD36, CD44, CXCL17, DKK1, EDAR, FGF2, GPR37L1, GPR55, IGFBP4, KIT, LGALS9, LPAR1, MAP2K6, NPY5R, PDGFB, S100A7, S100A9, SERPINF2, TGFB2, TLR3]
GO:0071622	regulation of granulocyte chemotaxis	GO_BiologicalProcess-EBI-UniProt-GOA-ACAP-ARAP_25.05.2022_00h00	5.39909e-05	0.023648	1.42071e-05	0.000127864	[5, 6, 7, 8]	Group16	13.7931	8	[CCR7, CSF1, CXCL17, CXCL8, DPP4, LBP, RIPOR2, S100A7]
GO:0070374	positive regulation of ERK1 and ERK2 cascade	GO_BiologicalProcess-EBI-UniProt-GOA-ACAP-ARAP_25.05.2022_00h00	9.6955e-05	0.0408181	1.42071e-05	0.000127864	[6, 7, 8, 9]	Group16	6.95652	16	[BMP2, CCL20, CCL22, CCR1, CCR7, CD36, CD44, CXCL17, FGF2, GPR55, LGALS9, NPY5R, PDGFB, S100A7, S100A9, SERPINF2]
