# Supplementary material for: Integrated network pharmacology and cellular assay reveal the biological mechanisms of Limonium sinense (Girard) Kuntze against breast cancer
Source: BMC Complement Med Ther. Author manuscript; Available in PMC 2023 Nov 21. (PMC10644419; doi:10.1186/s12906-023-04233-z)
Supplement: Table S14 [file EMS189939-supplement-Table_S14.xlsx]

## Sheet: gse119552_kegg_gseapy
Supplementary Table14. Details of the KEGG enrichment analysis (GSE119552)
P-value is the modified Fisher Exact P-value, referring to one-tail Fisher Exact probability value used for gene-enrichment analysis. The smaller, the more enriched.
Adjusted P-value is the adjusted P-value by the Benjamini-Hochberg method.
Odds Ratio is a measure of association between an exposure and an outcome.
Combined Score is the significance of gene set/functional enrichment findings from Enrichr.
Genes are the official gene symbol of the involved genes.
The data list is organized here from minimal to maximal P-value.
Gene_set	Term	P-value	Adjusted P-value	Odds Ratio	Combined Score	Genes	DEGs
GSE119552	Basal cell carcinoma	0.00101528	0.256291	3.40858	23.494	TCF7L2;TCF7L1;WNT2B;WNT11;FZD2;APC;FZD4;WNT3A;PTCH1;FZD8;AXIN2	Up-regulated DEGs
GSE119552	ECM-receptor interaction	0.00184382	0.256291	2.79435	17.593	ITGB4;LAMB2;NPNT;THBS3;COL2A1;FRAS1;SV2B;COL4A4;COL4A5;ITGB7;CD36;ITGB6;COL9A2	Up-regulated DEGs
GSE119552	Wnt signaling pathway	0.00415039	0.309288	2.08646	11.4433	TCF7L2;TLE2;TCF7L1;TLE1;FZD2;WNT2B;FZD4;WNT3A;CTNND2;FZD8;AXIN2;PRICKLE1;CXXC4;TLE6;PRICKLE4;MAPK10;WNT11;APC;LGR6	Up-regulated DEGs
GSE119552	Cushing syndrome	0.00445019	0.309288	2.12023	11.4806	TCF7L2;CDKN2B;TCF7L1;FZD2;WNT2B;FZD4;WNT3A;ADCY4;FZD8;CACNA1C;AXIN2;ADCY5;CDK6;WNT11;APC;AGTR1;GNAS;CRH	Up-regulated DEGs
GSE119552	Gastric cancer	0.00668122	0.314777	2.07705	10.4028	TCF7L2;SHC2;CDKN2B;TCF7L1;ABCB1;FZD2;WNT2B;FZD4;TGFB3;WNT3A;GAB1;FZD8;AXIN2;WNT11;APC;ERBB2;CTNNA3	Up-regulated DEGs
GSE119552	Hippo signaling pathway	0.007483	0.314777	2.00239	9.80196	TCF7L2;TCF7L1;FZD2;WNT2B;FZD4;TGFB3;WNT3A;ITGB2;FZD8;AXIN2;RASSF2;WNT11;APC;RASSF4;ID2;ID1;CTNNA3;BMPR1B	Up-regulated DEGs
GSE119552	Histidine metabolism	0.00792604	0.314777	4.72372	22.8515	MAOB;MAOA;CARNS1;CNDP1;FTCD	Up-regulated DEGs
GSE119552	ABC transporters	0.0152605	0.448003	2.96029	12.3814	ABCA1;ABCB1;ABCB4;ABCC5;ABCC6;ABCA12;ABCG1	Up-regulated DEGs
GSE119552	Glycosphingolipid biosynthesis	0.0152605	0.448003	2.96029	12.3814	FUT9;B3GNT5;ST3GAL4;B3GALT4;ST3GAL5;ST3GAL1;ST6GALNAC5	Up-regulated DEGs
GSE119552	Morphine addiction	0.017605	0.448003	2.21227	8.93664	GABBR2;GABRA1;PDE4D;PDE3B;ADCY4;GNAS;DRD1;PDE7B;GNG11;ADCY5;KCNJ3	Up-regulated DEGs
GSE119552	Protein digestion and absorption	0.0177268	0.448003	2.12224	8.55831	COL28A1;SLC6A19;COL2A1;COL24A1;MME;SLC7A8;COL4A4;KCNJ13;COL11A2;COL20A1;COL4A5;COL9A2	Up-regulated DEGs
GSE119552	Signaling pathways regulating pluripotency of stem cells	0.021193	0.490971	1.88711	7.27309	FZD2;WNT2B;DLX5;FZD4;WNT3A;FZD8;AXIN2;TBX3;WNT11;APC;ID2;ID1;ID4;ID3;BMPR1B	Up-regulated DEGs
GSE119552	Arginine and proline metabolism	0.0261093	0.524627	2.61537	9.53425	ALDH4A1;MAOB;NOS2;MAOA;CARNS1;SAT1;CNDP1	Up-regulated DEGs
GSE119552	Breast cancer	0.0264201	0.524627	1.82954	6.64786	TCF7L2;SHC2;TCF7L1;FZD2;WNT2B;FZD4;WNT3A;NCOA3;FZD8;AXIN2;CDK6;WNT11;HEY1;APC;ERBB2	Up-regulated DEGs
GSE119552	Human papillomavirus infection	0.0342234	0.594561	1.49086	5.03143	PTGER4;WNT2B;ITGB4;THBS3;WNT11;HEY1;ATP6V0A4;ITGB7;ITGB6;TCF7L2;TCF7L1;ATP6V1G2;FZD2;FZD4;WNT3A;LAMB2;STAT2;FZD8;AXIN2;RBL2;COL2A1;CDK6;APC;COL4A4;GNAS;COL4A5;COL9A2;IRF9	Up-regulated DEGs
GSE119552	Melanogenesis	0.034985	0.594561	1.96542	6.58972	TCF7L2;TCF7L1;FZD2;WNT2B;WNT11;FZD4;WNT3A;GNAS;ADCY4;FZD8;ADCY5	Up-regulated DEGs
GSE119552	Arrhythmogenic right ventricular cardiomyopathy	0.036358	0.594561	2.12717	7.05018	CACNG6;TCF7L2;TCF7L1;ITGB4;ITGB7;CTNNA3;ITGB6;CACNA1C;SGCG	Up-regulated DEGs
GSE119552	Axon guidance	0.0399741	0.617378	1.65871	5.34025	SEMA5A;SEMA6C;EPHA6;PTCH1;NTN4;UNC5C;SEMA3E;UNC5D;RND1;EFNA1;ABLIM1;ABLIM3;SLIT1;SLIT2;BMPR1B;EPHA3;PLXNA4	Up-regulated DEGs
GSE119552	TGF-beta signaling pathway	0.0492946	0.697679	1.91334	5.75903	CDKN2B;AMHR2;TGFB3;ID2;ID1;CHRD;ID4;ID3;SMAD6;BMPR1B	Up-regulated DEGs
GSE119552	Cell cycle	9.13e-05	0.023469	3.8485	35.7955	CDC6;CDC14A;CDC25A;SMC1B;ORC6;RBL1;CCNE2;ORC1;MYC;CHEK1;E2F1;E2F2;MCM6	Down-regulated DEGs
GSE119552	Small cell lung cancer	0.000433733	0.0557347	3.99297	30.9179	CCNE2;TRAF3;MYC;ITGA2;LAMA3;E2F1;BCL2;E2F2;CYCS;BIRC3	Down-regulated DEGs
GSE119552	Gap junction	0.00128827	0.0963332	3.72441	24.7839	TUBB6;TUBB2B;TUBB2A;TUBA3C;ADCY3;ADRB1;PLCB2;ADCY7;TUBA4A	Down-regulated DEGs
GSE119552	Pathways in cancer	0.00149935	0.0963332	1.91194	12.4328	RET;LAMA3;ADCY3;ADCY7;SHH;TERT;MYC;HEY2;E2F1;E2F2;PMAIP1;JAK2;WNT10B;EDN1;WNT5B;MMP1;ITGA2;MITF;FOS;CXCL12;CCNE2;TRAF3;IL2RB;KIT;BCL2;GNB4;CYCS;PLCB2;BIRC3	Down-regulated DEGs
GSE119552	Purine metabolism	0.00554066	0.217571	2.74619	14.2682	PNP;PDE6H;NPR1;PDE1B;ADCY3;AK4;NT5M;PDE6A;ADCY7;ADA	Down-regulated DEGs
GSE119552	Chemical carcinogenesis	0.00588459	0.217571	2.19505	11.2725	UGT2B10;UGT2B11;PAQR5;UGT2B15;ADCY3;ADRB1;CDC6;FOS;ADCY7;CDC25A;MYC;BCL2;E2F1;PGR;JAK2	Down-regulated DEGs
GSE119552	Regulation of lipolysis in adipocytes	0.00592606	0.217571	3.98907	20.4576	NPR1;ADORA1;NPY1R;ADCY3;ADRB1;ADCY7	Down-regulated DEGs
GSE119552	Melanogenesis	0.0110341	0.354471	2.80543	12.6434	WNT10B;EDN1;WNT5B;KIT;ADCY3;MITF;PLCB2;ADCY7	Down-regulated DEGs
GSE119552	Nitrogen metabolism	0.0133489	0.378927	6.95836	30.0345	CA12;CA2;CA13	Down-regulated DEGs
GSE119552	Colorectal cancer	0.0147442	0.378927	2.88699	12.1742	MYC;BCL2;PMAIP1;CYCS;FOS;AREG;EREG	Down-regulated DEGs
GSE119552	Renin secretion	0.0172808	0.390497	3.10037	12.5818	EDN1;NPR1;PDE1B;ADORA1;ADRB1;PLCB2	Down-regulated DEGs
GSE119552	Pentose and glucuronate interconversions	0.0182333	0.390497	4.33333	17.3529	UGT2B10;UGT2B11;UGT2B15;SORD	Down-regulated DEGs
GSE119552	Estrogen signaling pathway	0.0224693	0.444201	2.29283	8.70268	KRT15;BCL2;KRT13;ADCY3;PGR;FOS;FKBP4;PLCB2;ADCY7	Down-regulated DEGs
GSE119552	Hepatitis B	0.0245067	0.449873	2.1463	7.96021	EGR3;CCNE2;TRAF3;MYC;BCL2;E2F1;CYCS;E2F2;FOS;JAK2	Down-regulated DEGs
GSE119552	Breast cancer	0.0333483	0.513528	2.12558	7.22856	WNT10B;WNT5B;MYC;HEY2;KIT;E2F1;E2F2;PGR;FOS	Down-regulated DEGs
GSE119552	Bladder cancer	0.0338299	0.513528	3.51224	11.8939	MMP1;MYC;E2F1;E2F2	Down-regulated DEGs
GSE119552	Gastric cancer	0.0358962	0.513528	2.095	6.97031	WNT10B;SHH;WNT5B;CCNE2;TERT;MYC;BCL2;E2F1;E2F2	Down-regulated DEGs
GSE119552	Salmonella infection	0.038141	0.513528	1.79837	5.87432	MLKL;FOS;TUBA4A;TUBB2B;TUBB6;TUBB2A;TUBA3C;MYC;BCL2;CYCS;FLNB;RAB7B;BIRC3	Down-regulated DEGs
GSE119552	Porphyrin and chlorophyll metabolism	0.0393611	0.513528	3.33178	10.7782	UGT2B10;UGT2B11;MMAB;UGT2B15	Down-regulated DEGs
GSE119552	Phagosome	0.0399633	0.513528	2.05073	6.60292	TUBB6;TUBB2B;TUBB2A;TUBA3C;TFRC;ITGA2;RAB7B;ATP6V0D2;TUBA4A	Down-regulated DEGs
