# Supplementary material for: Integrated network pharmacology and cellular assay reveal the biological mechanisms of Limonium sinense (Girard) Kuntze against breast cancer
Source: BMC Complement Med Ther. Author manuscript; Available in PMC 2023 Nov 21. (PMC10644419; doi:10.1186/s12906-023-04233-z)
Supplement: Table S15 [file EMS189939-supplement-Table_S15.xlsx]

## Sheet: gse120550_kegg_gseapy
Supplementary Table15. Details of the KEGG enrichment analysis (GSE120550)
P-value is the modified Fisher Exact P-value, referring to one-tail Fisher Exact probability value used for gene-enrichment analysis. The smaller, the more enriched.
Adjusted P-value is the adjusted P-value by the Benjamini-Hochberg method.
Odds Ratio is a measure of association between an exposure and an outcome.
Combined Score is the significance of gene set/functional enrichment findings from Enrichr.
Genes are the official gene symbol of the involved genes.
The data list is organized here from minimal to maximal P-value.
Gene_set	Term	P-value	Adjusted P-value	Odds Ratio	Combined Score	Genes	DEGs
GSE120550	FoxO signaling pathway	1.87e-05	0.00367819	5.8885	64.1172	RBL2;CCNB2;CCNB1;TGFB2;CCNG2;PLK1;TNFSF10;IL7R;TGFBR1;MAPK13	Up-regulated DEGs
GSE120550	TGF-beta signaling pathway	0.000394271	0.0225991	5.68081	44.5288	BMP4;TGFB2;BMPR2;FST;NOG;LTBP1;TGFBR1	Up-regulated DEGs
GSE120550	Cell cycle	0.000407392	0.0225991	4.87962	38.089	RBL2;CCNB2;CCNA1;CCNB1;TGFB2;PLK1;CDC25C;BUB1	Up-regulated DEGs
GSE120550	Hepatitis B	0.000540278	0.0225991	4.16922	31.3669	CCNA1;TGFB2;DDX58;PRKCA;STAT6;IKBKE;TGFBR1;TLR3;MAPK13	Up-regulated DEGs
GSE120550	Progesterone-mediated oocyte maturation	0.000573581	0.0225991	5.31268	39.6518	CCNB2;CCNA1;CCNB1;PLK1;CDC25C;BUB1;MAPK13	Up-regulated DEGs
GSE120550	Hippo signaling pathway	0.00239044	0.0658901	3.64458	21.9997	BMP4;TGFB2;PARD6B;FZD2;BMPR2;FZD7;FAT4;TGFBR1	Up-regulated DEGs
GSE120550	Oocyte meiosis	0.00252829	0.0658901	4.04384	24.183	CCNB2;CCNB1;CAMK2D;PLK1;CDC25C;BUB1;MAPK13	Up-regulated DEGs
GSE120550	Wnt signaling pathway	0.00267574	0.0658901	3.57483	21.1756	CAMK2D;FZD2;DAAM1;FZD7;LRP5;PRKCA;ROR1;LGR4	Up-regulated DEGs
GSE120550	Axon guidance	0.00467438	0.102317	3.24345	17.4033	CAMK2D;PARD6B;BMPR2;RASA1;SEMA3A;PRKCA;EFNA5;SRGAP1	Up-regulated DEGs
GSE120550	Cellular senescence	0.00713292	0.140518	3.3065	16.3442	RBL2;CCNB2;CCNA1;CCNB1;TGFB2;TGFBR1;MAPK13	Up-regulated DEGs
GSE120550	Proteoglycans in cancer	0.00934324	0.167329	2.8614	13.3716	TGFB2;CAMK2D;FZD2;PLAU;FZD7;PDCD4;PRKCA;MAPK13	Up-regulated DEGs
GSE120550	Phosphatidylinositol signaling system	0.0126203	0.207183	3.80881	16.6538	INPP4B;INPP5A;PPIP5K2;PRKCA;MTMR4	Up-regulated DEGs
GSE120550	AGE-RAGE signaling pathway in diabetic complications	0.014249	0.215927	3.68797	15.6778	TGFB2;PIM1;PRKCA;TGFBR1;MAPK13	Up-regulated DEGs
GSE120550	Transcriptional misregulation in cancer	0.0204452	0.256437	2.65818	10.3403	CCNA1;PLAU;ETV1;MLLT3;ETV4;SUPT3H;ETV6	Up-regulated DEGs
GSE120550	Pathways in cancer	0.0205979	0.256437	1.91833	7.44806	TGFB2;CAMK2D;FZD2;JAG1;DAPK1;FZD7;LRP5;PRKCA;TGFBR1;BMP4;CCNA1;PIM1;STAT6;IL7R	Up-regulated DEGs
GSE120550	Human papillomavirus infection	0.0208274	0.256437	2.197	8.50565	RBL2;MAGI1;CCNA1;PARD6B;FZD2;JAG1;MAML2;FZD7;IKBKE;TLR3	Up-regulated DEGs
GSE120550	Cytokine-cytokine receptor interaction	0.0260978	0.302428	2.21522	8.0765	BMP4;TGFB2;BMPR2;IL24;IL31RA;TNFSF10;IL7R;TGFBR1;TNFRSF21	Up-regulated DEGs
GSE120550	Rap1 signaling pathway	0.031279	0.3327	2.42024	8.38568	MAGI1;DOCK4;PARD6B;PDGFC;PRKCA;EFNA5;MAPK13	Up-regulated DEGs
GSE120550	Hepatocellular carcinoma	0.0335521	0.3327	2.59565	8.81132	TGFB2;FZD2;FZD7;LRP5;PRKCA;TGFBR1	Up-regulated DEGs
GSE120550	MicroRNAs in cancer	0.0342577	0.3327	2.10321	7.09589	TGFB2;BMPR2;PLAU;PDCD4;PIM1;CYP1B1;PRKCA;CDC25C;EFNA5	Up-regulated DEGs
GSE120550	Osteoclast differentiation	0.0354655	0.3327	2.86783	9.57624	TGFB2;CALCR;LILRB1;TGFBR1;MAPK13	Up-regulated DEGs
GSE120550	Th1 and Th2 cell differentiation	0.0425828	0.38131	3.17486	10.0208	JAG1;MAML2;STAT6;MAPK13	Up-regulated DEGs
GSE120550	Autophagy	0.0465865	0.399024	2.64922	8.12367	DAPK1;RB1CC1;WIPI1;EIF2AK4;MTMR4	Up-regulated DEGs
GSE120550	p53 signaling pathway	0.00153244	0.190022	6.43856	41.7276	CDKN1A;GADD45B;CCNE1;SESN2;GADD45G	Down-regulated DEGs
GSE120550	Cell cycle	0.00313623	0.194447	4.46096	25.7162	CDKN1C;CDKN1A;ORC6;GADD45B;CCNE1;GADD45G	Down-regulated DEGs
GSE120550	Thyroid cancer	0.00874535	0.361474	7.67142	36.3566	CDKN1A;GADD45B;GADD45G	Down-regulated DEGs
GSE120550	Herpes simplex virus 1 infection	0.0129509	0.401477	2.18417	9.49368	NXF1;ZNF350;ZNF317;ZNF878;ZNF614;ZNF547;ZNF557;ZNF23;ZNF468;ZNF432;ZNF311;ZNF596	Down-regulated DEGs
GSE120550	Small cell lung cancer	0.0216846	0.438098	3.95857	15.1659	CDKN1A;GADD45B;CCNE1;GADD45G	Down-regulated DEGs
GSE120550	Transcriptional misregulation in cancer	0.0238864	0.438098	2.82028	10.5322	PER2;CDKN1A;CCNT2;CCNT1;GADD45B;GADD45G	Down-regulated DEGs
GSE120550	Endometrial cancer	0.0291504	0.438098	4.73728	16.7477	CDKN1A;GADD45B;GADD45G	Down-regulated DEGs
GSE120550	Spliceosome	0.0298145	0.438098	3.00766	10.5652	XAB2;HNRNPA1;HSPA1B;CHERP;HSPA1A	Down-regulated DEGs
GSE120550	Mineral absorption	0.0317974	0.438098	4.5706	15.7611	MT1F;SLC30A1;MT1E	Down-regulated DEGs
GSE120550	Basal cell carcinoma	0.0359957	0.443766	4.34141	14.4324	CDKN1A;GADD45B;GADD45G	Down-regulated DEGs
GSE120550	Protein processing in endoplasmic reticulum	0.0478998	0.443766	2.62436	7.97451	ERN1;EDEM2;YOD1;HSPA1B;HSPA1A	Down-regulated DEGs
