# Supplementary material for: Integrated network pharmacology and cellular assay reveal the biological mechanisms of Limonium sinense (Girard) Kuntze against breast cancer
Source: BMC Complement Med Ther. Author manuscript; Available in PMC 2023 Nov 21. (PMC10644419; doi:10.1186/s12906-023-04233-z)
Supplement: Table S16 [file EMS189939-supplement-Table_S16.txt]

Supplementary Table 16. Gene list for enrichment analysis
CA2
CA7
CA1
CA3
CA6
CA12
CA14
CA9
FUT7
CA4
CA5B
CA5A
CA13
SQLE
LDHA
LDHB
TTR
IGF1R
ALK
SERPINE1
ESR2
BCL2L1
GPR35
COMT
TPMT
AKR1C3
ALB
TYR
DAO
AURKB
SRC
PTK2
KDR
MET
NEK2
AXL
SRD5A2
AKR1C2
AKR1C1
FYN
LCK
CNR2
POLA1
POLB
ESR1
ERN1
PARP1
MVD
TUBB1
FASN
TYMS
MCL1
MAOB
CDK2
ELANE
MAOA
ADRA2A
ADRA2C
ADRA2B
ADRB2
ADRB1
DRD2
ADRA1A
RARG
RARB
DYRK1A
CLK1
DYRK1B
CRHR1
DRD3
PTPN1
PTGS2
ACHE
PLA2G4B
GRM2
KDM4E
EGFR
KDM4A
DPP4
STS
ALDH5A1
ABAT
CNR1
KDM3A
KDM6B
FTO
KDM4C
BCL2
ADRA1D
OPRM1
HSD17B1
SLC29A1
IDO1
CYP19A1
PTGS1
RXRB
RXRG
RXRA
FOLH1
HTR3A
ADAMTS5
SNCA
MMP9
XDH
TLR9
MMP2
DBF4
CDC7
CCNE1
PTK2B
TYMP
ERBB2
GRIA1
GRIA4
GRIA3
GRIA2
ALPL
KCNMA1
BRAF
CSNK2A1
CDK5R1
CDK5
CCNB3
CDK1
CCNB1
CCNB2
GSK3B
NISCH
CISD1
CTSL
TOP1
IKBKB
MIF
CHEK1
RPS6KA3
MPI
CXCR2
GPR84
NOS2
UPP1
PLAA
MB
SLC9A1
ALOX15
PIK3CG
MMP1
ADAM17
MMP14
MMP13
VCAM1
MMP7
MMP12
MMP8
PLEC
AHCY
CSNK1A1
CSNK1D
PRKDC
NOX4
AKR1B1
FLT3
ADORA1
CDK6
ADORA2A
SYK
ABCC1
CFTR
CYP1B1
ABCG2
AKR1B10
TNKS2
TNKS
ALOX5
ABCB1
ALOX12
PTPRS
GLO1
APP
CD38
ARG1
ESRRA
PFKFB3
AMY1A
GRK6
HSD17B2
AHR
CBR1
AR
TERT
PIM1
NAE1
TBXAS1
PLK1
BCHE
ADORA3
HTR2C
DAPK1
MPG
SLC22A12
ST6GAL1
F2
PLG
AVPR2
DRD4
MPO
PIK3R1
PYGL
MMP3
PKN1
CXCR1
CAMK2B
AKT1
NEK6
SHBG
TAS2R31
PLA2G1B
GRM5
CES1
PPARG
CES2
SLC5A2
PLA2G2A
PLA2G5
PLA2G10
BACE1
KLK1
KLK2
CHRNA7
KIT
FGFR1
NQO2
HSD17B14
INSR
ESRRB
EDNRA
SIRT2
IGFBP3
PTGER1
PTGER4
PTGER2
PTGER3
PIK3CB
CYP2C9
CYP3A4
PIK3CA
F3
ADCY5
PGF
VEGFA
YWHAG
VCP
WEE1
HNF4A
CDK4
CDK3
AURKA
NUAK1
AKR1C4
AKR1A1
MAPT
KCNH2
ST3GAL3
FUT4
FFAR1
HIF1A
CTSB
ODC1
ATP4B
ATP4A
PNP
SAE1
UBA2
HSD17B3
PGD
CBS
QDPR
ELAVL3
PGAM1
MTNR1A
MTNR1B
MTOR
CYP24A1
PDK1
SGK1
DUSP3
ANPEP
EPHA2
YES1
BLK
CSK
EPHB2
BMX
LYN
EPHA5
EPHA4
TXK
FGR
EPHA6
PTK6
EPHB3
EPHA3
BTK
TYRO3
COQ8B
EPHA1
CAPN1
GCGR
NR3C1
ROCK1
PRKACA
DNM1
PDE4A
PDE4D
PDE4C
BMP1
ABL1
EPHA8
EPHA7
EPHB1
ROCK2
RPS6KB1
HDAC2
HDAC8
THRA
THRB
CLK3
DYRK2
MELK
NEK1
HDAC3
HDAC6
HDAC1
CTSD
TOP2A
MYLK
APEX1
MAP4K4
DNMT1
STAT1
HPGDS
GABRA1
GABRB2
GABRG2
PRMT1
CCNA1
CCNA2
MPL
GUSB
NTRK1
OPRK1
ECE1
HSP90AA1
GLI2
ALDH2
PRKCZ
CHEK2
GRK2
SLC5A1
TRPM8
CFD
TNF
AGTR1
PNMT
TRAP1
HSP90B1
HSP90AB1
AVPR1A
NR1H4
ADAM10
TSPO
PDE7A
MMP16
AKT2
MAP2K1
MAPK14
HPRT1
MT-ND4
LTB4R
PLA2G7
GRIN1
GRIN2B
GRIN2A
PPARA
MME
CYP2C19
CELA1
SIRT1
TARS
MTAP
